# Supplementary material for: A 25K Wheat SNP Array Revealed the Genetic Diversity and Population Structure of Durum Wheat (Triticum turgidum subsp. durum) Landraces and Cultivars
Source: Int J Mol Sci. 2025 Jul 25;26(15):7220. doi: 10.3390/ijms26157220 (PMC12346468; doi:10.3390/ijms26157220)
Supplement: Supplementary file 1 [file ijms-26-07220-s001.zip]

Archive with 4 entries (4 files):
- Supplementary Table-S1.xlsx
- Supplementary Table-S2.xlsx
- Supplementary Table-S3.xlsx
- Supplementary Table-S4.xlsx
