# Supplementary material for: A 25K Wheat SNP Array Revealed the Genetic Diversity and Population Structure of Durum Wheat (Triticum turgidum subsp. durum) Landraces and Cultivars
Source: Int J Mol Sci. 2025 Jul 25;26(15):7220. doi: 10.3390/ijms26157220 (PMC12346468; doi:10.3390/ijms26157220)
Supplement: Supplementary file 1 [file ijms-26-07220-s001.zip › Supplementary Table-S1.xlsx]

## Sheet: List of 148 accessions
Supplementary Table 1a. Description of 148 accessions used in the present study.
Blue font = Five plants per accession were genotyped
Black font = One plant per accession was genotyped
Note: Landrace accessions with the same number codes but differing in the letters "a" and "b" were collected separately from the same locations based on their differences in spike morphology.
Accession name	Accession type	Regional state of origin	Latitude	Longitude	Altitude	Original source	Code used for NJ cluster and STRUCTURE analyses
PON19CD_162	Breeding population	na	na	na	na	CIMMYT	PO162-1 to PO162-5
PON19CD_251	Breeding population	na	na	na	na	CIMMYT	PO251-1 to PO251-5
PON19CD_262	Breeding population	na	na	na	na	CIMMYT	PO262-1 to PO262-5
PON19CD_270	Breeding population	na	na	na	na	CIMMYT	PO270-1 to PO270-5
PON19CD_276	Breeding population	na	na	na	na	CIMMYT	PO276-1 to PO276-5
PON19CD_311	Breeding population	na	na	na	na	CIMMYT	PO311-1 to PO311-5
Bakalcha	Improved cultivar	na	na	na	na	EIAR	Bakalcha-1 to Bakalcha-5
Denbi	Improved cultivar	na	na	na	na	EIAR	Denbi-1 to Denbi-5
Ginchi	Improved cultivar	na	na	na	na	EIAR	Ginchi-1 to Ginchi-5
Leliso	Improved cultivar	na	na	na	na	EIAR	Leliso-1 to Leliso-5
31132	Landrace	Oromia	07-00-00-N	39-24-00-E	2583	EBI	31132-1 to 31132-5
31137	Landrace	Oromia	09-35-00-N	42-07-00-E	na	EBI	31137-1 to 31137-5
31141	Landrace	Oromia	09-03-00-N	39-05-00-E	2510	EBI	31141-1 to 31141-5
31146	Landrace	Oromia	Unknown	Unknown	Unknown	EBI	31146-1 to 31146-5
31151	Landrace	Tigray	12-43-00-N	39-32-00-E	2713	EBI	31151-1 to 31151-5
31158	Landrace	Unknown	Unknown	Unknown	Unknown	EBI	31158-1 to 31158-5
31170	Landrace	Amhara	09-45-00-N	39-40-00-E	2920	EBI	31170-1 to 31170-5
31209	Landrace	Oromia	07-55-00-N	39-36-00-E	2520	EBI	31209-1 to 31209-5
31230	Landrace	Amhara	12-25-00-N	37-20-00-E	1750	EBI	31230-1 to 31230-5
31237	Landrace	Unknown	Unknown	Unknown	Unknown	EBI	31237-1 to 31237-5
31239	Landrace	Unknown	Unknown	Unknown	2350	EBI	31239-1 to 31239-5
31246	Landrace	Unknown	Unknown	Unknown	Unknown	EBI	31246-1 to 31246-5
31248	Landrace	Unknown	Unknown	Unknown	Unknown	EBI	31248-1 to 31248-5
31250	Landrace	Unknown	Unknown	Unknown	Unknown	EBI	31250-1 to 31250-5
31252	Landrace	Unknown	Unknown	Unknown	2340	EBI	31252-1 to 31252-5
31266	Landrace	Unknown	Unknown	Unknown	Unknown	EBI	31266-1 to 31266-5
31269	Landrace	Unknown	Unknown	Unknown	Unknown	EBI	31269-1 to 31269-5
31292	Landrace	Oromia	09-11-00-N	39-10-00-E	2580	EBI	31292-1 to 31292-5
31299	Landrace	Unknown	Unknown	Unknown	2300	EBI	31299-1 to 31299-5
31326	Landrace	Unknown	Unknown	Unknown	1470	EBI	31326-1 to 31326-5
31356	Landrace	Tigray	14-07-00-N	38-43-00-E	2000	EBI	31356-1 to 31356-5
31358	Landrace	Tigray	14-14-00-N	39-30-00-E	2430	EBI	31358-1 to 31358-5
31361	Landrace	Unknown	Unknown	Unknown	Unknown	EBI	31361-1 to 31361-5
31368	Landrace	Unknown	Unknown	Unknown	Unknown	EBI	31368-1 to 31368-5
31372	Landrace	Tigray	13-30-00-N	39-37-00-E	na	EBI	31372-1 to 31372-5
31609	Landrace	Oromia	09-01-00-N	38-20-00-E	na	EBI	31609-1 to 31609-5
31696	Landrace	Unknown	Unknown	Unknown	na	EBI	31696-1 to 31696-5
31979	Landrace	Oromia	09-01-00-N	38-56-00-E	2510	EBI	31979-1 to 31979-5
33235	Landrace	Unknown	Unknown	Unknown	Unknown	EBI	33235-1 to 33235-5
33239	Landrace	Oromia	08-51-00-N	39-15-00-E	na	EBI	33239-1 to 33239-5
33244	Landrace	Oromia	08-51-00-N	39-04-00-E	2300	EBI	33244-1 to 33244-5
33283	Landrace	Unknown	Unknown	Unknown	Unknown	EBI	33283-1 to 33283-5
33286	Landrace	Unknown	Unknown	Unknown	Unknown	EBI	33286-1 to 33286-5
33296	Landrace	Unknown	Unknown	Unknown	Unknown	EBI	33296-1 to 33296-5
33496	Landrace	Oromia	08-52-00-N	38-47-00-E	na	EBI	33496-1 to 33496-5
33511	Landrace	Oromia	08-51-00-N	39-15-00-E	na	EBI	33511-1 to 33511-5
33517	Landrace	Oromia	08-47-00-N	38-54-00-E	na	EBI	33517-1 to 33517-5
33523	Landrace	Unknown	Unknown	Unknown	Unknown	EBI	33523-1 to 33523-5
33555	Landrace	Oromia	08-38-00-N	38-56-00-E	1870	EBI	33555-1 to 33555-5
33681	Landrace	Amhara	10-27-00-N	38-43-00-E	2520-00	EBI	33681-1 to 33681-5
33761	Landrace	Oromia	08-58--00-E	38-59-00-E	2500	EBI	33761-1 to 33761-5
33840	Landrace	Oromia	07-00-00-N	39-42-00-E	2583	EBI	33840-1 to 33840-5
31176a	Landrace	Amhara	09-49-00-N	39-42-00-E	3020	EBI	31176-1 to 31176-5
31215a	Landrace	Oromia	07-15-00-N	39-07-00-E	2740	EBI	31215-1 to 31215-5
31220a	Landrace	Unknown	Unknown	Unknown	Unknown	EBI	31220-1 to 31220-5
31260a	Landrace	Unknown	Unknown	Unknown	Unknown	EBI	31260-1 to 31260-5
31334a	Landrace	Amhara	11-31-47.51N	37-20-31.8E	1863	EBI	31334-1 to 31334-5
18/19PVTOHMA_4	Breeding population	na	na	na	na	EIAR	PV1-1
18/19PVTOHMA_6	Breeding population	na	na	na	na	EIAR	PV1-2
18/19 PVTOHMA_8	Breeding population	na	na	na	na	EIAR	PV1-3
18/19PVTOHMA_ 11	Breeding population	na	na	na	na	EIAR	PV1-4
18/19PVTOHMA_12	Breeding population	na	na	na	na	EIAR	PV1-5
PON19CD_0	Breeding population	na	na	na	na	CIMMYT	PO1-1
PON19CD_1	Breeding population	na	na	na	na	CIMMYT	PO1-2
PON19CD_3	Breeding population	na	na	na	na	CIMMYT	PO1-3
PON19CD_15	Breeding population	na	na	na	na	CIMMYT	PO1-4
PON19CD_92	Breeding population	na	na	na	na	CIMMYT	PO1-5
PON19CD_93	Breeding population	na	na	na	na	CIMMYT	PO2-1
PON19CD_96	Breeding population	na	na	na	na	CIMMYT	PO2-2
PON19CD_99	Breeding population	na	na	na	na	CIMMYT	PO2-3
PON19CD_100	Breeding population	na	na	na	na	CIMMYT	PO2-4
PON19CD_121	Breeding population	na	na	na	na	CIMMYT	PO2-5
PON19CD_123	Breeding population	na	na	na	na	CIMMYT	PO3-1
PON19CD_128	Breeding population	na	na	na	na	CIMMYT	PO3-2
PON19CD_131	Breeding population	na	na	na	na	CIMMYT	PO3-3
PON19CD_132	Breeding population	na	na	na	na	CIMMYT	PO3-4
PON19CD_135	Breeding population	na	na	na	na	CIMMYT	PO3-5
PON19CD_136	Breeding population	na	na	na	na	CIMMYT	PO4-1
PON19CD_137	Breeding population	na	na	na	na	CIMMYT	PO4-2
PON19CD_139	Breeding population	na	na	na	na	CIMMYT	PO4-3
PON19CD_140	Breeding population	na	na	na	na	CIMMYT	PO4-4
PON19CD_150	Breeding population	na	na	na	na	CIMMYT	PO4-5
PON19CD_152	Breeding population	na	na	na	na	CIMMYT	PO5-1
PON19CD_153	Breeding population	na	na	na	na	CIMMYT	PO5-2
PON19CD_161	Breeding population	na	na	na	na	CIMMYT	PO5-3
PON19CD_163	Breeding population	na	na	na	na	CIMMYT	PO5-4
PON19CD_164	Breeding population	na	na	na	na	CIMMYT	PO5-5
PON19CD_166	Breeding population	na	na	na	na	CIMMYT	PO6-1
PON19CD_168	Breeding population	na	na	na	na	CIMMYT	PO6-2
PON19CD_170	Breeding population	na	na	na	na	CIMMYT	PO6-3
PON19CD_172	Breeding population	na	na	na	na	CIMMYT	PO6-4
PON19CD_173	Breeding population	na	na	na	na	CIMMYT	PO6-5
PON19CD_241	Breeding population	na	na	na	na	CIMMYT	PO7-1
PON19CD_242	Breeding population	na	na	na	na	CIMMYT	PO7-2
PON19CD_246	Breeding population	na	na	na	na	CIMMYT	PO7-3
PON19CD_247	Breeding population	na	na	na	na	CIMMYT	PO7-4
PON19CD_248	Breeding population	na	na	na	na	CIMMYT	PO7-5
PON19CD_252	Breeding population	na	na	na	na	CIMMYT	PO8-1
PON19CD_257	Breeding population	na	na	na	na	CIMMYT	PO8-2
PON19CD_263	Breeding population	na	na	na	na	CIMMYT	PO8-3
PON19CD_264	Breeding population	na	na	na	na	CIMMYT	PO8-4
PON19CD_266	Breeding population	na	na	na	na	CIMMYT	PO8-5
PON19CD_268	Breeding population	na	na	na	na	CIMMYT	PO9-1
PON19CD_272	Breeding population	na	na	na	na	CIMMYT	PO9-2
PON19CD_274	Breeding population	na	na	na	na	CIMMYT	PO9-3
PON19CD_277	Breeding population	na	na	na	na	CIMMYT	PO9-4
PON19CD_279	Breeding population	na	na	na	na	CIMMYT	PO9-5
PON19CD_280	Breeding population	na	na	na	na	CIMMYT	PO10-1
PON19CD_314	Breeding population	na	na	na	na	CIMMYT	PO10-2
PON19CD_317	Breeding population	na	na	na	na	CIMMYT	PO10-3
PON19CD_318	Breeding population	na	na	na	na	CIMMYT	PO10-4
PON19CD_319	Breeding population	na	na	na	na	CIMMYT	PO10-5
PON19CD_320	Breeding population	na	na	na	na	CIMMYT	PO10-6
PON19CD_324	Breeding population	na	na	na	na	CIMMYT	PO11-1
PON19CD_331	Breeding population	na	na	na	na	CIMMYT	PO11-2
PON19CD_333	Breeding population	na	na	na	na	CIMMYT	PO11-3
PON19CD_334	Breeding population	na	na	na	na	CIMMYT	PO11-4
PON19CD_335	Breeding population	na	na	na	na	CIMMYT	PO11-5
PON19CD_336	Breeding population	na	na	na	na	CIMMYT	PO11-6
Alem Tena	Improved cultivar	na	na	na	na	EIAR	VR1-1
Asassa	Improved cultivar	na	na	na	na	EIAR	VR1-2
Bichena	Improved cultivar	na	na	na	na	EIAR	VR1-3
Boohai	Improved cultivar	na	na	na	na	EIAR	VR1-4
Bullalla	Improved cultivar	na	na	na	na	EIAR	VR1-5
Cocorit/71	Improved cultivar	na	na	na	na	EIAR	VR2-1
Ejersa	Improved cultivar	na	na	na	na	EIAR	VR2-2
Foka	Improved cultivar	na	na	na	na	EIAR	VR2-3
Gerado	Improved cultivar	na	na	na	na	EIAR	VR2-4
Hitosa	Improved cultivar	na	na	na	na	EIAR	VR2-5
Malefia	Improved cultivar	na	na	na	na	EIAR	VR3-1
Mangudo	Improved cultivar	na	na	na	na	EIAR	VR3-2
Mukiye	Improved cultivar	na	na	na	na	EIAR	VR3-3
Obsa	Improved cultivar	na	na	na	na	EIAR	VR3-4
Oda	Improved cultivar	na	na	na	na	EIAR	VR3-5
Robe	Improved cultivar	na	na	na	na	EIAR	VR3-6
Tate	Improved cultivar	na	na	na	na	EIAR	VR4-1
Tob-66	Improved cultivar	na	na	na	na	EIAR	VR4-2
Ude	Improved cultivar	na	na	na	na	EIAR	VR4-3
Utuba	Improved cultivar	na	na	na	na	EIAR	VR4-4
Werer	Improved cultivar	na	na	na	na	EIAR	VR4-5
Yerer	Improved cultivar	na	na	na	na	EIAR	VR4-6
33499	Landrace	Amhara	11-20-00-N	38-32-00-E	2800	EBI	LR1-1
33778	Landrace	Amhara	13-04-00-N	37-48-00-E	2670	EBI	LR1-2
31176b	Landrace	Amhara	09-49-00-N	39-42-00-E	3020	EBI	31176-6
31215b	Landrace	Oromia	07-15-00-N	39-07-00-E	2740	EBI	31215-6
31220b	Landrace	Unknown	Unknown	Unknown	Unknown	EBI	31220-6
31260b	Landrace	Unknown	Unknown	Unknown	Unknown	EBI	31260-6
31334b	Landrace	Amhara	11-31-47.51N	37-20-31.8E	1863	EBI	31334-6

## Sheet: List of 57 accessions
Supplementary Table 1b. List of 57 durum wheat accessions represented by five genotypes in this study, and their spike density based on a previous study (unpublished data).
Accession	Spike density
31132	Dense
31137	Dense
31141	Dense
31146	very Dense
31151	Dense
31158	Lax
31170	very Dense
31176	Lax
31209	very Dense
31215	Dense
31220	very Dense
31230	Lax
31237	Dense
31239	very Dense
31246	very Dense
31248	very Dense
31250	Dense
31252	Dense
31260	Dense
31266	very Dense
31269	very Dense
31292	Dense
31299	very Dense
31326	very Dense
31334	very Dense
31356	Dense
31358	very Dense
31361	Dense
31368	very Dense
31372	Lax
31609	Dense
31696	Dense
31979	Dense
33235	lax
33239	very Dense
33244	very Dense
33283	Dense
33286	Lax
33296	very Dense
33496	very Dense
33511	very Dense
33517	Lax
33523	Dense
33555	very Dense
33681	Dense
33761	very Dense
33840	very Dense
Bakalcha	very Dense
Denbi	very Dense
Ginchi	Dense
Leliso	very Dense
PON19CD_162	Lax
PON19CD_251	very Dense
PON19CD_262	very Dense
PON19CD_270	very Dense
PON19CD_276	very Dense
PON19CD_311	very Dense
