# Supplementary material for: A 25K Wheat SNP Array Revealed the Genetic Diversity and Population Structure of Durum Wheat (Triticum turgidum subsp. durum) Landraces and Cultivars
Source: Int J Mol Sci. 2025 Jul 25;26(15):7220. doi: 10.3390/ijms26157220 (PMC12346468; doi:10.3390/ijms26157220)
Supplement: Supplementary file 1 [file ijms-26-07220-s001.zip › Supplementary Table-S2.xlsx]

## Sheet: Sheet1
Supplementary Table 2
List of SNP loci under selection identified using the non-hierarchical finite Island model (FDIST) approach (P-value < 0.01) and corresponding results generated using the Variant Effect Predictor at https://plants.ensembl.org/tools.html
Note: Empty rows across columns A to G refer to the same markers as those in the immediate row above them. Example: rows eight to twenty refer to marker AX-158564015
Marker	CHR	position	Obs. Het. BP	Obs FST	FST P-value	1-FST quantile	CHR	position	SNP	Allele	Consequence	IMPACT	Gene	Feature_type	Feature	BIOTYPE	EXON	INTRON	HGVSc	HGVSp	cDNA_position	CDS_position	Protein_position	Amino_acids	Codons	Existing_variation	DISTANCE	STRAND	SIFT
Tdurum_contig5646_929	7A	193898	0.311356	0.949914	0.00418781	0.00418781	7A	193898	A/G	G	downstream_gene_variant	MODIFIER	TRITD7Av1G000130	Transcript	TRITD7Av1G000130.1	protein_coding	-	-	-	-	-	-	-	-	-	IWB72515-7A.1	2420	-1	-
AX-158564015	3A	345682	0.321916	0.980623	2.46424e-05	2.46424e-05	3A	345682	C/T	T	missense_variant	MODERATE	TRITD3Av1G000170	Transcript	TRITD3Av1G000170.10	protein_coding	_8/13	-	-	-	1622	1622	541	T/I	aCt/aTt	-	-	1	tolerated(0.17)
							3A	345682	C/T	T	missense_variant	MODERATE	TRITD3Av1G000170	Transcript	TRITD3Av1G000170.11	protein_coding	_8/14	-	-	-	1622	1622	541	T/I	aCt/aTt	-	-	1	tolerated(0.06)
							3A	345682	C/T	T	missense_variant	MODERATE	TRITD3Av1G000170	Transcript	TRITD3Av1G000170.12	protein_coding	_7/12	-	-	-	1508	1508	503	T/I	aCt/aTt	-	-	1	tolerated(0.06)
							3A	345682	C/T	T	missense_variant	MODERATE	TRITD3Av1G000170	Transcript	TRITD3Av1G000170.13	protein_coding	_6/12	-	-	-	1127	1127	376	T/I	aCt/aTt	-	-	1	tolerated(0.11)
							3A	345682	C/T	T	missense_variant	MODERATE	TRITD3Av1G000170	Transcript	TRITD3Av1G000170.14	protein_coding	_6/11	-	-	-	917	917	306	T/I	aCt/aTt	-	-	1	tolerated(0.15)
							3A	345682	C/T	T	downstream_gene_variant	MODIFIER	TRITD3Av1G000170	Transcript	TRITD3Av1G000170.1	protein_coding	-	-	-	-	-	-	-	-	-	-	2360	1	-
							3A	345682	C/T	T	downstream_gene_variant	MODIFIER	TRITD3Av1G000170	Transcript	TRITD3Av1G000170.2	protein_coding	-	-	-	-	-	-	-	-	-	-	931	1	-
							3A	345682	C/T	T	missense_variant	MODERATE	TRITD3Av1G000170	Transcript	TRITD3Av1G000170.3	protein_coding	_8/12	-	-	-	1655	1655	552	T/I	aCt/aTt	-	-	1	tolerated(0.16)
							3A	345682	C/T	T	missense_variant	MODERATE	TRITD3Av1G000170	Transcript	TRITD3Av1G000170.4	protein_coding	_8/13	-	-	-	1655	1655	552	T/I	aCt/aTt	-	-	1	tolerated(0.12)
							3A	345682	C/T	T	missense_variant	MODERATE	TRITD3Av1G000170	Transcript	TRITD3Av1G000170.5	protein_coding	_8/13	-	-	-	1655	1655	552	T/I	aCt/aTt	-	-	1	tolerated(0.17)
							3A	345682	C/T	T	missense_variant	MODERATE	TRITD3Av1G000170	Transcript	TRITD3Av1G000170.6	protein_coding	_8/13	-	-	-	1655	1655	552	T/I	aCt/aTt	-	-	1	tolerated(0.16)
							3A	345682	C/T	T	missense_variant	MODERATE	TRITD3Av1G000170	Transcript	TRITD3Av1G000170.7	protein_coding	_8/13	-	-	-	1676	1676	559	T/I	aCt/aTt	-	-	1	tolerated(0.17)
							3A	345682	C/T	T	missense_variant	MODERATE	TRITD3Av1G000170	Transcript	TRITD3Av1G000170.8	protein_coding	_8/14	-	-	-	1655	1655	552	T/I	aCt/aTt	-	-	1	tolerated(0.17)
							3A	345682	C/T	T	missense_variant	MODERATE	TRITD3Av1G000170	Transcript	TRITD3Av1G000170.9	protein_coding	_8/13	-	-	-	1655	1655	552	T/I	aCt/aTt	-	-	1	tolerated(0.11)
AX-94508345	7B	1032737	0.32851	0.95253	0.00245358	0.00245358	7B	1032737	C/T	T	intron_variant	MODIFIER	TRITD7Bv1G000540	Transcript	TRITD7Bv1G000540.6	protein_coding	-	_1/2	-	-	-	-	-	-	-	-	-	-1	-
AX-158579324	3B	1404811	0.325213	0.961639	0.000771842	0.000771842	3B	1404811	A/C	C	missense_variant	MODERATE	TRITD3Bv1G000550	Transcript	TRITD3Bv1G000550.10	protein_coding	_9/19	-	-	-	887	887	296	N/T	aAc/aCc	-	-	1	-
							3B	1404811	A/C	C	missense_variant	MODERATE	TRITD3Bv1G000550	Transcript	TRITD3Bv1G000550.11	protein_coding	_5/15	-	-	-	302	302	101	N/T	aAc/aCc	-	-	1	-
							3B	1404811	A/C	C	missense_variant	MODERATE	TRITD3Bv1G000550	Transcript	TRITD3Bv1G000550.12	protein_coding	_2/13	-	-	-	44	44	15	N/T	aAc/aCc	-	-	1	-
							3B	1404811	A/C	C	missense_variant	MODERATE	TRITD3Bv1G000550	Transcript	TRITD3Bv1G000550.13	protein_coding	_1/11	-	-	-	41	41	14	N/T	aAc/aCc	-	-	1	-
							3B	1404811	A/C	C	missense_variant	MODERATE	TRITD3Bv1G000550	Transcript	TRITD3Bv1G000550.14	protein_coding	_1/12	-	-	-	41	41	14	N/T	aAc/aCc	-	-	1	-
							3B	1404811	A/C	C	upstream_gene_variant	MODIFIER	TRITD3Bv1G000550	Transcript	TRITD3Bv1G000550.15	protein_coding	-	-	-	-	-	-	-	-	-	-	1260	1	-
							3B	1404811	A/C	C	upstream_gene_variant	MODIFIER	TRITD3Bv1G000550	Transcript	TRITD3Bv1G000550.16	protein_coding	-	-	-	-	-	-	-	-	-	-	1260	1	-
							3B	1404811	A/C	C	missense_variant	MODERATE	TRITD3Bv1G000550	Transcript	TRITD3Bv1G000550.1	protein_coding	_10/15	-	-	-	1070	1070	357	N/T	aAc/aCc	-	-	1	-
							3B	1404811	A/C	C	missense_variant	MODERATE	TRITD3Bv1G000550	Transcript	TRITD3Bv1G000550.2	protein_coding	_10/16	-	-	-	1064	1064	355	N/T	aAc/aCc	-	-	1	-
							3B	1404811	A/C	C	missense_variant	MODERATE	TRITD3Bv1G000550	Transcript	TRITD3Bv1G000550.3	protein_coding	_10/16	-	-	-	1070	1070	357	N/T	aAc/aCc	-	-	1	-
							3B	1404811	A/C	C	missense_variant	MODERATE	TRITD3Bv1G000550	Transcript	TRITD3Bv1G000550.4	protein_coding	_10/18	-	-	-	1064	1064	355	N/T	aAc/aCc	-	-	1	-
							3B	1404811	A/C	C	missense_variant	MODERATE	TRITD3Bv1G000550	Transcript	TRITD3Bv1G000550.5	protein_coding	_10/21	-	-	-	1064	1064	355	N/T	aAc/aCc	-	-	1	-
							3B	1404811	A/C	C	missense_variant	MODERATE	TRITD3Bv1G000550	Transcript	TRITD3Bv1G000550.6	protein_coding	_10/21	-	-	-	1100	1100	367	N/T	aAc/aCc	-	-	1	-
							3B	1404811	A/C	C	missense_variant	MODERATE	TRITD3Bv1G000550	Transcript	TRITD3Bv1G000550.7	protein_coding	_10/21	-	-	-	1070	1070	357	N/T	aAc/aCc	-	-	1	-
							3B	1404811	A/C	C	missense_variant	MODERATE	TRITD3Bv1G000550	Transcript	TRITD3Bv1G000550.8	protein_coding	_10/21	-	-	-	1070	1070	357	N/T	aAc/aCc	-	-	1	-
							3B	1404811	A/C	C	missense_variant	MODERATE	TRITD3Bv1G000550	Transcript	TRITD3Bv1G000550.9	protein_coding	_10/21	-	-	-	1064	1064	355	N/T	aAc/aCc	-	-	1	-
AX-110578482	3B	1544686	0.32851	0.95253	0.00245358	0.00245358	3B	1544686	A/C	C	intergenic_variant	MODIFIER	-	-	-	-	-	-	-	-	-	-	-	-	-	-	-	-	-
RAC875_c26460_807	1B	1545052	0.19961	0.96875	0.00802476	0.00802476	1B	1545052	A/G	G	intergenic_variant	MODIFIER	-	-	-	-	-	-	-	-	-	-	-	-	-	-	-	-	-
RAC875_c400_193	1B	1547605	0.402072	0.62766	0.000222234	0.999778	1B	1547605	A/G	G	intergenic_variant	MODIFIER	-	-	-	-	-	-	-	-	-	-	-	-	-	-	-	-	-
Tdurum_contig47762_975	5A	2521717	0.386878	0.685593	0.00930025	0.9907	5A	2521717	A/G	G	synonymous_variant	LOW	TRITD5Av1G001250	Transcript	TRITD5Av1G001250.1	protein_coding	_2/3	-	-	-	750	750	250	K	aaA/aaG	-	-	1	-
							5A	2521717	A/G	G	synonymous_variant	LOW	TRITD5Av1G001250	Transcript	TRITD5Av1G001250.2	protein_coding	_2/5	-	-	-	750	750	250	K	aaA/aaG	-	-	1	-
AX-109493197	3A	2672822	0.321916	0.980623	2.46424e-05	2.46424e-05	3A	2672822	A/C	C	missense_variant	MODERATE	TRITD3Av1G001470	Transcript	TRITD3Av1G001470.1	protein_coding	_4/19	-	-	-	294	294	98	D/E	gaT/gaG	-	-	-1	-
							3A	2672822	A/C	C	missense_variant	MODERATE	TRITD3Av1G001470	Transcript	TRITD3Av1G001470.2	protein_coding	_5/21	-	-	-	393	393	131	D/E	gaT/gaG	-	-	-1	-
							3A	2672822	A/C	C	missense_variant	MODERATE	TRITD3Av1G001470	Transcript	TRITD3Av1G001470.3	protein_coding	_5/19	-	-	-	669	669	223	D/E	gaT/gaG	-	-	-1	-
							3A	2672822	A/C	C	missense_variant	MODERATE	TRITD3Av1G001470	Transcript	TRITD3Av1G001470.4	protein_coding	_4/18	-	-	-	306	306	102	D/E	gaT/gaG	-	-	-1	-
							3A	2672822	A/C	C	upstream_gene_variant	MODIFIER	TRITD3Av1G001480	Transcript	TRITD3Av1G001480.1	protein_coding	-	-	-	-	-	-	-	-	-	-	4160	1	-
AX-158529414	6B	2827907	0.289346	0.956883	0.00400736	0.00400736	6B	2827907	C/T	T	intergenic_variant	MODIFIER	-	-	-	-	-	-	-	-	-	-	-	-	-	-	-	-	-
AX-94961429	7B	3830870	0.289346	0.956883	0.00400736	0.00400736	7B	3830870	A/G	G	downstream_gene_variant	MODIFIER	TRITD7Bv1G002120	Transcript	TRITD7Bv1G002120.1	protein_coding	-	-	-	-	-	-	-	-	-	-	933	1	-
							7B	3830870	A/G	G	downstream_gene_variant	MODIFIER	TRITD7Bv1G002120	Transcript	TRITD7Bv1G002120.2	protein_coding	-	-	-	-	-	-	-	-	-	-	933	1	-
							7B	3830870	A/G	G	downstream_gene_variant	MODIFIER	TRITD7Bv1G002120	Transcript	TRITD7Bv1G002120.3	protein_coding	-	-	-	-	-	-	-	-	-	-	933	1	-
							7B	3830870	A/G	G	downstream_gene_variant	MODIFIER	TRITD7Bv1G002140	Transcript	TRITD7Bv1G002140.1	protein_coding	-	-	-	-	-	-	-	-	-	-	100	-1	-
AX-94820378	2A	4341216	0.338402	0.981567	4.5273e-05	4.5273e-05	2A	4341216	A/G	G	downstream_gene_variant	MODIFIER	TRITD2Av1G002670	Transcript	TRITD2Av1G002670.1	protein_coding	-	-	-	-	-	-	-	-	-	-	2433	1	-
							2A	4341216	A/G	G	downstream_gene_variant	MODIFIER	TRITD2Av1G002680	Transcript	TRITD2Av1G002680.1	protein_coding	-	-	-	-	-	-	-	-	-	-	216	-1	-
							2A	4341216	A/G	G	downstream_gene_variant	MODIFIER	TRITD2Av1G002680	Transcript	TRITD2Av1G002680.2	protein_coding	-	-	-	-	-	-	-	-	-	-	603	-1	-
							2A	4341216	A/G	G	downstream_gene_variant	MODIFIER	TRITD2Av1G002680	Transcript	TRITD2Av1G002680.3	protein_coding	-	-	-	-	-	-	-	-	-	-	824	-1	-
							2A	4341216	A/G	G	downstream_gene_variant	MODIFIER	TRITD2Av1G002680	Transcript	TRITD2Av1G002680.4	protein_coding	-	-	-	-	-	-	-	-	-	-	2054	-1	-
RAC875_c5577_1682	2A	5160632	0.287875	0.599133	1.95881e-07	1	2A	5160632	G/T	T	downstream_gene_variant	MODIFIER	TRITD2Av1G003020	Transcript	TRITD2Av1G003020.4	protein_coding	-	-	-	-	-	-	-	-	-	-	2638	1	-
							2A	5160632	G/T	T	downstream_gene_variant	MODIFIER	TRITD2Av1G003020	Transcript	TRITD2Av1G003020.5	protein_coding	-	-	-	-	-	-	-	-	-	-	2638	1	-
							2A	5160632	G/T	T	downstream_gene_variant	MODIFIER	TRITD2Av1G003020	Transcript	TRITD2Av1G003020.6	protein_coding	-	-	-	-	-	-	-	-	-	-	2638	1	-
							2A	5160632	G/T	T	missense_variant	MODERATE	TRITD2Av1G003040	Transcript	TRITD2Av1G003040.1	protein_coding	13/13	-	-	-	1668	1668	556	D/E	gaC/gaA	-	-	-1	tolerated(1)
							2A	5160632	G/T	T	missense_variant	MODERATE	TRITD2Av1G003040	Transcript	TRITD2Av1G003040.2	protein_coding	14/14	-	-	-	1746	1746	582	D/E	gaC/gaA	-	-	-1	tolerated(1)
							2A	5160632	G/T	T	missense_variant	MODERATE	TRITD2Av1G003040	Transcript	TRITD2Av1G003040.3	protein_coding	14/14	-	-	-	1737	1737	579	D/E	gaC/gaA	-	-	-1	tolerated(1)
							2A	5160632	G/T	T	missense_variant	MODERATE	TRITD2Av1G003040	Transcript	TRITD2Av1G003040.4	protein_coding	14/14	-	-	-	1755	1755	585	D/E	gaC/gaA	-	-	-1	tolerated(1)
							2A	5160632	G/T	T	missense_variant	MODERATE	TRITD2Av1G003040	Transcript	TRITD2Av1G003040.5	protein_coding	15/15	-	-	-	1728	1728	576	D/E	gaC/gaA	-	-	-1	tolerated(1)
							2A	5160632	G/T	T	downstream_gene_variant	MODIFIER	TRITD2Av1G003040	Transcript	TRITD2Av1G003040.6	protein_coding	-	-	-	-	-	-	-	-	-	-	1260	-1	-
							2A	5160632	G/T	T	downstream_gene_variant	MODIFIER	TRITD2Av1G003040	Transcript	TRITD2Av1G003040.7	protein_coding	-	-	-	-	-	-	-	-	-	-	1621	-1	-
							2A	5160632	G/T	T	downstream_gene_variant	MODIFIER	TRITD2Av1G003040	Transcript	TRITD2Av1G003040.8	protein_coding	-	-	-	-	-	-	-	-	-	-	4053	-1	-
TG0145	3A	5357453	0.321916	0.980623	2.46424e-05	2.46424e-05	3A	5357453	C/T	T	intron_variant	MODIFIER	TRITD3Av1G003290	Transcript	TRITD3Av1G003290.1	protein_coding	-	3/3	-	-	-	-	-	-	-	-	-	-1	-
							3A	5357453	C/T	T	upstream_gene_variant	MODIFIER	TRITD3Av1G003310	Transcript	TRITD3Av1G003310.1	protein_coding	-	-	-	-	-	-	-	-	-	-	3540	1	-
AX-110597123	3A	5550197	0.174481	0.624617	0.00865626	0.991344	3A	5550197	A/C	C	intergenic_variant	MODIFIER	-	-	-	-	-	-	-	-	-	-	-	-	-	-	-	-	-
AX-158557912	3B	5778626	0.321916	0.980623	2.46424e-05	2.46424e-05	3B	5778626	C/T	T	downstream_gene_variant	MODIFIER	TRITD3Bv1G003070	Transcript	TRITD3Bv1G003070.1	protein_coding	-	-	-	-	-	-	-	-	-	-	4085	1	-
							3B	5778626	C/T	T	downstream_gene_variant	MODIFIER	TRITD3Bv1G003080	Transcript	TRITD3Bv1G003080.1	protein_coding	-	-	-	-	-	-	-	-	-	-	1456	-1	-
							3B	5778626	C/T	T	downstream_gene_variant	MODIFIER	TRITD3Bv1G003080	Transcript	TRITD3Bv1G003080.2	protein_coding	-	-	-	-	-	-	-	-	-	-	1456	-1	-
							3B	5778626	C/T	T	downstream_gene_variant	MODIFIER	TRITD3Bv1G003080	Transcript	TRITD3Bv1G003080.3	protein_coding	-	-	-	-	-	-	-	-	-	-	1456	-1	-
							3B	5778626	C/T	T	downstream_gene_variant	MODIFIER	TRITD3Bv1G003080	Transcript	TRITD3Bv1G003080.4	protein_coding	-	-	-	-	-	-	-	-	-	-	1456	-1	-
							3B	5778626	C/T	T	downstream_gene_variant	MODIFIER	TRITD3Bv1G003080	Transcript	TRITD3Bv1G003080.5	protein_coding	-	-	-	-	-	-	-	-	-	-	1456	-1	-
wsnp_Ex_c2723_5047696	3B	6229835	0.32851	0.95253	0.00245358	0.00245358	3B	6229835	A/G	G	synonymous_variant	LOW	TRITD3Bv1G003480	Transcript	TRITD3Bv1G003480.10	protein_coding	_8/10	-	-	-	1017	1017	339	S	tcA/tcG	-	-	1	-
							3B	6229835	A/G	G	synonymous_variant	LOW	TRITD3Bv1G003480	Transcript	TRITD3Bv1G003480.11	protein_coding	_7/9	-	-	-	852	852	284	S	tcA/tcG	-	-	1	-
							3B	6229835	A/G	G	synonymous_variant	LOW	TRITD3Bv1G003480	Transcript	TRITD3Bv1G003480.12	protein_coding	_5/7	-	-	-	465	465	155	S	tcA/tcG	-	-	1	-
							3B	6229835	A/G	G	intron_variant	MODIFIER	TRITD3Bv1G003480	Transcript	TRITD3Bv1G003480.13	protein_coding	-	_4/6	-	-	-	-	-	-	-	-	-	1	-
							3B	6229835	A/G	G	synonymous_variant	LOW	TRITD3Bv1G003480	Transcript	TRITD3Bv1G003480.14	protein_coding	_6/8	-	-	-	465	465	155	S	tcA/tcG	-	-	1	-
							3B	6229835	A/G	G	intron_variant	MODIFIER	TRITD3Bv1G003480	Transcript	TRITD3Bv1G003480.15	protein_coding	-	_5/7	-	-	-	-	-	-	-	-	-	1	-
							3B	6229835	A/G	G	downstream_gene_variant	MODIFIER	TRITD3Bv1G003480	Transcript	TRITD3Bv1G003480.1	protein_coding	-	-	-	-	-	-	-	-	-	-	2733	1	-
							3B	6229835	A/G	G	downstream_gene_variant	MODIFIER	TRITD3Bv1G003480	Transcript	TRITD3Bv1G003480.2	protein_coding	-	-	-	-	-	-	-	-	-	-	1316	1	-
							3B	6229835	A/G	G	downstream_gene_variant	MODIFIER	TRITD3Bv1G003480	Transcript	TRITD3Bv1G003480.3	protein_coding	-	-	-	-	-	-	-	-	-	-	903	1	-
							3B	6229835	A/G	G	downstream_gene_variant	MODIFIER	TRITD3Bv1G003480	Transcript	TRITD3Bv1G003480.4	protein_coding	-	-	-	-	-	-	-	-	-	-	542	1	-
							3B	6229835	A/G	G	downstream_gene_variant	MODIFIER	TRITD3Bv1G003480	Transcript	TRITD3Bv1G003480.5	protein_coding	-	-	-	-	-	-	-	-	-	-	452	1	-
							3B	6229835	A/G	G	downstream_gene_variant	MODIFIER	TRITD3Bv1G003480	Transcript	TRITD3Bv1G003480.6	protein_coding	-	-	-	-	-	-	-	-	-	-	345	1	-
							3B	6229835	A/G	G	downstream_gene_variant	MODIFIER	TRITD3Bv1G003480	Transcript	TRITD3Bv1G003480.7	protein_coding	-	-	-	-	-	-	-	-	-	-	34	1	-
							3B	6229835	A/G	G	intron_variant	MODIFIER	TRITD3Bv1G003480	Transcript	TRITD3Bv1G003480.8	protein_coding	-	_8/8	-	-	-	-	-	-	-	-	-	1	-
							3B	6229835	A/G	G	synonymous_variant	LOW	TRITD3Bv1G003480	Transcript	TRITD3Bv1G003480.9	protein_coding	_8/10	-	-	-	1026	1026	342	S	tcA/tcG	-	-	1	-
AX-94573105	6A	6728624	0.333545	0.635319	0.00193552	0.998064	6A	6728624	A/G	G	intergenic_variant	MODIFIER	-	-	-	-	-	-	-	-	-	-	-	-	-	-	-	-	-
Tdurum_contig97611_150	6A	6813755	0.289346	0.956883	0.00400736	0.00400736	6A	6813755	A/G	G	missense_variant	MODERATE	TRITD6Av1G002940	Transcript	TRITD6Av1G002940.1	protein_coding	_2/3	-	-	-	1253	1253	418	V/A	gTg/gCg	-	-	-1	deleterious(0)
							6A	6813755	A/G	G	missense_variant	MODERATE	TRITD6Av1G002940	Transcript	TRITD6Av1G002940.2	protein_coding	_1/1	-	-	-	1304	1304	435	V/A	gTg/gCg	-	-	-1	deleterious(0)
							6A	6813755	A/G	G	missense_variant	MODERATE	TRITD6Av1G002940	Transcript	TRITD6Av1G002940.3	protein_coding	3/3	-	-	-	1328	1328	443	V/A	gTg/gCg	-	-	-1	deleterious(0)
							6A	6813755	A/G	G	missense_variant	MODERATE	TRITD6Av1G002940	Transcript	TRITD6Av1G002940.4	protein_coding	_2/2	-	-	-	959	959	320	V/A	gTg/gCg	-	-	-1	deleterious(0)
wsnp_CAP11_c710_458019	1A	7638871	0.278762	0.653158	0.00271017	0.99729	1A	7638871	G/T	T	downstream_gene_variant	MODIFIER	TRITD1Av1G003480	Transcript	TRITD1Av1G003480.10	protein_coding	-	-	-	-	-	-	-	-	-	-	197	-1	-
							1A	7638871	G/T	T	downstream_gene_variant	MODIFIER	TRITD1Av1G003480	Transcript	TRITD1Av1G003480.11	protein_coding	-	-	-	-	-	-	-	-	-	-	197	-1	-
							1A	7638871	G/T	T	downstream_gene_variant	MODIFIER	TRITD1Av1G003480	Transcript	TRITD1Av1G003480.12	protein_coding	-	-	-	-	-	-	-	-	-	-	197	-1	-
							1A	7638871	G/T	T	downstream_gene_variant	MODIFIER	TRITD1Av1G003480	Transcript	TRITD1Av1G003480.13	protein_coding	-	-	-	-	-	-	-	-	-	-	1476	-1	-
							1A	7638871	G/T	T	synonymous_variant	LOW	TRITD1Av1G003480	Transcript	TRITD1Av1G003480.1	protein_coding	3/3	-	-	-	1231	1231	411	R	Cgg/Agg	-	-	-1	-
							1A	7638871	G/T	T	synonymous_variant	LOW	TRITD1Av1G003480	Transcript	TRITD1Av1G003480.2	protein_coding	_7/7	-	-	-	1927	1927	643	R	Cgg/Agg	-	-	-1	-
							1A	7638871	G/T	T	synonymous_variant	LOW	TRITD1Av1G003480	Transcript	TRITD1Av1G003480.3	protein_coding	_11/11	-	-	-	2878	2878	960	R	Cgg/Agg	-	-	-1	-
							1A	7638871	G/T	T	synonymous_variant	LOW	TRITD1Av1G003480	Transcript	TRITD1Av1G003480.4	protein_coding	_12/12	-	-	-	2893	2893	965	R	Cgg/Agg	-	-	-1	-
							1A	7638871	G/T	T	synonymous_variant	LOW	TRITD1Av1G003480	Transcript	TRITD1Av1G003480.5	protein_coding	_12/12	-	-	-	3157	3157	1053	R	Cgg/Agg	-	-	-1	-
							1A	7638871	G/T	T	synonymous_variant	LOW	TRITD1Av1G003480	Transcript	TRITD1Av1G003480.6	protein_coding	_12/12	-	-	-	3214	3214	1072	R	Cgg/Agg	-	-	-1	-
							1A	7638871	G/T	T	synonymous_variant	LOW	TRITD1Av1G003480	Transcript	TRITD1Av1G003480.7	protein_coding	_13/13	-	-	-	3274	3274	1092	R	Cgg/Agg	-	-	-1	-
							1A	7638871	G/T	T	synonymous_variant	LOW	TRITD1Av1G003480	Transcript	TRITD1Av1G003480.8	protein_coding	_13/13	-	-	-	3223	3223	1075	R	Cgg/Agg	-	-	-1	-
							1A	7638871	G/T	T	downstream_gene_variant	MODIFIER	TRITD1Av1G003480	Transcript	TRITD1Av1G003480.9	protein_coding	-	-	-	-	-	-	-	-	-	-	114	-1	-
AX-158567465	7A	9098578	0.441994	0.696573	0.00902593	0.990974	7A	9098578	C/T	T	upstream_gene_variant	MODIFIER	TRITD7Av1G005570	Transcript	TRITD7Av1G005570.1	protein_coding	-	-	-	-	-	-	-	-	-	-	987	-1	-
							7A	9098578	C/T	T	upstream_gene_variant	MODIFIER	TRITD7Av1G005570	Transcript	TRITD7Av1G005570.2	protein_coding	-	-	-	-	-	-	-	-	-	-	959	-1	-
							7A	9098578	C/T	T	intron_variant	MODIFIER	TRITD7Av1G005570	Transcript	TRITD7Av1G005570.3	protein_coding	-	_2/4	-	-	-	-	-	-	-	-	-	-1	-
AX-158575300	2B	9820082	0.333496	0.970774	0.000305722	0.000305722	2B	9820082	A/C	C	upstream_gene_variant	MODIFIER	TRITD2Bv1G004770	Transcript	TRITD2Bv1G004770.1	protein_coding	-	-	-	-	-	-	-	-	-	-	3379	1	-
							2B	9820082	A/C	C	upstream_gene_variant	MODIFIER	TRITD2Bv1G004770	Transcript	TRITD2Bv1G004770.2	protein_coding	-	-	-	-	-	-	-	-	-	-	3379	1	-
AX-111128855	7A	10191423	0.32851	0.95253	0.00245358	0.00245358	7A	10191423	A/G	G	intron_variant	MODIFIER	TRITD7Av1G006250	Transcript	TRITD7Av1G006250.1	protein_coding	-	_2/4	-	-	-	-	-	-	-	-	-	1	-
							7A	10191423	A/G	G	intron_variant	MODIFIER	TRITD7Av1G006250	Transcript	TRITD7Av1G006250.2	protein_coding	-	_2/4	-	-	-	-	-	-	-	-	-	1	-
							7A	10191423	A/G	G	upstream_gene_variant	MODIFIER	TRITD7Av1G006260	Transcript	TRITD7Av1G006260.1	protein_coding	-	-	-	-	-	-	-	-	-	-	3348	1	-
							7A	10191423	A/G	G	upstream_gene_variant	MODIFIER	TRITD7Av1G006260	Transcript	TRITD7Av1G006260.2	protein_coding	-	-	-	-	-	-	-	-	-	-	3348	1	-
AX-158527915	6A	10209850	0.372971	0.940418	0.00877634	0.00877634	6A	10209850	C/T	T	downstream_gene_variant	MODIFIER	TRITD6Av1G004270	Transcript	TRITD6Av1G004270.1	protein_coding	-	-	-	-	-	-	-	-	-	-	1106	1	-
							6A	10209850	C/T	T	downstream_gene_variant	MODIFIER	TRITD6Av1G004270	Transcript	TRITD6Av1G004270.2	protein_coding	-	-	-	-	-	-	-	-	-	-	467	1	-
							6A	10209850	C/T	T	downstream_gene_variant	MODIFIER	TRITD6Av1G004270	Transcript	TRITD6Av1G004270.3	protein_coding	-	-	-	-	-	-	-	-	-	-	1106	1	-
AX-110017635	2B	11088009	0.311356	0.949914	0.00418781	0.00418781	2B	11088009	C/T	T	missense_variant	MODERATE	TRITD2Bv1G005520	Transcript	TRITD2Bv1G005520.1	protein_coding	_1/1	-	-	-	719	719	240	R/Q	cGa/cAa	-	-	-1	tolerated(0.6)
wsnp_Ku_rep_c103274_90057407	5B	11753122	0.353773	0.982368	4.32077e-05	4.32077e-05	5B	11753122	C/T	T	intron_variant	MODIFIER	TRITD5Bv1G004770	Transcript	TRITD5Bv1G004770.1	protein_coding	-	_10/10	-	-	-	-	-	-	-	IWA7400-5B.1	-	1	-
							5B	11753122	C/T	T	downstream_gene_variant	MODIFIER	TRITD5Bv1G004770	Transcript	TRITD5Bv1G004770.2	protein_coding	-	-	-	-	-	-	-	-	-	IWA7400-5B.1	3005	1	-
							5B	11753122	C/T	T	downstream_gene_variant	MODIFIER	TRITD5Bv1G004770	Transcript	TRITD5Bv1G004770.3	protein_coding	-	-	-	-	-	-	-	-	-	IWA7400-5B.1	2155	1	-
							5B	11753122	C/T	T	downstream_gene_variant	MODIFIER	TRITD5Bv1G004770	Transcript	TRITD5Bv1G004770.4	protein_coding	-	-	-	-	-	-	-	-	-	IWA7400-5B.1	522	1	-
							5B	11753122	C/T	T	intron_variant	MODIFIER	TRITD5Bv1G004770	Transcript	TRITD5Bv1G004770.5	protein_coding	-	_8/8	-	-	-	-	-	-	-	IWA7400-5B.1	-	1	-
							5B	11753122	C/T	T	upstream_gene_variant	MODIFIER	TRITD5Bv1G004780	Transcript	TRITD5Bv1G004780.1	protein_coding	-	-	-	-	-	-	-	-	-	IWA7400-5B.1	3286	1	-
							5B	11753122	C/T	T	upstream_gene_variant	MODIFIER	TRITD5Bv1G004780	Transcript	TRITD5Bv1G004780.2	protein_coding	-	-	-	-	-	-	-	-	-	IWA7400-5B.1	3286	1	-
BobWhite_c26803_89	2B	13011611	0.152661	0.58884	0.00903232	0.990968	2B	13011611	G/T	T	missense_variant	MODERATE	TRITD2Bv1G006510	Transcript	TRITD2Bv1G006510.1	protein_coding	_1/2	-	-	-	173	173	58	G/V	gGa/gTa	-	-	1	tolerated(1)
							2B	13011611	G/T	T	missense_variant	MODERATE	TRITD2Bv1G006510	Transcript	TRITD2Bv1G006510.2	protein_coding	_1/3	-	-	-	173	173	58	G/V	gGa/gTa	-	-	1	tolerated(1)
							2B	13011611	G/T	T	missense_variant	MODERATE	TRITD2Bv1G006510	Transcript	TRITD2Bv1G006510.3	protein_coding	_1/3	-	-	-	173	173	58	G/V	gGa/gTa	-	-	1	tolerated(1)
							2B	13011611	G/T	T	missense_variant	MODERATE	TRITD2Bv1G006510	Transcript	TRITD2Bv1G006510.4	protein_coding	_1/5	-	-	-	173	173	58	G/V	gGa/gTa	-	-	1	tolerated(1)
							2B	13011611	G/T	T	upstream_gene_variant	MODIFIER	TRITD2Bv1G006510	Transcript	TRITD2Bv1G006510.5	protein_coding	-	-	-	-	-	-	-	-	-	-	2133	1	-
tplb0060j17_879	6A	15450165	0.318396	0.960817	0.000733594	0.000733594	6A	15450165	A/G	G	synonymous_variant	LOW	TRITD6Av1G006830	Transcript	TRITD6Av1G006830.1	protein_coding	_2/2	-	-	-	648	648	216	R	cgT/cgC	-	-	-1	-
							6A	15450165	A/G	G	downstream_gene_variant	MODIFIER	TRITD6Av1G006840	Transcript	TRITD6Av1G006840.1	protein_coding	-	-	-	-	-	-	-	-	-	-	3214	-1	-
AX-94658713	6B	15486036	0.335104	0.962771	0.00100658	0.00100658	6B	15486036	C/T	T	upstream_gene_variant	MODIFIER	TRITD6Bv1G005090	Transcript	TRITD6Bv1G005090.10	protein_coding	-	-	-	-	-	-	-	-	-	-	2517	1	-
							6B	15486036	C/T	T	downstream_gene_variant	MODIFIER	TRITD6Bv1G005090	Transcript	TRITD6Bv1G005090.1	protein_coding	-	-	-	-	-	-	-	-	-	-	3196	1	-
							6B	15486036	C/T	T	downstream_gene_variant	MODIFIER	TRITD6Bv1G005090	Transcript	TRITD6Bv1G005090.2	protein_coding	-	-	-	-	-	-	-	-	-	-	1074	1	-
							6B	15486036	C/T	T	synonymous_variant	LOW	TRITD6Bv1G005090	Transcript	TRITD6Bv1G005090.3	protein_coding	_9/12	-	-	-	1113	1113	371	S	tcC/tcT	-	-	1	-
							6B	15486036	C/T	T	synonymous_variant	LOW	TRITD6Bv1G005090	Transcript	TRITD6Bv1G005090.4	protein_coding	_10/13	-	-	-	1266	1266	422	S	tcC/tcT	-	-	1	-
							6B	15486036	C/T	T	synonymous_variant	LOW	TRITD6Bv1G005090	Transcript	TRITD6Bv1G005090.5	protein_coding	_10/14	-	-	-	1266	1266	422	S	tcC/tcT	-	-	1	-
							6B	15486036	C/T	T	synonymous_variant	LOW	TRITD6Bv1G005090	Transcript	TRITD6Bv1G005090.6	protein_coding	_10/14	-	-	-	1266	1266	422	S	tcC/tcT	-	-	1	-
							6B	15486036	C/T	T	synonymous_variant	LOW	TRITD6Bv1G005090	Transcript	TRITD6Bv1G005090.7	protein_coding	_10/14	-	-	-	1266	1266	422	S	tcC/tcT	-	-	1	-
							6B	15486036	C/T	T	synonymous_variant	LOW	TRITD6Bv1G005090	Transcript	TRITD6Bv1G005090.8	protein_coding	_8/9	-	-	-	879	879	293	S	tcC/tcT	-	-	1	-
							6B	15486036	C/T	T	synonymous_variant	LOW	TRITD6Bv1G005090	Transcript	TRITD6Bv1G005090.9	protein_coding	_3/6	-	-	-	207	207	69	S	tcC/tcT	-	-	1	-
RAC875_c12959_869	4B	16888576	0.304316	0.979502	3.84528e-05	3.84528e-05	4B	16888576	C/T	T	synonymous_variant	LOW	TRITD4Bv1G006620	Transcript	TRITD4Bv1G006620.1	protein_coding	_2/5	-	-	-	447	447	149	G	ggG/ggA	-	-	-1	-
							4B	16888576	C/T	T	synonymous_variant	LOW	TRITD4Bv1G006620	Transcript	TRITD4Bv1G006620.2	protein_coding	_2/4	-	-	-	447	447	149	G	ggG/ggA	-	-	-1	-
							4B	16888576	C/T	T	synonymous_variant	LOW	TRITD4Bv1G006620	Transcript	TRITD4Bv1G006620.3	protein_coding	_2/4	-	-	-	447	447	149	G	ggG/ggA	-	-	-1	-
AX-89549701	3B	17618834	0.321916	0.980623	2.46424e-05	2.46424e-05	3B	17618834	A/C	C	missense_variant	MODERATE	TRITD3Bv1G008440	Transcript	TRITD3Bv1G008440.1	protein_coding	_2/2	-	-	-	62	62	21	L/R	cTc/cGc	-	-	-1	-
							3B	17618834	A/C	C	missense_variant	MODERATE	TRITD3Bv1G008440	Transcript	TRITD3Bv1G008440.2	protein_coding	3/3	-	-	-	173	173	58	L/R	cTc/cGc	-	-	-1	-
IAAV6442	3B	17839659	0.32851	0.95253	0.00245358	0.00245358	3B	17839659	A/G	G	synonymous_variant	LOW	TRITD3Bv1G008580	Transcript	TRITD3Bv1G008580.1	protein_coding	_5/6	-	-	-	1458	1458	486	A	gcA/gcG	-	-	1	-
							3B	17839659	A/G	G	synonymous_variant	LOW	TRITD3Bv1G008580	Transcript	TRITD3Bv1G008580.2	protein_coding	_5/6	-	-	-	1458	1458	486	A	gcA/gcG	-	-	1	-
							3B	17839659	A/G	G	synonymous_variant	LOW	TRITD3Bv1G008580	Transcript	TRITD3Bv1G008580.3	protein_coding	_4/5	-	-	-	1167	1167	389	A	gcA/gcG	-	-	1	-
AX-158541189	2B	17845358	0.251785	0.541674	6.69016e-18	1	2B	17845358	C/T	T	intron_variant	MODIFIER	TRITD2Bv1G008530	Transcript	TRITD2Bv1G008530.1	protein_coding	-	_2/3	-	-	-	-	-	-	-	-	-	-1	-
							2B	17845358	C/T	T	downstream_gene_variant	MODIFIER	TRITD2Bv1G008530	Transcript	TRITD2Bv1G008530.2	protein_coding	-	-	-	-	-	-	-	-	-	-	177	-1	-
							2B	17845358	C/T	T	downstream_gene_variant	MODIFIER	TRITD2Bv1G008530	Transcript	TRITD2Bv1G008530.3	protein_coding	-	-	-	-	-	-	-	-	-	-	177	-1	-
AX-94389559	5A	17905931	0.321916	0.980623	2.46424e-05	2.46424e-05	5A	17905931	A/C	C	downstream_gene_variant	MODIFIER	TRITD5Av1G008460	Transcript	TRITD5Av1G008460.1	protein_coding	-	-	-	-	-	-	-	-	-	-	98	1	-
							5A	17905931	A/C	C	downstream_gene_variant	MODIFIER	TRITD5Av1G008460	Transcript	TRITD5Av1G008460.2	protein_coding	-	-	-	-	-	-	-	-	-	-	98	1	-
wsnp_Ra_c9738_16174002	3A	20289784	0.350784	0.972215	0.000317609	0.000317609	3A	20289784	G/T	T	upstream_gene_variant	MODIFIER	TRITD3Av1G010630	Transcript	TRITD3Av1G010630.1	protein_coding	-	-	-	-	-	-	-	-	-	-	2194	-1	-
							3A	20289784	G/T	T	upstream_gene_variant	MODIFIER	TRITD3Av1G010630	Transcript	TRITD3Av1G010630.2	protein_coding	-	-	-	-	-	-	-	-	-	-	2194	-1	-
							3A	20289784	G/T	T	synonymous_variant	LOW	TRITD3Av1G010640	Transcript	TRITD3Av1G010640.1	protein_coding	14/14	-	-	-	2316	2316	772	A	gcC/gcA	-	-	-1	-
							3A	20289784	G/T	T	synonymous_variant	LOW	TRITD3Av1G010640	Transcript	TRITD3Av1G010640.2	protein_coding	14/14	-	-	-	2298	2298	766	A	gcC/gcA	-	-	-1	-
							3A	20289784	G/T	T	synonymous_variant	LOW	TRITD3Av1G010640	Transcript	TRITD3Av1G010640.3	protein_coding	14/14	-	-	-	2295	2295	765	A	gcC/gcA	-	-	-1	-
							3A	20289784	G/T	T	downstream_gene_variant	MODIFIER	TRITD3Av1G010640	Transcript	TRITD3Av1G010640.4	protein_coding	-	-	-	-	-	-	-	-	-	-	413	-1	-
							3A	20289784	G/T	T	downstream_gene_variant	MODIFIER	TRITD3Av1G010640	Transcript	TRITD3Av1G010640.5	protein_coding	-	-	-	-	-	-	-	-	-	-	842	-1	-
							3A	20289784	G/T	T	downstream_gene_variant	MODIFIER	TRITD3Av1G010640	Transcript	TRITD3Av1G010640.6	protein_coding	-	-	-	-	-	-	-	-	-	-	914	-1	-
							3A	20289784	G/T	T	downstream_gene_variant	MODIFIER	TRITD3Av1G010640	Transcript	TRITD3Av1G010640.7	protein_coding	-	-	-	-	-	-	-	-	-	-	3129	-1	-
							3A	20289784	G/T	T	downstream_gene_variant	MODIFIER	TRITD3Av1G010640	Transcript	TRITD3Av1G010640.8	protein_coding	-	-	-	-	-	-	-	-	-	-	3886	-1	-
AX-158562872	3A	21183029	0.122662	0.516891	0.0067943	0.993206	3A	21183029	C/T	T	upstream_gene_variant	MODIFIER	TRITD3Av1G011190	Transcript	TRITD3Av1G011190.4	protein_coding	-	-	-	-	-	-	-	-	-	-	3319	-1	-
							3A	21183029	C/T	T	upstream_gene_variant	MODIFIER	TRITD3Av1G011190	Transcript	TRITD3Av1G011190.5	protein_coding	-	-	-	-	-	-	-	-	-	-	3305	-1	-
							3A	21183029	C/T	T	upstream_gene_variant	MODIFIER	TRITD3Av1G011190	Transcript	TRITD3Av1G011190.6	protein_coding	-	-	-	-	-	-	-	-	-	-	3305	-1	-
							3A	21183029	C/T	T	upstream_gene_variant	MODIFIER	TRITD3Av1G011190	Transcript	TRITD3Av1G011190.7	protein_coding	-	-	-	-	-	-	-	-	-	-	3305	-1	-
							3A	21183029	C/T	T	upstream_gene_variant	MODIFIER	TRITD3Av1G011190	Transcript	TRITD3Av1G011190.8	protein_coding	-	-	-	-	-	-	-	-	-	-	3305	-1	-
							3A	21183029	C/T	T	upstream_gene_variant	MODIFIER	TRITD3Av1G011190	Transcript	TRITD3Av1G011190.9	protein_coding	-	-	-	-	-	-	-	-	-	-	3305	-1	-
							3A	21183029	C/T	T	downstream_gene_variant	MODIFIER	TRITD3Av1G011220	Transcript	TRITD3Av1G011220.1	protein_coding	-	-	-	-	-	-	-	-	-	-	1067	-1	-
							3A	21183029	C/T	T	downstream_gene_variant	MODIFIER	TRITD3Av1G011220	Transcript	TRITD3Av1G011220.2	protein_coding	-	-	-	-	-	-	-	-	-	-	1067	-1	-
							3A	21183029	C/T	T	downstream_gene_variant	MODIFIER	TRITD3Av1G011220	Transcript	TRITD3Av1G011220.3	protein_coding	-	-	-	-	-	-	-	-	-	-	1067	-1	-
AX-158537529	1A	21490956	0.198496	0.575758	4.0237e-05	0.99996	1A	21490956	A/G	G	intron_variant	MODIFIER	TRITD1Av1G010060	Transcript	TRITD1Av1G010060.1	protein_coding	-	_1/1	-	-	-	-	-	-	-	-	-	1	-
							1A	21490956	A/G	G	intron_variant	MODIFIER	TRITD1Av1G010060	Transcript	TRITD1Av1G010060.2	protein_coding	-	_1/1	-	-	-	-	-	-	-	-	-	1	-
							1A	21490956	A/G	G	upstream_gene_variant	MODIFIER	TRITD1Av1G010070	Transcript	TRITD1Av1G010070.1	protein_coding	-	-	-	-	-	-	-	-	-	-	1928	1	-
AX-94446754	6B	24598179	0.353773	0.982368	4.32077e-05	4.32077e-05	6B	24598179	A/G	G	upstream_gene_variant	MODIFIER	TRITD6Bv1G009050	Transcript	TRITD6Bv1G009050.1	protein_coding	-	-	-	-	-	-	-	-	-	-	4123	-1	-
							6B	24598179	A/G	G	missense_variant	MODERATE	TRITD6Bv1G009070	Transcript	TRITD6Bv1G009070.1	protein_coding	_2/3	-	-	-	139	139	47	N/D	Aac/Gac	-	-	1	-
AX-94992693	1B	24887092	0.304316	0.979502	3.84528e-05	3.84528e-05	1B	24887092	G/T	T	intergenic_variant	MODIFIER	-	-	-	-	-	-	-	-	-	-	-	-	-	-	-	-	-
AX-158538737	4B	25771046	0.440167	0.695313	0.00899369	0.991006	4B	25771046	A/G	G	intron_variant	MODIFIER	TRITD4Bv1G010620	Transcript	TRITD4Bv1G010620.10	protein_coding	-	_2/6	-	-	-	-	-	-	-	-	-	1	-
							4B	25771046	A/G	G	intron_variant	MODIFIER	TRITD4Bv1G010620	Transcript	TRITD4Bv1G010620.11	protein_coding	-	_2/7	-	-	-	-	-	-	-	-	-	1	-
							4B	25771046	A/G	G	intron_variant	MODIFIER	TRITD4Bv1G010620	Transcript	TRITD4Bv1G010620.12	protein_coding	-	_3/7	-	-	-	-	-	-	-	-	-	1	-
							4B	25771046	A/G	G	intron_variant	MODIFIER	TRITD4Bv1G010620	Transcript	TRITD4Bv1G010620.13	protein_coding	-	_2/7	-	-	-	-	-	-	-	-	-	1	-
							4B	25771046	A/G	G	intron_variant	MODIFIER	TRITD4Bv1G010620	Transcript	TRITD4Bv1G010620.14	protein_coding	-	_2/7	-	-	-	-	-	-	-	-	-	1	-
							4B	25771046	A/G	G	intron_variant	MODIFIER	TRITD4Bv1G010620	Transcript	TRITD4Bv1G010620.15	protein_coding	-	_3/7	-	-	-	-	-	-	-	-	-	1	-
							4B	25771046	A/G	G	intron_variant	MODIFIER	TRITD4Bv1G010620	Transcript	TRITD4Bv1G010620.16	protein_coding	-	_3/7	-	-	-	-	-	-	-	-	-	1	-
							4B	25771046	A/G	G	intron_variant	MODIFIER	TRITD4Bv1G010620	Transcript	TRITD4Bv1G010620.17	protein_coding	-	_3/7	-	-	-	-	-	-	-	-	-	1	-
							4B	25771046	A/G	G	intron_variant	MODIFIER	TRITD4Bv1G010620	Transcript	TRITD4Bv1G010620.18	protein_coding	-	_1/5	-	-	-	-	-	-	-	-	-	1	-
							4B	25771046	A/G	G	intron_variant	MODIFIER	TRITD4Bv1G010620	Transcript	TRITD4Bv1G010620.19	protein_coding	-	_2/6	-	-	-	-	-	-	-	-	-	1	-
							4B	25771046	A/G	G	intron_variant	MODIFIER	TRITD4Bv1G010620	Transcript	TRITD4Bv1G010620.1	protein_coding	-	_2/2	-	-	-	-	-	-	-	-	-	1	-
							4B	25771046	A/G	G	intron_variant	MODIFIER	TRITD4Bv1G010620	Transcript	TRITD4Bv1G010620.20	protein_coding	-	_3/7	-	-	-	-	-	-	-	-	-	1	-
							4B	25771046	A/G	G	intron_variant	MODIFIER	TRITD4Bv1G010620	Transcript	TRITD4Bv1G010620.21	protein_coding	-	_2/7	-	-	-	-	-	-	-	-	-	1	-
							4B	25771046	A/G	G	intron_variant	MODIFIER	TRITD4Bv1G010620	Transcript	TRITD4Bv1G010620.22	protein_coding	-	_2/6	-	-	-	-	-	-	-	-	-	1	-
							4B	25771046	A/G	G	upstream_gene_variant	MODIFIER	TRITD4Bv1G010620	Transcript	TRITD4Bv1G010620.23	protein_coding	-	-	-	-	-	-	-	-	-	-	207	1	-
							4B	25771046	A/G	G	upstream_gene_variant	MODIFIER	TRITD4Bv1G010620	Transcript	TRITD4Bv1G010620.24	protein_coding	-	-	-	-	-	-	-	-	-	-	852	1	-
							4B	25771046	A/G	G	upstream_gene_variant	MODIFIER	TRITD4Bv1G010620	Transcript	TRITD4Bv1G010620.25	protein_coding	-	-	-	-	-	-	-	-	-	-	1191	1	-
							4B	25771046	A/G	G	upstream_gene_variant	MODIFIER	TRITD4Bv1G010620	Transcript	TRITD4Bv1G010620.26	protein_coding	-	-	-	-	-	-	-	-	-	-	1724	1	-
							4B	25771046	A/G	G	upstream_gene_variant	MODIFIER	TRITD4Bv1G010620	Transcript	TRITD4Bv1G010620.27	protein_coding	-	-	-	-	-	-	-	-	-	-	1908	1	-
							4B	25771046	A/G	G	intron_variant	MODIFIER	TRITD4Bv1G010620	Transcript	TRITD4Bv1G010620.2	protein_coding	-	_2/4	-	-	-	-	-	-	-	-	-	1	-
							4B	25771046	A/G	G	intron_variant	MODIFIER	TRITD4Bv1G010620	Transcript	TRITD4Bv1G010620.3	protein_coding	-	_2/7	-	-	-	-	-	-	-	-	-	1	-
							4B	25771046	A/G	G	intron_variant	MODIFIER	TRITD4Bv1G010620	Transcript	TRITD4Bv1G010620.4	protein_coding	-	_2/6	-	-	-	-	-	-	-	-	-	1	-
							4B	25771046	A/G	G	intron_variant	MODIFIER	TRITD4Bv1G010620	Transcript	TRITD4Bv1G010620.5	protein_coding	-	_2/6	-	-	-	-	-	-	-	-	-	1	-
							4B	25771046	A/G	G	intron_variant	MODIFIER	TRITD4Bv1G010620	Transcript	TRITD4Bv1G010620.6	protein_coding	-	_2/6	-	-	-	-	-	-	-	-	-	1	-
							4B	25771046	A/G	G	intron_variant	MODIFIER	TRITD4Bv1G010620	Transcript	TRITD4Bv1G010620.7	protein_coding	-	_2/6	-	-	-	-	-	-	-	-	-	1	-
							4B	25771046	A/G	G	intron_variant	MODIFIER	TRITD4Bv1G010620	Transcript	TRITD4Bv1G010620.8	protein_coding	-	_2/6	-	-	-	-	-	-	-	-	-	1	-
							4B	25771046	A/G	G	intron_variant	MODIFIER	TRITD4Bv1G010620	Transcript	TRITD4Bv1G010620.9	protein_coding	-	_2/6	-	-	-	-	-	-	-	-	-	1	-
CAP7_rep_c8019_110	6A	26558186	0.230487	0.594046	0.000147292	0.999853	6A	26558186	A/G	G	upstream_gene_variant	MODIFIER	TRITD6Av1G010740	Transcript	TRITD6Av1G010740.1	protein_coding	-	-	-	-	-	-	-	-	-	-	4596	-1	-
							6A	26558186	A/G	G	downstream_gene_variant	MODIFIER	TRITD6Av1G010760	Transcript	TRITD6Av1G010760.1	protein_coding	-	-	-	-	-	-	-	-	-	-	26	-1	-
AX-95019395	4A	28824238	0.32851	0.95253	0.00245358	0.00245358	4A	28824238	A/G	G	downstream_gene_variant	MODIFIER	TRITD4Av1G012780	Transcript	TRITD4Av1G012780.1	protein_coding	-	-	-	-	-	-	-	-	-	-	1261	-1	-
AX-158550382	4B	30251937	0.251103	0.638243	0.00193889	0.998061	4B	30251937	C/T	T	intron_variant	MODIFIER	TRITD4Bv1G012610	Transcript	TRITD4Bv1G012610.1	protein_coding	-	_8/8	-	-	-	-	-	-	-	-	-	1	-
							4B	30251937	C/T	T	intron_variant	MODIFIER	TRITD4Bv1G012610	Transcript	TRITD4Bv1G012610.2	protein_coding	-	_6/6	-	-	-	-	-	-	-	-	-	1	-
							4B	30251937	C/T	T	intron_variant	MODIFIER	TRITD4Bv1G012610	Transcript	TRITD4Bv1G012610.3	protein_coding	-	_7/7	-	-	-	-	-	-	-	-	-	1	-
							4B	30251937	C/T	T	intron_variant	MODIFIER	TRITD4Bv1G012610	Transcript	TRITD4Bv1G012610.4	protein_coding	-	_8/8	-	-	-	-	-	-	-	-	-	1	-
							4B	30251937	C/T	T	downstream_gene_variant	MODIFIER	TRITD4Bv1G012620	Transcript	TRITD4Bv1G012620.1	protein_coding	-	-	-	-	-	-	-	-	-	-	655	-1	-
RAC875_c31045_882	2A	31677515	0.321916	0.980623	2.46424e-05	2.46424e-05	2A	31677515	A/G	G	stop_retained_variant	LOW	TRITD2Av1G016600	Transcript	TRITD2Av1G016600.1	protein_coding	_4/5	-	-	-	1614	1614	538	*	taA/taG	-	-	1	-
							2A	31677515	A/G	G	stop_retained_variant	LOW	TRITD2Av1G016600	Transcript	TRITD2Av1G016600.2	protein_coding	_4/4	-	-	-	1596	1596	532	*	taA/taG	-	-	1	-
							2A	31677515	A/G	G	stop_retained_variant	LOW	TRITD2Av1G016600	Transcript	TRITD2Av1G016600.3	protein_coding	_4/5	-	-	-	1596	1596	532	*	taA/taG	-	-	1	-
							2A	31677515	A/G	G	downstream_gene_variant	MODIFIER	TRITD2Av1G016600	Transcript	TRITD2Av1G016600.4	protein_coding	-	-	-	-	-	-	-	-	-	-	1419	1	-
							2A	31677515	A/G	G	stop_retained_variant	LOW	TRITD2Av1G016600	Transcript	TRITD2Av1G016600.5	protein_coding	_4/4	-	-	-	897	897	299	*	taA/taG	-	-	1	-
							2A	31677515	A/G	G	stop_retained_variant	LOW	TRITD2Av1G016600	Transcript	TRITD2Av1G016600.6	protein_coding	_4/4	-	-	-	894	894	298	*	taA/taG	-	-	1	-
							2A	31677515	A/G	G	stop_retained_variant	LOW	TRITD2Av1G016600	Transcript	TRITD2Av1G016600.7	protein_coding	_5/5	-	-	-	1242	1242	414	*	taA/taG	-	-	1	-
							2A	31677515	A/G	G	stop_retained_variant	LOW	TRITD2Av1G016600	Transcript	TRITD2Av1G016600.8	protein_coding	_4/4	-	-	-	858	858	286	*	taA/taG	-	-	1	-
AX-158554286	7B	33961569	0.321916	0.980623	2.46424e-05	2.46424e-05	7B	33961569	C/T	T	upstream_gene_variant	MODIFIER	TRITD7Bv1G013020	Transcript	TRITD7Bv1G013020.1	protein_coding	-	-	-	-	-	-	-	-	-	AX-89432264	63	-1	-
							7B	33961569	C/T	T	intron_variant	MODIFIER	TRITD7Bv1G013020	Transcript	TRITD7Bv1G013020.2	protein_coding	-	_2/6	-	-	-	-	-	-	-	AX-89432264	-	-1	-
							7B	33961569	C/T	T	intron_variant	MODIFIER	TRITD7Bv1G013020	Transcript	TRITD7Bv1G013020.3	protein_coding	-	_3/7	-	-	-	-	-	-	-	AX-89432264	-	-1	-
AX-158556017	4B	35689357	0.321916	0.980623	2.46424e-05	2.46424e-05	4B	35689357	C/T	T	intergenic_variant	MODIFIER	-	-	-	-	-	-	-	-	-	-	-	-	-	-	-	-	-
AX-109836776	5A	36750029	0.32851	0.95253	0.00245358	0.00245358	5A	36750029	A/G	G	intergenic_variant	MODIFIER	-	-	-	-	-	-	-	-	-	-	-	-	-	-	-	-	-
RAC875_c754_120	4A	37319122	0.338402	0.981567	4.5273e-05	4.5273e-05	4A	37319122	A/G	G	synonymous_variant	LOW	TRITD4Av1G016930	Transcript	TRITD4Av1G016930.1	protein_coding	_4/10	-	-	-	3219	3219	1073	Q	caA/caG	-	-	1	-
							4A	37319122	A/G	G	synonymous_variant	LOW	TRITD4Av1G016930	Transcript	TRITD4Av1G016930.2	protein_coding	_4/5	-	-	-	3213	3213	1071	Q	caA/caG	-	-	1	-
							4A	37319122	A/G	G	intron_variant	MODIFIER	TRITD4Av1G016930	Transcript	TRITD4Av1G016930.3	protein_coding	-	_3/9	-	-	-	-	-	-	-	-	-	1	-
AX-158585271	5A	38160523	0.179382	0.617486	0.00660226	0.993398	5A	38160523	C/T	T	intron_variant	MODIFIER	TRITD5Av1G017160	Transcript	TRITD5Av1G017160.3	protein_coding	-	_1/1	-	-	-	-	-	-	-	AX-89672382	-	-1	-
AX-158534278	5B	38490992	0.322536	0.642211	0.00275848	0.997242	5B	38490992	C/T	T	intergenic_variant	MODIFIER	-	-	-	-	-	-	-	-	-	-	-	-	-	-	-	-	-
BS00023055_51	7A	39797131	0.321916	0.980623	2.46424e-05	2.46424e-05	7A	39797131	A/G	G	splice_polypyrimidine_tract_variant,intron_variant	LOW	TRITD7Av1G021070	Transcript	TRITD7Av1G021070.1	protein_coding	-	18/18	-	-	-	-	-	-	-	-	-	-1	-
							7A	39797131	A/G	G	downstream_gene_variant	MODIFIER	TRITD7Av1G021070	Transcript	TRITD7Av1G021070.2	protein_coding	-	-	-	-	-	-	-	-	-	-	359	-1	-
							7A	39797131	A/G	G	downstream_gene_variant	MODIFIER	TRITD7Av1G021070	Transcript	TRITD7Av1G021070.3	protein_coding	-	-	-	-	-	-	-	-	-	-	359	-1	-
							7A	39797131	A/G	G	downstream_gene_variant	MODIFIER	TRITD7Av1G021070	Transcript	TRITD7Av1G021070.4	protein_coding	-	-	-	-	-	-	-	-	-	-	359	-1	-
							7A	39797131	A/G	G	downstream_gene_variant	MODIFIER	TRITD7Av1G021070	Transcript	TRITD7Av1G021070.5	protein_coding	-	-	-	-	-	-	-	-	-	-	359	-1	-
							7A	39797131	A/G	G	downstream_gene_variant	MODIFIER	TRITD7Av1G021070	Transcript	TRITD7Av1G021070.6	protein_coding	-	-	-	-	-	-	-	-	-	-	359	-1	-
							7A	39797131	A/G	G	downstream_gene_variant	MODIFIER	TRITD7Av1G021070	Transcript	TRITD7Av1G021070.7	protein_coding	-	-	-	-	-	-	-	-	-	-	3861	-1	-
wsnp_Ex_c55245_57821568	4A	40245812	0.291752	0.62584	0.000184648	0.999815	4A	40245812	A/C	C	stop_gained	HIGH	TRITD4Av1G018270	Transcript	TRITD4Av1G018270.1	protein_coding	_4/7	-	-	-	1394	1394	465	L/*	tTa/tGa	-	-	-1	-
							4A	40245812	A/C	C	stop_gained	HIGH	TRITD4Av1G018270	Transcript	TRITD4Av1G018270.2	protein_coding	_4/5	-	-	-	1271	1271	424	L/*	tTa/tGa	-	-	-1	-
							4A	40245812	A/C	C	stop_gained	HIGH	TRITD4Av1G018270	Transcript	TRITD4Av1G018270.3	protein_coding	_4/5	-	-	-	1373	1373	458	L/*	tTa/tGa	-	-	-1	-
							4A	40245812	A/C	C	stop_gained	HIGH	TRITD4Av1G018270	Transcript	TRITD4Av1G018270.4	protein_coding	_4/5	-	-	-	1340	1340	447	L/*	tTa/tGa	-	-	-1	-
							4A	40245812	A/C	C	stop_gained	HIGH	TRITD4Av1G018270	Transcript	TRITD4Av1G018270.5	protein_coding	_4/5	-	-	-	1337	1337	446	L/*	tTa/tGa	-	-	-1	-
RAC875_rep_c74170_236	5B	41269028	0.347625	0.95514	0.00283602	0.00283602	5B	41269028	A/G	G	synonymous_variant	LOW	TRITD5Bv1G014870	Transcript	TRITD5Bv1G014870.1	protein_coding	_2/2	-	-	-	468	468	156	N	aaT/aaC	-	-	-1	-
							5B	41269028	A/G	G	downstream_gene_variant	MODIFIER	TRITD5Bv1G014880	Transcript	TRITD5Bv1G014880.1	protein_coding	-	-	-	-	-	-	-	-	-	-	854	-1	-
							5B	41269028	A/G	G	downstream_gene_variant	MODIFIER	TRITD5Bv1G014880	Transcript	TRITD5Bv1G014880.2	protein_coding	-	-	-	-	-	-	-	-	-	-	854	-1	-
							5B	41269028	A/G	G	downstream_gene_variant	MODIFIER	TRITD5Bv1G014880	Transcript	TRITD5Bv1G014880.3	protein_coding	-	-	-	-	-	-	-	-	-	-	879	-1	-
							5B	41269028	A/G	G	downstream_gene_variant	MODIFIER	TRITD5Bv1G014880	Transcript	TRITD5Bv1G014880.4	protein_coding	-	-	-	-	-	-	-	-	-	-	919	-1	-
							5B	41269028	A/G	G	downstream_gene_variant	MODIFIER	TRITD5Bv1G014880	Transcript	TRITD5Bv1G014880.5	protein_coding	-	-	-	-	-	-	-	-	-	-	919	-1	-
							5B	41269028	A/G	G	downstream_gene_variant	MODIFIER	TRITD5Bv1G014880	Transcript	TRITD5Bv1G014880.6	protein_coding	-	-	-	-	-	-	-	-	-	-	1042	-1	-
wsnp_Ex_c6320_11003591	4A	41426667	0.32851	0.95253	0.00245358	0.00245358	4A	41426667	G/T	T	downstream_gene_variant	MODIFIER	TRITD4Av1G018720	Transcript	TRITD4Av1G018720.10	protein_coding	-	-	-	-	-	-	-	-	-	-	650	-1	-
							4A	41426667	G/T	T	downstream_gene_variant	MODIFIER	TRITD4Av1G018720	Transcript	TRITD4Av1G018720.11	protein_coding	-	-	-	-	-	-	-	-	-	-	693	-1	-
							4A	41426667	G/T	T	downstream_gene_variant	MODIFIER	TRITD4Av1G018720	Transcript	TRITD4Av1G018720.12	protein_coding	-	-	-	-	-	-	-	-	-	-	1739	-1	-
							4A	41426667	G/T	T	downstream_gene_variant	MODIFIER	TRITD4Av1G018720	Transcript	TRITD4Av1G018720.13	protein_coding	-	-	-	-	-	-	-	-	-	-	2100	-1	-
							4A	41426667	G/T	T	downstream_gene_variant	MODIFIER	TRITD4Av1G018720	Transcript	TRITD4Av1G018720.14	protein_coding	-	-	-	-	-	-	-	-	-	-	4086	-1	-
							4A	41426667	G/T	T	downstream_gene_variant	MODIFIER	TRITD4Av1G018720	Transcript	TRITD4Av1G018720.15	protein_coding	-	-	-	-	-	-	-	-	-	-	4086	-1	-
							4A	41426667	G/T	T	downstream_gene_variant	MODIFIER	TRITD4Av1G018720	Transcript	TRITD4Av1G018720.16	protein_coding	-	-	-	-	-	-	-	-	-	-	4129	-1	-
							4A	41426667	G/T	T	downstream_gene_variant	MODIFIER	TRITD4Av1G018720	Transcript	TRITD4Av1G018720.1	protein_coding	-	-	-	-	-	-	-	-	-	-	6	-1	-
							4A	41426667	G/T	T	downstream_gene_variant	MODIFIER	TRITD4Av1G018720	Transcript	TRITD4Av1G018720.2	protein_coding	-	-	-	-	-	-	-	-	-	-	6	-1	-
							4A	41426667	G/T	T	downstream_gene_variant	MODIFIER	TRITD4Av1G018720	Transcript	TRITD4Av1G018720.3	protein_coding	-	-	-	-	-	-	-	-	-	-	6	-1	-
							4A	41426667	G/T	T	downstream_gene_variant	MODIFIER	TRITD4Av1G018720	Transcript	TRITD4Av1G018720.4	protein_coding	-	-	-	-	-	-	-	-	-	-	6	-1	-
							4A	41426667	G/T	T	downstream_gene_variant	MODIFIER	TRITD4Av1G018720	Transcript	TRITD4Av1G018720.5	protein_coding	-	-	-	-	-	-	-	-	-	-	6	-1	-
							4A	41426667	G/T	T	downstream_gene_variant	MODIFIER	TRITD4Av1G018720	Transcript	TRITD4Av1G018720.6	protein_coding	-	-	-	-	-	-	-	-	-	-	6	-1	-
							4A	41426667	G/T	T	downstream_gene_variant	MODIFIER	TRITD4Av1G018720	Transcript	TRITD4Av1G018720.7	protein_coding	-	-	-	-	-	-	-	-	-	-	6	-1	-
							4A	41426667	G/T	T	downstream_gene_variant	MODIFIER	TRITD4Av1G018720	Transcript	TRITD4Av1G018720.8	protein_coding	-	-	-	-	-	-	-	-	-	-	6	-1	-
							4A	41426667	G/T	T	downstream_gene_variant	MODIFIER	TRITD4Av1G018720	Transcript	TRITD4Av1G018720.9	protein_coding	-	-	-	-	-	-	-	-	-	-	6	-1	-
AX-158524105	3A	41783805	0.325213	0.961639	0.000771842	0.000771842	3A	41783805	G/T	T	downstream_gene_variant	MODIFIER	TRITD3Av1G020310	Transcript	TRITD3Av1G020310.1	protein_coding	-	-	-	-	-	-	-	-	-	-	1265	1	-
							3A	41783805	G/T	T	downstream_gene_variant	MODIFIER	TRITD3Av1G020310	Transcript	TRITD3Av1G020310.2	protein_coding	-	-	-	-	-	-	-	-	-	-	1182	1	-
							3A	41783805	G/T	T	downstream_gene_variant	MODIFIER	TRITD3Av1G020310	Transcript	TRITD3Av1G020310.3	protein_coding	-	-	-	-	-	-	-	-	-	-	1153	1	-
							2B	43662513	A/G	G	intron_variant	MODIFIER	TRITD2Bv1G020110	Transcript	TRITD2Bv1G020110.4	protein_coding	-	_2/3	-	-	-	-	-	-	-	-	-	-1	-
AX-111543866	2B	43662513	0.321916	0.980623	2.46424e-05	2.46424e-05	2B	43662513	A/G	G	synonymous_variant	LOW	TRITD2Bv1G020190	Transcript	TRITD2Bv1G020190.1	protein_coding	_1/2	-	-	-	1569	1569	523	R	agA/agG	-	-	1	-
RFL_Contig3232_1224	1A	43727726	0.289346	0.956883	0.00400736	0.00400736	1A	43727726	A/G	G	synonymous_variant	LOW	TRITD1Av1G020520	Transcript	TRITD1Av1G020520.1	protein_coding	_5/5	-	-	-	1158	1158	386	E	gaA/gaG	-	-	1	-
							1A	43727726	A/G	G	synonymous_variant	LOW	TRITD1Av1G020520	Transcript	TRITD1Av1G020520.2	protein_coding	_5/5	-	-	-	954	954	318	E	gaA/gaG	-	-	1	-
							1A	43727726	A/G	G	synonymous_variant	LOW	TRITD1Av1G020520	Transcript	TRITD1Av1G020520.3	protein_coding	-3/3	-	-	-	786	786	262	E	gaA/gaG	-	-	1	-
							1A	43727726	A/G	G	synonymous_variant	LOW	TRITD1Av1G020520	Transcript	TRITD1Av1G020520.4	protein_coding	_3/4	-	-	-	681	681	227	E	gaA/gaG	-	-	1	-
tplb0024a09_2028	7A	44810141	0.258107	0.601235	2.40263e-06	0.999998	7A	44810141	G/T	T	missense_variant	MODERATE	TRITD7Av1G023250	Transcript	TRITD7Av1G023250.1	protein_coding	_6/6	-	-	-	1490	1490	497	T/K	aCg/aAg	-	-	-1	tolerated(0.25)
							7A	44810141	G/T	T	missense_variant	MODERATE	TRITD7Av1G023250	Transcript	TRITD7Av1G023250.2	protein_coding	_8/8	-	-	-	1772	1772	591	T/K	aCg/aAg	-	-	-1	tolerated(0.32)
							7A	44810141	G/T	T	missense_variant	MODERATE	TRITD7Av1G023250	Transcript	TRITD7Av1G023250.3	protein_coding	_8/8	-	-	-	1760	1760	587	T/K	aCg/aAg	-	-	-1	tolerated(0.31)
							7A	44810141	G/T	T	downstream_gene_variant	MODIFIER	TRITD7Av1G023250	Transcript	TRITD7Av1G023250.4	protein_coding	-	-	-	-	-	-	-	-	-	-	646	-1	-
Ku_c884_1017	7B	45154471	0.32851	0.95253	0.00245358	0.00245358	7B	45154471	A/G	G	missense_variant	MODERATE	TRITD7Bv1G016550	Transcript	TRITD7Bv1G016550.1	protein_coding	_1/2	-	-	-	1085	1085	362	V/A	gTt/gCt	-	-	-1	-
							7B	45154471	A/G	G	missense_variant	MODERATE	TRITD7Bv1G016550	Transcript	TRITD7Bv1G016550.2	protein_coding	_1/2	-	-	-	1085	1085	362	V/A	gTt/gCt	-	-	-1	-
BS00087784_51	1B	45598718	0.243542	0.603	0.000278041	0.999722	1B	45598718	A/G	G	downstream_gene_variant	MODIFIER	TRITD1Bv1G017530	Transcript	TRITD1Bv1G017530.1	protein_coding	-	-	-	-	-	-	-	-	-	-	2489	1	-
							1B	45598718	A/G	G	synonymous_variant	LOW	TRITD1Bv1G017530	Transcript	TRITD1Bv1G017530.2	protein_coding	_7/9	-	-	-	774	774	258	G	ggA/ggG	-	-	1	-
							1B	45598718	A/G	G	synonymous_variant	LOW	TRITD1Bv1G017530	Transcript	TRITD1Bv1G017530.3	protein_coding	_7/10	-	-	-	837	837	279	G	ggA/ggG	-	-	1	-
							1B	45598718	A/G	G	synonymous_variant	LOW	TRITD1Bv1G017530	Transcript	TRITD1Bv1G017530.4	protein_coding	_5/7	-	-	-	648	648	216	G	ggA/ggG	-	-	1	-
BS00013227_51	1A	46564395	0.335104	0.962771	0.00100658	0.00100658	1A	46564395	A/G	G	downstream_gene_variant	MODIFIER	TRITD1Av1G021570	Transcript	TRITD1Av1G021570.10	protein_coding	-	-	-	-	-	-	-	-	-	-	3848	1	-
							1A	46564395	A/G	G	downstream_gene_variant	MODIFIER	TRITD1Av1G021570	Transcript	TRITD1Av1G021570.11	protein_coding	-	-	-	-	-	-	-	-	-	-	3393	1	-
							1A	46564395	A/G	G	downstream_gene_variant	MODIFIER	TRITD1Av1G021570	Transcript	TRITD1Av1G021570.12	protein_coding	-	-	-	-	-	-	-	-	-	-	2162	1	-
							1A	46564395	A/G	G	downstream_gene_variant	MODIFIER	TRITD1Av1G021570	Transcript	TRITD1Av1G021570.13	protein_coding	-	-	-	-	-	-	-	-	-	-	2162	1	-
							1A	46564395	A/G	G	downstream_gene_variant	MODIFIER	TRITD1Av1G021570	Transcript	TRITD1Av1G021570.14	protein_coding	-	-	-	-	-	-	-	-	-	-	1192	1	-
							1A	46564395	A/G	G	downstream_gene_variant	MODIFIER	TRITD1Av1G021570	Transcript	TRITD1Av1G021570.15	protein_coding	-	-	-	-	-	-	-	-	-	-	1192	1	-
							1A	46564395	A/G	G	downstream_gene_variant	MODIFIER	TRITD1Av1G021570	Transcript	TRITD1Av1G021570.16	protein_coding	-	-	-	-	-	-	-	-	-	-	1192	1	-
							1A	46564395	A/G	G	downstream_gene_variant	MODIFIER	TRITD1Av1G021570	Transcript	TRITD1Av1G021570.17	protein_coding	-	-	-	-	-	-	-	-	-	-	1192	1	-
							1A	46564395	A/G	G	downstream_gene_variant	MODIFIER	TRITD1Av1G021570	Transcript	TRITD1Av1G021570.18	protein_coding	-	-	-	-	-	-	-	-	-	-	1192	1	-
							1A	46564395	A/G	G	downstream_gene_variant	MODIFIER	TRITD1Av1G021570	Transcript	TRITD1Av1G021570.20	protein_coding	-	-	-	-	-	-	-	-	-	-	1087	1	-
							1A	46564395	A/G	G	downstream_gene_variant	MODIFIER	TRITD1Av1G021570	Transcript	TRITD1Av1G021570.21	protein_coding	-	-	-	-	-	-	-	-	-	-	1192	1	-
							1A	46564395	A/G	G	downstream_gene_variant	MODIFIER	TRITD1Av1G021570	Transcript	TRITD1Av1G021570.22	protein_coding	-	-	-	-	-	-	-	-	-	-	1192	1	-
							1A	46564395	A/G	G	downstream_gene_variant	MODIFIER	TRITD1Av1G021570	Transcript	TRITD1Av1G021570.23	protein_coding	-	-	-	-	-	-	-	-	-	-	2162	1	-
							1A	46564395	A/G	G	downstream_gene_variant	MODIFIER	TRITD1Av1G021570	Transcript	TRITD1Av1G021570.24	protein_coding	-	-	-	-	-	-	-	-	-	-	1192	1	-
							1A	46564395	A/G	G	downstream_gene_variant	MODIFIER	TRITD1Av1G021570	Transcript	TRITD1Av1G021570.25	protein_coding	-	-	-	-	-	-	-	-	-	-	2162	1	-
							1A	46564395	A/G	G	downstream_gene_variant	MODIFIER	TRITD1Av1G021570	Transcript	TRITD1Av1G021570.26	protein_coding	-	-	-	-	-	-	-	-	-	-	1316	1	-
							1A	46564395	A/G	G	downstream_gene_variant	MODIFIER	TRITD1Av1G021570	Transcript	TRITD1Av1G021570.6	protein_coding	-	-	-	-	-	-	-	-	-	-	4678	1	-
							1A	46564395	A/G	G	downstream_gene_variant	MODIFIER	TRITD1Av1G021570	Transcript	TRITD1Av1G021570.7	protein_coding	-	-	-	-	-	-	-	-	-	-	4656	1	-
							1A	46564395	A/G	G	downstream_gene_variant	MODIFIER	TRITD1Av1G021570	Transcript	TRITD1Av1G021570.8	protein_coding	-	-	-	-	-	-	-	-	-	-	3862	1	-
							1A	46564395	A/G	G	downstream_gene_variant	MODIFIER	TRITD1Av1G021570	Transcript	TRITD1Av1G021570.9	protein_coding	-	-	-	-	-	-	-	-	-	-	3862	1	-
							1A	46564395	A/G	G	downstream_gene_variant	MODIFIER	TRITD1Av1G021580	Transcript	TRITD1Av1G021580.1	protein_coding	-	-	-	-	-	-	-	-	-	-	1911	-1	-
AX-158583100	4B	48514254	0.40029	0.680543	0.00512586	0.994874	4B	48514254	C/T	T	intergenic_variant	MODIFIER	-	-	-	-	-	-	-	-	-	-	-	-	-	-	-	-	-
AX-94617750	7A	49042143	0.344461	0.936619	0.00975579	0.00975579	7A	49042143	C/T	T	downstream_gene_variant	MODIFIER	TRITD7Av1G025200	Transcript	TRITD7Av1G025200.1	protein_coding	-	-	-	-	-	-	-	-	-	-	429	1	-
							7A	49042143	C/T	T	downstream_gene_variant	MODIFIER	TRITD7Av1G025200	Transcript	TRITD7Av1G025200.2	protein_coding	-	-	-	-	-	-	-	-	-	-	4610	1	-
							7A	49042143	C/T	T	downstream_gene_variant	MODIFIER	TRITD7Av1G025200	Transcript	TRITD7Av1G025200.3	protein_coding	-	-	-	-	-	-	-	-	-	-	3648	1	-
							7A	49042143	C/T	T	downstream_gene_variant	MODIFIER	TRITD7Av1G025200	Transcript	TRITD7Av1G025200.4	protein_coding	-	-	-	-	-	-	-	-	-	-	2159	1	-
							7A	49042143	C/T	T	downstream_gene_variant	MODIFIER	TRITD7Av1G025200	Transcript	TRITD7Av1G025200.5	protein_coding	-	-	-	-	-	-	-	-	-	-	429	1	-
							7A	49042143	C/T	T	downstream_gene_variant	MODIFIER	TRITD7Av1G025200	Transcript	TRITD7Av1G025200.6	protein_coding	-	-	-	-	-	-	-	-	-	-	429	1	-
							7A	49042143	C/T	T	downstream_gene_variant	MODIFIER	TRITD7Av1G025200	Transcript	TRITD7Av1G025200.7	protein_coding	-	-	-	-	-	-	-	-	-	-	429	1	-
							7A	49042143	C/T	T	downstream_gene_variant	MODIFIER	TRITD7Av1G025200	Transcript	TRITD7Av1G025200.8	protein_coding	-	-	-	-	-	-	-	-	-	-	3190	1	-
							7A	49042143	C/T	T	downstream_gene_variant	MODIFIER	TRITD7Av1G025200	Transcript	TRITD7Av1G025200.9	protein_coding	-	-	-	-	-	-	-	-	-	-	429	1	-
BS00021660_51	5A	49401244	0.328359	0.962006	0.000842391	0.000842391	5A	49401244	A/G	G	downstream_gene_variant	MODIFIER	TRITD5Av1G023170	Transcript	TRITD5Av1G023170.1	protein_coding	-	-	-	-	-	-	-	-	-	-	501	1	-
							5A	49401244	A/G	G	downstream_gene_variant	MODIFIER	TRITD5Av1G023170	Transcript	TRITD5Av1G023170.2	protein_coding	-	-	-	-	-	-	-	-	-	-	501	1	-
							5A	49401244	A/G	G	downstream_gene_variant	MODIFIER	TRITD5Av1G023170	Transcript	TRITD5Av1G023170.3	protein_coding	-	-	-	-	-	-	-	-	-	-	501	1	-
							5A	49401244	A/G	G	downstream_gene_variant	MODIFIER	TRITD5Av1G023170	Transcript	TRITD5Av1G023170.4	protein_coding	-	-	-	-	-	-	-	-	-	-	501	1	-
							5A	49401244	A/G	G	downstream_gene_variant	MODIFIER	TRITD5Av1G023170	Transcript	TRITD5Av1G023170.5	protein_coding	-	-	-	-	-	-	-	-	-	-	501	1	-
							5A	49401244	A/G	G	downstream_gene_variant	MODIFIER	TRITD5Av1G023170	Transcript	TRITD5Av1G023170.6	protein_coding	-	-	-	-	-	-	-	-	-	-	501	1	-
Tdurum_contig50698_601	6A	50591204	0.335726	0.94426	0.00581253	0.00581253	6A	50591204	A/G	G	downstream_gene_variant	MODIFIER	TRITD6Av1G021220	Transcript	TRITD6Av1G021220.1	protein_coding	-	-	-	-	-	-	-	-	-	-	524	1	-
RAC875_rep_c96733_369	1B	50954738	0.300574	0.958494	0.0024343	0.0024343	1B	50954738	A/G	G	synonymous_variant	LOW	TRITD1Bv1G019280	Transcript	TRITD1Bv1G019280.10	protein_coding	_1/2	-	-	-	3219	3219	1073	G	ggA/ggG	-	-	1	-
							1B	50954738	A/G	G	synonymous_variant	LOW	TRITD1Bv1G019280	Transcript	TRITD1Bv1G019280.11	protein_coding	_1/2	-	-	-	3219	3219	1073	G	ggA/ggG	-	-	1	-
							1B	50954738	A/G	G	synonymous_variant	LOW	TRITD1Bv1G019280	Transcript	TRITD1Bv1G019280.12	protein_coding	_1/2	-	-	-	3219	3219	1073	G	ggA/ggG	-	-	1	-
							1B	50954738	A/G	G	synonymous_variant	LOW	TRITD1Bv1G019280	Transcript	TRITD1Bv1G019280.13	protein_coding	_1/2	-	-	-	3219	3219	1073	G	ggA/ggG	-	-	1	-
							1B	50954738	A/G	G	synonymous_variant	LOW	TRITD1Bv1G019280	Transcript	TRITD1Bv1G019280.14	protein_coding	_1/3	-	-	-	3219	3219	1073	G	ggA/ggG	-	-	1	-
							1B	50954738	A/G	G	synonymous_variant	LOW	TRITD1Bv1G019280	Transcript	TRITD1Bv1G019280.15	protein_coding	_1/2	-	-	-	3219	3219	1073	G	ggA/ggG	-	-	1	-
							1B	50954738	A/G	G	synonymous_variant	LOW	TRITD1Bv1G019280	Transcript	TRITD1Bv1G019280.16	protein_coding	_1/3	-	-	-	3219	3219	1073	G	ggA/ggG	-	-	1	-
							1B	50954738	A/G	G	synonymous_variant	LOW	TRITD1Bv1G019280	Transcript	TRITD1Bv1G019280.17	protein_coding	_1/2	-	-	-	3018	3018	1006	G	ggA/ggG	-	-	1	-
							1B	50954738	A/G	G	intron_variant	MODIFIER	TRITD1Bv1G019280	Transcript	TRITD1Bv1G019280.18	protein_coding	-	_1/2	-	-	-	-	-	-	-	-	-	1	-
							1B	50954738	A/G	G	synonymous_variant	LOW	TRITD1Bv1G019280	Transcript	TRITD1Bv1G019280.1	protein_coding	_1/2	-	-	-	3219	3219	1073	G	ggA/ggG	-	-	1	-
							1B	50954738	A/G	G	synonymous_variant	LOW	TRITD1Bv1G019280	Transcript	TRITD1Bv1G019280.2	protein_coding	_1/2	-	-	-	3219	3219	1073	G	ggA/ggG	-	-	1	-
							1B	50954738	A/G	G	synonymous_variant	LOW	TRITD1Bv1G019280	Transcript	TRITD1Bv1G019280.3	protein_coding	_1/2	-	-	-	3219	3219	1073	G	ggA/ggG	-	-	1	-
							1B	50954738	A/G	G	synonymous_variant	LOW	TRITD1Bv1G019280	Transcript	TRITD1Bv1G019280.4	protein_coding	_1/2	-	-	-	3219	3219	1073	G	ggA/ggG	-	-	1	-
							1B	50954738	A/G	G	synonymous_variant	LOW	TRITD1Bv1G019280	Transcript	TRITD1Bv1G019280.5	protein_coding	_1/2	-	-	-	3219	3219	1073	G	ggA/ggG	-	-	1	-
							1B	50954738	A/G	G	synonymous_variant	LOW	TRITD1Bv1G019280	Transcript	TRITD1Bv1G019280.6	protein_coding	_1/2	-	-	-	3219	3219	1073	G	ggA/ggG	-	-	1	-
							1B	50954738	A/G	G	synonymous_variant	LOW	TRITD1Bv1G019280	Transcript	TRITD1Bv1G019280.7	protein_coding	_1/2	-	-	-	3219	3219	1073	G	ggA/ggG	-	-	1	-
							1B	50954738	A/G	G	synonymous_variant	LOW	TRITD1Bv1G019280	Transcript	TRITD1Bv1G019280.8	protein_coding	_1/3	-	-	-	3219	3219	1073	G	ggA/ggG	-	-	1	-
							1B	50954738	A/G	G	synonymous_variant	LOW	TRITD1Bv1G019280	Transcript	TRITD1Bv1G019280.9	protein_coding	_1/2	-	-	-	3219	3219	1073	G	ggA/ggG	-	-	1	-
							1B	50954738	A/G	G	downstream_gene_variant	MODIFIER	TRITD1Bv1G019300	Transcript	TRITD1Bv1G019300.10	protein_coding	-	-	-	-	-	-	-	-	-	-	4907	-1	-
							1B	50954738	A/G	G	downstream_gene_variant	MODIFIER	TRITD1Bv1G019300	Transcript	TRITD1Bv1G019300.1	protein_coding	-	-	-	-	-	-	-	-	-	-	3711	-1	-
							1B	50954738	A/G	G	downstream_gene_variant	MODIFIER	TRITD1Bv1G019300	Transcript	TRITD1Bv1G019300.2	protein_coding	-	-	-	-	-	-	-	-	-	-	3711	-1	-
							1B	50954738	A/G	G	downstream_gene_variant	MODIFIER	TRITD1Bv1G019300	Transcript	TRITD1Bv1G019300.3	protein_coding	-	-	-	-	-	-	-	-	-	-	3711	-1	-
							1B	50954738	A/G	G	downstream_gene_variant	MODIFIER	TRITD1Bv1G019300	Transcript	TRITD1Bv1G019300.4	protein_coding	-	-	-	-	-	-	-	-	-	-	3711	-1	-
							1B	50954738	A/G	G	downstream_gene_variant	MODIFIER	TRITD1Bv1G019300	Transcript	TRITD1Bv1G019300.5	protein_coding	-	-	-	-	-	-	-	-	-	-	3711	-1	-
							1B	50954738	A/G	G	downstream_gene_variant	MODIFIER	TRITD1Bv1G019300	Transcript	TRITD1Bv1G019300.6	protein_coding	-	-	-	-	-	-	-	-	-	-	3711	-1	-
							1B	50954738	A/G	G	downstream_gene_variant	MODIFIER	TRITD1Bv1G019300	Transcript	TRITD1Bv1G019300.7	protein_coding	-	-	-	-	-	-	-	-	-	-	3711	-1	-
							1B	50954738	A/G	G	downstream_gene_variant	MODIFIER	TRITD1Bv1G019300	Transcript	TRITD1Bv1G019300.8	protein_coding	-	-	-	-	-	-	-	-	-	-	4447	-1	-
							1B	50954738	A/G	G	downstream_gene_variant	MODIFIER	TRITD1Bv1G019300	Transcript	TRITD1Bv1G019300.9	protein_coding	-	-	-	-	-	-	-	-	-	-	4827	-1	-
AX-94639471	2A	51194356	0.355155	0.675072	0.00951736	0.990483	2A	51194356	G/T	T	missense_variant	MODERATE	TRITD2Av1G025670	Transcript	TRITD2Av1G025670.1	protein_coding	_2/4	-	-	-	1889	1889	630	G/V	gGc/gTc	-	-	1	deleterious(0)
							2A	51194356	G/T	T	missense_variant	MODERATE	TRITD2Av1G025670	Transcript	TRITD2Av1G025670.2	protein_coding	_2/4	-	-	-	1889	1889	630	G/V	gGc/gTc	-	-	1	deleterious(0)
							2A	51194356	G/T	T	missense_variant	MODERATE	TRITD2Av1G025670	Transcript	TRITD2Av1G025670.3	protein_coding	_2/5	-	-	-	1889	1889	630	G/V	gGc/gTc	-	-	1	deleterious(0)
							2A	51194356	G/T	T	missense_variant	MODERATE	TRITD2Av1G025670	Transcript	TRITD2Av1G025670.4	protein_coding	_3/5	-	-	-	1751	1751	584	G/V	gGc/gTc	-	-	1	deleterious(0)
							2A	51194356	G/T	T	missense_variant	MODERATE	TRITD2Av1G025670	Transcript	TRITD2Av1G025670.5	protein_coding	_2/4	-	-	-	1427	1427	476	G/V	gGc/gTc	-	-	1	deleterious(0)
							2A	51194356	G/T	T	upstream_gene_variant	MODIFIER	TRITD2Av1G025680	Transcript	TRITD2Av1G025680.1	protein_coding	-	-	-	-	-	-	-	-	-	-	2815	1	-
AX-95076677	2A	51615337	0.217572	0.455269	6.30049e-41	1	2A	51615337	A/G	G	upstream_gene_variant	MODIFIER	TRITD2Av1G025880	Transcript	TRITD2Av1G025880.1	protein_coding	-	-	-	-	-	-	-	-	-	-	4893	-1	-
							2A	51615337	A/G	G	intron_variant	MODIFIER	TRITD2Av1G025880	Transcript	TRITD2Av1G025880.2	protein_coding	-	_1/1	-	-	-	-	-	-	-	-	-	-1	-
AX-109849056	3A	56150508	0.353773	0.982368	4.32077e-05	4.32077e-05	3A	56150508	G/T	T	intron_variant	MODIFIER	TRITD3Av1G028000	Transcript	TRITD3Av1G028000.1	protein_coding	-	3/3	-	-	-	-	-	-	-	-	-	-1	-
							3A	56150508	G/T	T	intron_variant	MODIFIER	TRITD3Av1G028000	Transcript	TRITD3Av1G028000.2	protein_coding	-	3/3	-	-	-	-	-	-	-	-	-	-1	-
							3A	56150508	G/T	T	intron_variant	MODIFIER	TRITD3Av1G028000	Transcript	TRITD3Av1G028000.3	protein_coding	-	3/3	-	-	-	-	-	-	-	-	-	-1	-
RAC875_c14659_1066	4A	56662659	0.321916	0.980623	2.46424e-05	2.46424e-05	4A	56662659	C/T	T	downstream_gene_variant	MODIFIER	TRITD4Av1G023620	Transcript	TRITD4Av1G023620.1	protein_coding	-	-	-	-	-	-	-	-	-	-	2640	-1	-
AX-95096194	7B	59590165	0.100696	0.442478	0.00816075	0.991839	7B	59590165	C/T	T	missense_variant	MODERATE	TRITD7Bv1G021580	Transcript	TRITD7Bv1G021580.1	protein_coding	_2/2	-	-	-	1058	1058	353	G/D	gGc/gAc	-	-	-1	-
							7B	59590165	C/T	T	missense_variant	MODERATE	TRITD7Bv1G021580	Transcript	TRITD7Bv1G021580.2	protein_coding	_2/2	-	-	-	737	737	246	G/D	gGc/gAc	-	-	-1	-
Tdurum_contig48090_374	4B	59912613	0.304316	0.979502	3.84528e-05	3.84528e-05	4B	59912613	A/C	C	downstream_gene_variant	MODIFIER	TRITD4Bv1G022880	Transcript	TRITD4Bv1G022880.3	protein_coding	-	-	-	-	-	-	-	-	-	-	3773	1	-
							4B	59912613	A/C	C	downstream_gene_variant	MODIFIER	TRITD4Bv1G022880	Transcript	TRITD4Bv1G022880.4	protein_coding	-	-	-	-	-	-	-	-	-	-	3773	1	-
							4B	59912613	A/C	C	downstream_gene_variant	MODIFIER	TRITD4Bv1G022880	Transcript	TRITD4Bv1G022880.5	protein_coding	-	-	-	-	-	-	-	-	-	-	3773	1	-
							4B	59912613	A/C	C	downstream_gene_variant	MODIFIER	TRITD4Bv1G022880	Transcript	TRITD4Bv1G022880.6	protein_coding	-	-	-	-	-	-	-	-	-	-	3773	1	-
							4B	59912613	A/C	C	downstream_gene_variant	MODIFIER	TRITD4Bv1G022880	Transcript	TRITD4Bv1G022880.7	protein_coding	-	-	-	-	-	-	-	-	-	-	3773	1	-
							4B	59912613	A/C	C	downstream_gene_variant	MODIFIER	TRITD4Bv1G022880	Transcript	TRITD4Bv1G022880.8	protein_coding	-	-	-	-	-	-	-	-	-	-	3773	1	-
							4B	59912613	A/C	C	upstream_gene_variant	MODIFIER	TRITD4Bv1G022940	Transcript	TRITD4Bv1G022940.1	protein_coding	-	-	-	-	-	-	-	-	-	-	853	-1	-
							4B	59912613	A/C	C	synonymous_variant	LOW	TRITD4Bv1G022940	Transcript	TRITD4Bv1G022940.2	protein_coding	_3/9	-	-	-	330	330	110	T	acT/acG	-	-	-1	-
							4B	59912613	A/C	C	synonymous_variant	LOW	TRITD4Bv1G022940	Transcript	TRITD4Bv1G022940.3	protein_coding	_3/7	-	-	-	330	330	110	T	acT/acG	-	-	-1	-
							4B	59912613	A/C	C	upstream_gene_variant	MODIFIER	TRITD4Bv1G022950	Transcript	TRITD4Bv1G022950.1	protein_coding	-	-	-	-	-	-	-	-	-	-	822	1	-
							4B	59912613	A/C	C	upstream_gene_variant	MODIFIER	TRITD4Bv1G022950	Transcript	TRITD4Bv1G022950.2	protein_coding	-	-	-	-	-	-	-	-	-	-	822	1	-
							4B	59912613	A/C	C	upstream_gene_variant	MODIFIER	TRITD4Bv1G022950	Transcript	TRITD4Bv1G022950.3	protein_coding	-	-	-	-	-	-	-	-	-	-	1119	1	-
IAAV4349	1A	62588128	0.321916	0.980623	2.46424e-05	2.46424e-05	1A	62588128	C/T	T	downstream_gene_variant	MODIFIER	TRITD1Av1G029530	Transcript	TRITD1Av1G029530.1	protein_coding	-	-	-	-	-	-	-	-	-	-	72	-1	-
							1A	62588128	C/T	T	downstream_gene_variant	MODIFIER	TRITD1Av1G029530	Transcript	TRITD1Av1G029530.2	protein_coding	-	-	-	-	-	-	-	-	-	-	72	-1	-
							1A	62588128	C/T	T	downstream_gene_variant	MODIFIER	TRITD1Av1G029530	Transcript	TRITD1Av1G029530.3	protein_coding	-	-	-	-	-	-	-	-	-	-	600	-1	-
AX-94535709	7A	62809146	0.347536	0.937179	0.00960336	0.00960336	7A	62809146	A/C	C	downstream_gene_variant	MODIFIER	TRITD7Av1G031010	Transcript	TRITD7Av1G031010.1	protein_coding	-	-	-	-	-	-	-	-	-	-	112	-1	-
							7A	62809146	A/C	C	downstream_gene_variant	MODIFIER	TRITD7Av1G031010	Transcript	TRITD7Av1G031010.2	protein_coding	-	-	-	-	-	-	-	-	-	-	112	-1	-
AX-158593455	7B	63103890	0.34152	0.972603	0.000273063	0.000273063	7B	63103890	A/G	G	downstream_gene_variant	MODIFIER	TRITD7Bv1G022870	Transcript	TRITD7Bv1G022870.1	protein_coding	-	-	-	-	-	-	-	-	-	-	3087	-1	-
							7B	63103890	A/G	G	downstream_gene_variant	MODIFIER	TRITD7Bv1G022870	Transcript	TRITD7Bv1G022870.2	protein_coding	-	-	-	-	-	-	-	-	-	-	3087	-1	-
BobWhite_rep_c53779_108	1A	63463054	0.250187	0.650943	0.00450496	0.995495	1A	63463054	A/G	G	downstream_gene_variant	MODIFIER	TRITD1Av1G029890	Transcript	TRITD1Av1G029890.1	protein_coding	-	-	-	-	-	-	-	-	-	IWB5054-1A.1	237	-1	-
							1A	63463054	A/G	G	downstream_gene_variant	MODIFIER	TRITD1Av1G029890	Transcript	TRITD1Av1G029890.2	protein_coding	-	-	-	-	-	-	-	-	-	IWB5054-1A.1	237	-1	-
							1A	63463054	A/G	G	downstream_gene_variant	MODIFIER	TRITD1Av1G029890	Transcript	TRITD1Av1G029890.3	protein_coding	-	-	-	-	-	-	-	-	-	IWB5054-1A.1	237	-1	-
							1A	63463054	A/G	G	downstream_gene_variant	MODIFIER	TRITD1Av1G029890	Transcript	TRITD1Av1G029890.4	protein_coding	-	-	-	-	-	-	-	-	-	IWB5054-1A.1	237	-1	-
							1A	63463054	A/G	G	downstream_gene_variant	MODIFIER	TRITD1Av1G029890	Transcript	TRITD1Av1G029890.5	protein_coding	-	-	-	-	-	-	-	-	-	IWB5054-1A.1	396	-1	-
							1A	63463054	A/G	G	downstream_gene_variant	MODIFIER	TRITD1Av1G029890	Transcript	TRITD1Av1G029890.6	protein_coding	-	-	-	-	-	-	-	-	-	IWB5054-1A.1	628	-1	-
							1A	63463054	A/G	G	downstream_gene_variant	MODIFIER	TRITD1Av1G029890	Transcript	TRITD1Av1G029890.7	protein_coding	-	-	-	-	-	-	-	-	-	IWB5054-1A.1	1420	-1	-
AX-94847486	7A	64074104	0.42836	0.686915	0.00746519	0.992535	7A	64074104	C/T	T	downstream_gene_variant	MODIFIER	TRITD7Av1G031480	Transcript	TRITD7Av1G031480.1	protein_coding	-	-	-	-	-	-	-	-	-	-	283	1	-
Excalibur_c20277_483	1B	66955794	0.338402	0.981567	4.5273e-05	4.5273e-05	1B	66955794	A/G	G	synonymous_variant	LOW	TRITD1Bv1G026220	Transcript	TRITD1Bv1G026220.10	protein_coding	_6/6	-	-	-	477	477	159	R	cgA/cgG	-	-	1	-
							1B	66955794	A/G	G	downstream_gene_variant	MODIFIER	TRITD1Bv1G026220	Transcript	TRITD1Bv1G026220.1	protein_coding	-	-	-	-	-	-	-	-	-	-	432	1	-
							1B	66955794	A/G	G	downstream_gene_variant	MODIFIER	TRITD1Bv1G026220	Transcript	TRITD1Bv1G026220.2	protein_coding	-	-	-	-	-	-	-	-	-	-	432	1	-
							1B	66955794	A/G	G	downstream_gene_variant	MODIFIER	TRITD1Bv1G026220	Transcript	TRITD1Bv1G026220.3	protein_coding	-	-	-	-	-	-	-	-	-	-	56	1	-
							1B	66955794	A/G	G	synonymous_variant	LOW	TRITD1Bv1G026220	Transcript	TRITD1Bv1G026220.4	protein_coding	_12/12	-	-	-	1869	1869	623	R	cgA/cgG	-	-	1	-
							1B	66955794	A/G	G	synonymous_variant	LOW	TRITD1Bv1G026220	Transcript	TRITD1Bv1G026220.5	protein_coding	13/13	-	-	-	1713	1713	571	R	cgA/cgG	-	-	1	-
							1B	66955794	A/G	G	downstream_gene_variant	MODIFIER	TRITD1Bv1G026220	Transcript	TRITD1Bv1G026220.6	protein_coding	-	-	-	-	-	-	-	-	-	-	1006	1	-
							1B	66955794	A/G	G	downstream_gene_variant	MODIFIER	TRITD1Bv1G026220	Transcript	TRITD1Bv1G026220.7	protein_coding	-	-	-	-	-	-	-	-	-	-	620	1	-
							1B	66955794	A/G	G	synonymous_variant	LOW	TRITD1Bv1G026220	Transcript	TRITD1Bv1G026220.8	protein_coding	_12/12	-	-	-	1308	1308	436	R	cgA/cgG	-	-	1	-
							1B	66955794	A/G	G	downstream_gene_variant	MODIFIER	TRITD1Bv1G026220	Transcript	TRITD1Bv1G026220.9	protein_coding	-	-	-	-	-	-	-	-	-	-	543	1	-
							1B	66955794	A/G	G	upstream_gene_variant	MODIFIER	TRITD1Bv1G026230	Transcript	TRITD1Bv1G026230.1	protein_coding	-	-	-	-	-	-	-	-	-	-	2900	1	-
BS00036767_51	2A	73240153	0.321916	0.980623	2.46424e-05	2.46424e-05	2A	73240153	A/G	G	upstream_gene_variant	MODIFIER	TRITD2Av1G035480	Transcript	TRITD2Av1G035480.1	protein_coding	-	-	-	-	-	-	-	-	-	AX-94947762-2A.1	3961	-1	-
							2A	73240153	A/G	G	upstream_gene_variant	MODIFIER	TRITD2Av1G035490	Transcript	TRITD2Av1G035490.1	protein_coding	-	-	-	-	-	-	-	-	-	AX-94947762-2A.1	1899	-1	-
							2A	73240153	A/G	G	upstream_gene_variant	MODIFIER	TRITD2Av1G035490	Transcript	TRITD2Av1G035490.2	protein_coding	-	-	-	-	-	-	-	-	-	AX-94947762-2A.1	1899	-1	-
							2A	73240153	A/G	G	upstream_gene_variant	MODIFIER	TRITD2Av1G035490	Transcript	TRITD2Av1G035490.3	protein_coding	-	-	-	-	-	-	-	-	-	AX-94947762-2A.1	1899	-1	-
							2A	73240153	A/G	G	upstream_gene_variant	MODIFIER	TRITD2Av1G035490	Transcript	TRITD2Av1G035490.4	protein_coding	-	-	-	-	-	-	-	-	-	AX-94947762-2A.1	1899	-1	-
							2A	73240153	A/G	G	upstream_gene_variant	MODIFIER	TRITD2Av1G035490	Transcript	TRITD2Av1G035490.5	protein_coding	-	-	-	-	-	-	-	-	-	AX-94947762-2A.1	1216	-1	-
							2A	73240153	A/G	G	synonymous_variant	LOW	TRITD2Av1G035500	Transcript	TRITD2Av1G035500.1	protein_coding	_2/2	-	-	-	1101	1101	367	P	ccA/ccG	AX-94947762-2A.1	-	1	-
							2A	73240153	A/G	G	synonymous_variant	LOW	TRITD2Av1G035500	Transcript	TRITD2Av1G035500.2	protein_coding	_2/3	-	-	-	1101	1101	367	P	ccA/ccG	AX-94947762-2A.1	-	1	-
wsnp_Ex_c19372_28313727	3B	77074954	0.307836	0.959473	0.00141365	0.00141365	3B	77074954	A/G	G	downstream_gene_variant	MODIFIER	TRITD3Bv1G029200	Transcript	TRITD3Bv1G029200.10	protein_coding	-	-	-	-	-	-	-	-	-	-	309	1	-
							3B	77074954	A/G	G	downstream_gene_variant	MODIFIER	TRITD3Bv1G029200	Transcript	TRITD3Bv1G029200.11	protein_coding	-	-	-	-	-	-	-	-	-	-	960	1	-
							3B	77074954	A/G	G	downstream_gene_variant	MODIFIER	TRITD3Bv1G029200	Transcript	TRITD3Bv1G029200.12	protein_coding	-	-	-	-	-	-	-	-	-	-	309	1	-
							3B	77074954	A/G	G	downstream_gene_variant	MODIFIER	TRITD3Bv1G029200	Transcript	TRITD3Bv1G029200.2	protein_coding	-	-	-	-	-	-	-	-	-	-	4807	1	-
							3B	77074954	A/G	G	downstream_gene_variant	MODIFIER	TRITD3Bv1G029200	Transcript	TRITD3Bv1G029200.3	protein_coding	-	-	-	-	-	-	-	-	-	-	4778	1	-
							3B	77074954	A/G	G	downstream_gene_variant	MODIFIER	TRITD3Bv1G029200	Transcript	TRITD3Bv1G029200.4	protein_coding	-	-	-	-	-	-	-	-	-	-	4303	1	-
							3B	77074954	A/G	G	downstream_gene_variant	MODIFIER	TRITD3Bv1G029200	Transcript	TRITD3Bv1G029200.5	protein_coding	-	-	-	-	-	-	-	-	-	-	4303	1	-
							3B	77074954	A/G	G	downstream_gene_variant	MODIFIER	TRITD3Bv1G029200	Transcript	TRITD3Bv1G029200.6	protein_coding	-	-	-	-	-	-	-	-	-	-	3492	1	-
							3B	77074954	A/G	G	downstream_gene_variant	MODIFIER	TRITD3Bv1G029200	Transcript	TRITD3Bv1G029200.7	protein_coding	-	-	-	-	-	-	-	-	-	-	309	1	-
							3B	77074954	A/G	G	downstream_gene_variant	MODIFIER	TRITD3Bv1G029200	Transcript	TRITD3Bv1G029200.8	protein_coding	-	-	-	-	-	-	-	-	-	-	309	1	-
							3B	77074954	A/G	G	downstream_gene_variant	MODIFIER	TRITD3Bv1G029200	Transcript	TRITD3Bv1G029200.9	protein_coding	-	-	-	-	-	-	-	-	-	-	309	1	-
AX-86170759	2A	77109792	0.335941	0.957061	0.00196832	0.00196832	2A	77109792	C/T	T	intron_variant	MODIFIER	TRITD2Av1G036870	Transcript	TRITD2Av1G036870.1	protein_coding	-	_2/5	-	-	-	-	-	-	-	AX-89372701	-	1	-
AX-94479119	2A	78494383	0.32851	0.95253	0.00245358	0.00245358	2A	78494383	A/G	G	intergenic_variant	MODIFIER	-	-	-	-	-	-	-	-	-	-	-	-	-	AX-94479119-2A.1	-	-	-
AX-109918509	7A	82777755	0.346894	0.964036	0.00105178	0.00105178	7A	82777755	A/C	C	downstream_gene_variant	MODIFIER	TRITD7Av1G039480	Transcript	TRITD7Av1G039480.1	protein_coding	-	-	-	-	-	-	-	-	-	-	2099	1	-
							7A	82777755	A/C	C	downstream_gene_variant	MODIFIER	TRITD7Av1G039480	Transcript	TRITD7Av1G039480.2	protein_coding	-	-	-	-	-	-	-	-	-	-	2099	1	-
							7A	82777755	A/C	C	downstream_gene_variant	MODIFIER	TRITD7Av1G039480	Transcript	TRITD7Av1G039480.3	protein_coding	-	-	-	-	-	-	-	-	-	-	2099	1	-
AX-158557455	2A	83265491	0.325213	0.961639	0.000771842	0.000771842	2A	83265491	C/T	T	upstream_gene_variant	MODIFIER	TRITD2Av1G039080	Transcript	TRITD2Av1G039080.1	protein_coding	-	-	-	-	-	-	-	-	-	-	1730	1	-
							2A	83265491	C/T	T	upstream_gene_variant	MODIFIER	TRITD2Av1G039080	Transcript	TRITD2Av1G039080.2	protein_coding	-	-	-	-	-	-	-	-	-	-	1730	1	-
							2A	83265491	C/T	T	upstream_gene_variant	MODIFIER	TRITD2Av1G039080	Transcript	TRITD2Av1G039080.3	protein_coding	-	-	-	-	-	-	-	-	-	-	1799	1	-
TG0152	1B	85697390	0.341342	0.93604	0.00997835	0.00997835	1B	85697390	A/G	G	downstream_gene_variant	MODIFIER	TRITD1Bv1G031990	Transcript	TRITD1Bv1G031990.1	protein_coding	-	-	-	-	-	-	-	-	-	-	265	-1	-
							1B	85697390	A/G	G	downstream_gene_variant	MODIFIER	TRITD1Bv1G031990	Transcript	TRITD1Bv1G031990.2	protein_coding	-	-	-	-	-	-	-	-	-	-	265	-1	-
							1B	85697390	A/G	G	downstream_gene_variant	MODIFIER	TRITD1Bv1G031990	Transcript	TRITD1Bv1G031990.3	protein_coding	-	-	-	-	-	-	-	-	-	-	265	-1	-
							1B	85697390	A/G	G	downstream_gene_variant	MODIFIER	TRITD1Bv1G031990	Transcript	TRITD1Bv1G031990.4	protein_coding	-	-	-	-	-	-	-	-	-	-	3001	-1	-
							1B	85697390	A/G	G	downstream_gene_variant	MODIFIER	TRITD1Bv1G031990	Transcript	TRITD1Bv1G031990.5	protein_coding	-	-	-	-	-	-	-	-	-	-	3022	-1	-
							1B	85697390	A/G	G	downstream_gene_variant	MODIFIER	TRITD1Bv1G031990	Transcript	TRITD1Bv1G031990.6	protein_coding	-	-	-	-	-	-	-	-	-	-	3152	-1	-
							1B	85697390	A/G	G	downstream_gene_variant	MODIFIER	TRITD1Bv1G031990	Transcript	TRITD1Bv1G031990.7	protein_coding	-	-	-	-	-	-	-	-	-	-	3266	-1	-
							1B	85697390	A/G	G	downstream_gene_variant	MODIFIER	TRITD1Bv1G031990	Transcript	TRITD1Bv1G031990.8	protein_coding	-	-	-	-	-	-	-	-	-	-	3266	-1	-
AX-158523857	3A	90417217	0.321916	0.980623	2.46424e-05	2.46424e-05	3A	90417217	C/T	T	upstream_gene_variant	MODIFIER	TRITD3Av1G041150	Transcript	TRITD3Av1G041150.1	protein_coding	-	-	-	-	-	-	-	-	-	-	2898	-1	-
							3A	90417217	C/T	T	upstream_gene_variant	MODIFIER	TRITD3Av1G041150	Transcript	TRITD3Av1G041150.2	protein_coding	-	-	-	-	-	-	-	-	-	-	4607	-1	-
							3A	90417217	C/T	T	upstream_gene_variant	MODIFIER	TRITD3Av1G041150	Transcript	TRITD3Av1G041150.3	protein_coding	-	-	-	-	-	-	-	-	-	-	2898	-1	-
							3A	90417217	C/T	T	upstream_gene_variant	MODIFIER	TRITD3Av1G041150	Transcript	TRITD3Av1G041150.4	protein_coding	-	-	-	-	-	-	-	-	-	-	3033	-1	-
							3A	90417217	C/T	T	intron_variant	MODIFIER	TRITD3Av1G041160	Transcript	TRITD3Av1G041160.1	protein_coding	-	_1/5	-	-	-	-	-	-	-	-	-	-1	-
							3A	90417217	C/T	T	intron_variant	MODIFIER	TRITD3Av1G041160	Transcript	TRITD3Av1G041160.2	protein_coding	-	_1/5	-	-	-	-	-	-	-	-	-	-1	-
							3A	90417217	C/T	T	intron_variant	MODIFIER	TRITD3Av1G041160	Transcript	TRITD3Av1G041160.3	protein_coding	-	_1/4	-	-	-	-	-	-	-	-	-	-1	-
							3A	90417217	C/T	T	downstream_gene_variant	MODIFIER	TRITD3Av1G041170	Transcript	TRITD3Av1G041170.1	protein_coding	-	-	-	-	-	-	-	-	-	-	2166	-1	-
							3A	90417217	C/T	T	downstream_gene_variant	MODIFIER	TRITD3Av1G041170	Transcript	TRITD3Av1G041170.2	protein_coding	-	-	-	-	-	-	-	-	-	-	2166	-1	-
							3A	90417217	C/T	T	downstream_gene_variant	MODIFIER	TRITD3Av1G041170	Transcript	TRITD3Av1G041170.3	protein_coding	-	-	-	-	-	-	-	-	-	-	2166	-1	-
GENE-1196_146	2A	91356855	0.341342	0.93604	0.00997835	0.00997835	2A	91356855	A/G	G	upstream_gene_variant	MODIFIER	TRITD2Av1G042140	Transcript	TRITD2Av1G042140.1	protein_coding	-	-	-	-	-	-	-	-	-	-	176	1	-
							2A	91356855	A/G	G	upstream_gene_variant	MODIFIER	TRITD2Av1G042140	Transcript	TRITD2Av1G042140.2	protein_coding	-	-	-	-	-	-	-	-	-	-	2256	1	-
							2A	91356855	A/G	G	downstream_gene_variant	MODIFIER	TRITD2Av1G042150	Transcript	TRITD2Av1G042150.1	protein_coding	-	-	-	-	-	-	-	-	-	-	4473	-1	-
AX-95200970	7A	95273331	0.321916	0.980623	2.46424e-05	2.46424e-05	7A	95273331	C/T	T	downstream_gene_variant	MODIFIER	TRITD7Av1G044520	Transcript	TRITD7Av1G044520.1	protein_coding	-	-	-	-	-	-	-	-	-	-	10	-1	-
							7A	95273331	C/T	T	downstream_gene_variant	MODIFIER	TRITD7Av1G044520	Transcript	TRITD7Av1G044520.2	protein_coding	-	-	-	-	-	-	-	-	-	-	10	-1	-
							7A	95273331	C/T	T	downstream_gene_variant	MODIFIER	TRITD7Av1G044520	Transcript	TRITD7Av1G044520.3	protein_coding	-	-	-	-	-	-	-	-	-	-	10	-1	-
							7A	95273331	C/T	T	downstream_gene_variant	MODIFIER	TRITD7Av1G044520	Transcript	TRITD7Av1G044520.4	protein_coding	-	-	-	-	-	-	-	-	-	-	10	-1	-
GENE-1031_48	2A	97278255	0.346894	0.964036	0.00105178	0.00105178	2A	97278255	A/G	G	upstream_gene_variant	MODIFIER	TRITD2Av1G044320	Transcript	TRITD2Av1G044320.1	protein_coding	-	-	-	-	-	-	-	-	-	-	3924	-1	-
							2A	97278255	A/G	G	upstream_gene_variant	MODIFIER	TRITD2Av1G044320	Transcript	TRITD2Av1G044320.2	protein_coding	-	-	-	-	-	-	-	-	-	-	3924	-1	-
							2A	97278255	A/G	G	upstream_gene_variant	MODIFIER	TRITD2Av1G044320	Transcript	TRITD2Av1G044320.3	protein_coding	-	-	-	-	-	-	-	-	-	-	3924	-1	-
							2A	97278255	A/G	G	splice_region_variant,synonymous_variant	LOW	TRITD2Av1G044340	Transcript	TRITD2Av1G044340.1	protein_coding	_7/11	-	-	-	876	876	292	D	gaT/gaC	-	-	-1	-
							2A	97278255	A/G	G	splice_region_variant,synonymous_variant	LOW	TRITD2Av1G044340	Transcript	TRITD2Av1G044340.2	protein_coding	_9/13	-	-	-	987	987	329	D	gaT/gaC	-	-	-1	-
							2A	97278255	A/G	G	splice_region_variant,synonymous_variant	LOW	TRITD2Av1G044340	Transcript	TRITD2Av1G044340.3	protein_coding	_9/10	-	-	-	987	987	329	D	gaT/gaC	-	-	-1	-
BS00075746_51	4B	97572947	0.335104	0.962771	0.00100658	0.00100658	4B	97572947	A/G	G	intergenic_variant	MODIFIER	-	-	-	-	-	-	-	-	-	-	-	-	-	-	-	-	-
AX-158531685	6A	99013566	0.311356	0.949914	0.00418781	0.00418781	6A	99013566	A/G	G	downstream_gene_variant	MODIFIER	TRITD6Av1G042640	Transcript	TRITD6Av1G042640.1	nontranslating_CDS	-	-	-	-	-	-	-	-	-	-	4495	1	-
							6A	99013566	A/G	G	upstream_gene_variant	MODIFIER	TRITD6Av1G042650	Transcript	TRITD6Av1G042650.1	protein_coding	-	-	-	-	-	-	-	-	-	-	798	-1	-
							6A	99013566	A/G	G	missense_variant	MODERATE	TRITD6Av1G042660	Transcript	TRITD6Av1G042660.1	protein_coding	_1/1	-	-	-	1475	1475	492	Q/R	cAg/cGg	-	-	1	deleterious(0.01)
							6A	99013566	A/G	G	upstream_gene_variant	MODIFIER	TRITD6Av1G042670	Transcript	TRITD6Av1G042670.1	protein_coding	-	-	-	-	-	-	-	-	-	-	4104	1	-
							6A	99013566	A/G	G	upstream_gene_variant	MODIFIER	TRITD6Av1G042670	Transcript	TRITD6Av1G042670.2	protein_coding	-	-	-	-	-	-	-	-	-	-	4104	1	-
IAAV3115	4A	99266989	0.321916	0.980623	2.46424e-05	2.46424e-05	4A	99266989	A/G	G	downstream_gene_variant	MODIFIER	TRITD4Av1G041930	Transcript	TRITD4Av1G041930.1	protein_coding	-	-	-	-	-	-	-	-	-	-	4751	1	-
							4A	99266989	A/G	G	downstream_gene_variant	MODIFIER	TRITD4Av1G041930	Transcript	TRITD4Av1G041930.2	protein_coding	-	-	-	-	-	-	-	-	-	-	2544	1	-
							4A	99266989	A/G	G	downstream_gene_variant	MODIFIER	TRITD4Av1G041930	Transcript	TRITD4Av1G041930.3	protein_coding	-	-	-	-	-	-	-	-	-	-	2544	1	-
							4A	99266989	A/G	G	intron_variant	MODIFIER	TRITD4Av1G041940	Transcript	TRITD4Av1G041940.1	protein_coding	-	_2/2	-	-	-	-	-	-	-	-	-	-1	-
							4A	99266989	A/G	G	missense_variant	MODERATE	TRITD4Av1G041940	Transcript	TRITD4Av1G041940.2	protein_coding	_2/2	-	-	-	2602	2602	868	S/P	Tca/Cca	-	-	-1	tolerated(0.27)
							4A	99266989	A/G	G	missense_variant	MODERATE	TRITD4Av1G041940	Transcript	TRITD4Av1G041940.3	protein_coding	3/3	-	-	-	2524	2524	842	S/P	Tca/Cca	-	-	-1	tolerated(0.26)
							4A	99266989	A/G	G	downstream_gene_variant	MODIFIER	TRITD4Av1G041940	Transcript	TRITD4Av1G041940.4	protein_coding	-	-	-	-	-	-	-	-	-	-	459	-1	-
AX-158545041	7B	99345016	0.321916	0.980623	2.46424e-05	2.46424e-05	7B	99345016	C/T	T	intergenic_variant	MODIFIER	-	-	-	-	-	-	-	-	-	-	-	-	-	-	-	-	-
wsnp_Ex_c12818_20334501	4A	101554190	0.321916	0.980623	2.46424e-05	2.46424e-05	4A	101554190	G/T	T	missense_variant	MODERATE	TRITD4Av1G042900	Transcript	TRITD4Av1G042900.10	protein_coding	_12/12	-	-	-	2129	2129	710	P/Q	cCa/cAa	-	-	-1	deleterious_low_confidence(0)
							4A	101554190	G/T	T	missense_variant	MODERATE	TRITD4Av1G042900	Transcript	TRITD4Av1G042900.11	protein_coding	13/13	-	-	-	2060	2060	687	P/Q	cCa/cAa	-	-	-1	deleterious_low_confidence(0)
							4A	101554190	G/T	T	missense_variant	MODERATE	TRITD4Av1G042900	Transcript	TRITD4Av1G042900.12	protein_coding	13/13	-	-	-	2045	2045	682	P/Q	cCa/cAa	-	-	-1	deleterious_low_confidence(0)
							4A	101554190	G/T	T	downstream_gene_variant	MODIFIER	TRITD4Av1G042900	Transcript	TRITD4Av1G042900.13	protein_coding	-	-	-	-	-	-	-	-	-	-	1272	-1	-
							4A	101554190	G/T	T	downstream_gene_variant	MODIFIER	TRITD4Av1G042900	Transcript	TRITD4Av1G042900.14	protein_coding	-	-	-	-	-	-	-	-	-	-	1507	-1	-
							4A	101554190	G/T	T	downstream_gene_variant	MODIFIER	TRITD4Av1G042900	Transcript	TRITD4Av1G042900.15	protein_coding	-	-	-	-	-	-	-	-	-	-	3546	-1	-
							4A	101554190	G/T	T	missense_variant	MODERATE	TRITD4Av1G042900	Transcript	TRITD4Av1G042900.1	protein_coding	_2/2	-	-	-	743	743	248	P/Q	cCa/cAa	-	-	-1	deleterious_low_confidence(0.02)
							4A	101554190	G/T	T	missense_variant	MODERATE	TRITD4Av1G042900	Transcript	TRITD4Av1G042900.2	protein_coding	_4/4	-	-	-	581	581	194	P/Q	cCa/cAa	-	-	-1	deleterious_low_confidence(0.02)
							4A	101554190	G/T	T	missense_variant	MODERATE	TRITD4Av1G042900	Transcript	TRITD4Av1G042900.3	protein_coding	_4/4	-	-	-	710	710	237	P/Q	cCa/cAa	-	-	-1	deleterious_low_confidence(0.02)
							4A	101554190	G/T	T	missense_variant	MODERATE	TRITD4Av1G042900	Transcript	TRITD4Av1G042900.4	protein_coding	_4/4	-	-	-	713	713	238	P/Q	cCa/cAa	-	-	-1	deleterious_low_confidence(0.02)
							4A	101554190	G/T	T	missense_variant	MODERATE	TRITD4Av1G042900	Transcript	TRITD4Av1G042900.5	protein_coding	_5/5	-	-	-	974	974	325	P/Q	cCa/cAa	-	-	-1	deleterious_low_confidence(0.02)
							4A	101554190	G/T	T	missense_variant	MODERATE	TRITD4Av1G042900	Transcript	TRITD4Av1G042900.6	protein_coding	_10/10	-	-	-	1937	1937	646	P/Q	cCa/cAa	-	-	-1	deleterious_low_confidence(0)
							4A	101554190	G/T	T	missense_variant	MODERATE	TRITD4Av1G042900	Transcript	TRITD4Av1G042900.7	protein_coding	_11/11	-	-	-	1787	1787	596	P/Q	cCa/cAa	-	-	-1	deleterious_low_confidence(0)
							4A	101554190	G/T	T	missense_variant	MODERATE	TRITD4Av1G042900	Transcript	TRITD4Av1G042900.8	protein_coding	_12/12	-	-	-	2132	2132	711	P/Q	cCa/cAa	-	-	-1	deleterious_low_confidence(0)
							4A	101554190	G/T	T	missense_variant	MODERATE	TRITD4Av1G042900	Transcript	TRITD4Av1G042900.9	protein_coding	17/17	-	-	-	2399	2399	800	P/Q	cCa/cAa	-	-	-1	deleterious_low_confidence(0)
Excalibur_rep_c106124_239	2A	104511985	0.307836	0.959473	0.00141365	0.00141365	2A	104511985	A/G	G	synonymous_variant	LOW	TRITD2Av1G047460	Transcript	TRITD2Av1G047460.1	protein_coding	_7/10	-	-	-	585	585	195	A	gcA/gcG	-	-	1	-
							2A	104511985	A/G	G	synonymous_variant	LOW	TRITD2Av1G047460	Transcript	TRITD2Av1G047460.2	protein_coding	_6/9	-	-	-	696	696	232	A	gcA/gcG	-	-	1	-
							2A	104511985	A/G	G	synonymous_variant	LOW	TRITD2Av1G047460	Transcript	TRITD2Av1G047460.3	protein_coding	_1/2	-	-	-	54	54	18	A	gcA/gcG	-	-	1	-
							2A	104511985	A/G	G	upstream_gene_variant	MODIFIER	TRITD2Av1G047470	Transcript	TRITD2Av1G047470.1	protein_coding	-	-	-	-	-	-	-	-	-	-	3344	1	-
BS00049843_51	6B	105565169	0.321916	0.980623	2.46424e-05	2.46424e-05	6B	105565169	A/G	G	downstream_gene_variant	MODIFIER	TRITD6Bv1G036890	Transcript	TRITD6Bv1G036890.1	protein_coding	-	-	-	-	-	-	-	-	-	-	1541	-1	-
							6B	105565169	A/G	G	downstream_gene_variant	MODIFIER	TRITD6Bv1G036890	Transcript	TRITD6Bv1G036890.2	protein_coding	-	-	-	-	-	-	-	-	-	-	1541	-1	-
							6B	105565169	A/G	G	downstream_gene_variant	MODIFIER	TRITD6Bv1G036890	Transcript	TRITD6Bv1G036890.3	protein_coding	-	-	-	-	-	-	-	-	-	-	1541	-1	-
							6B	105565169	A/G	G	downstream_gene_variant	MODIFIER	TRITD6Bv1G036890	Transcript	TRITD6Bv1G036890.4	protein_coding	-	-	-	-	-	-	-	-	-	-	2431	-1	-
							6B	105565169	A/G	G	downstream_gene_variant	MODIFIER	TRITD6Bv1G036890	Transcript	TRITD6Bv1G036890.5	protein_coding	-	-	-	-	-	-	-	-	-	-	3252	-1	-
AX-94584787	4A	108717279	0.212576	0.618529	0.00446321	0.995537	4A	108717279	C/T	T	downstream_gene_variant	MODIFIER	TRITD4Av1G045500	Transcript	TRITD4Av1G045500.1	protein_coding	-	-	-	-	-	-	-	-	-	-	161	1	-
AX-94523567	6B	108883376	0.408514	0.67075	0.00333519	0.996665	6B	108883376	C/T	T	upstream_gene_variant	MODIFIER	TRITD6Bv1G037270	Transcript	TRITD6Bv1G037270.1	protein_coding	-	-	-	-	-	-	-	-	-	-	2464	-1	-
							6B	108883376	C/T	T	upstream_gene_variant	MODIFIER	TRITD6Bv1G037270	Transcript	TRITD6Bv1G037270.2	protein_coding	-	-	-	-	-	-	-	-	-	-	2464	-1	-
							6B	108883376	C/T	T	upstream_gene_variant	MODIFIER	TRITD6Bv1G037270	Transcript	TRITD6Bv1G037270.3	protein_coding	-	-	-	-	-	-	-	-	-	-	2464	-1	-
							6B	108883376	C/T	T	intron_variant	MODIFIER	TRITD6Bv1G037280	Transcript	TRITD6Bv1G037280.1	protein_coding	-	3/3	-	-	-	-	-	-	-	-	-	-1	-
							6B	108883376	C/T	T	downstream_gene_variant	MODIFIER	TRITD6Bv1G037280	Transcript	TRITD6Bv1G037280.2	protein_coding	-	-	-	-	-	-	-	-	-	-	45	-1	-
							6B	108883376	C/T	T	downstream_gene_variant	MODIFIER	TRITD6Bv1G037280	Transcript	TRITD6Bv1G037280.3	protein_coding	-	-	-	-	-	-	-	-	-	-	45	-1	-
							6B	108883376	C/T	T	downstream_gene_variant	MODIFIER	TRITD6Bv1G037280	Transcript	TRITD6Bv1G037280.4	protein_coding	-	-	-	-	-	-	-	-	-	-	45	-1	-
AX-95081347	2B	110095007	0.34455	0.954739	0.0028565	0.0028565	2B	110095007	A/G	G	synonymous_variant	LOW	TRITD2Bv1G044040	Transcript	TRITD2Bv1G044040.1	protein_coding	_2/2	-	-	-	993	993	331	A	gcA/gcG	-	-	1	-
							2B	110095007	A/G	G	synonymous_variant	LOW	TRITD2Bv1G044040	Transcript	TRITD2Bv1G044040.2	protein_coding	_1/1	-	-	-	1071	1071	357	A	gcA/gcG	-	-	1	-
AX-94619240	3A	118700935	0.325213	0.961639	0.000771842	0.000771842	3A	118700935	A/G	G	upstream_gene_variant	MODIFIER	TRITD3Av1G052310	Transcript	TRITD3Av1G052310.1	protein_coding	-	-	-	-	-	-	-	-	-	-	3833	-1	-
							3A	118700935	A/G	G	downstream_gene_variant	MODIFIER	TRITD3Av1G052320	Transcript	TRITD3Av1G052320.1	protein_coding	-	-	-	-	-	-	-	-	-	-	1880	-1	-
							3A	118700935	A/G	G	downstream_gene_variant	MODIFIER	TRITD3Av1G052320	Transcript	TRITD3Av1G052320.2	protein_coding	-	-	-	-	-	-	-	-	-	-	1880	-1	-
							3A	118700935	A/G	G	downstream_gene_variant	MODIFIER	TRITD3Av1G052320	Transcript	TRITD3Av1G052320.3	protein_coding	-	-	-	-	-	-	-	-	-	-	1880	-1	-
							3A	118700935	A/G	G	downstream_gene_variant	MODIFIER	TRITD3Av1G052320	Transcript	TRITD3Av1G052320.4	protein_coding	-	-	-	-	-	-	-	-	-	-	1880	-1	-
							3A	118700935	A/G	G	downstream_gene_variant	MODIFIER	TRITD3Av1G052330	Transcript	TRITD3Av1G052330.1	protein_coding	-	-	-	-	-	-	-	-	-	-	3809	-1	-
							3A	118700935	A/G	G	downstream_gene_variant	MODIFIER	TRITD3Av1G052330	Transcript	TRITD3Av1G052330.2	protein_coding	-	-	-	-	-	-	-	-	-	-	4076	-1	-
Tdurum_contig62040_1487	6B	122881681	0.304316	0.979502	3.84528e-05	3.84528e-05	6B	122881681	A/G	G	downstream_gene_variant	MODIFIER	TRITD6Bv1G042360	Transcript	TRITD6Bv1G042360.1	protein_coding	-	-	-	-	-	-	-	-	-	-	2565	1	-
							6B	122881681	A/G	G	downstream_gene_variant	MODIFIER	TRITD6Bv1G042360	Transcript	TRITD6Bv1G042360.2	protein_coding	-	-	-	-	-	-	-	-	-	-	1827	1	-
							6B	122881681	A/G	G	synonymous_variant	LOW	TRITD6Bv1G042360	Transcript	TRITD6Bv1G042360.3	protein_coding	_5/8	-	-	-	1323	1323	441	S	tcA/tcG	-	-	1	-
							6B	122881681	A/G	G	synonymous_variant	LOW	TRITD6Bv1G042360	Transcript	TRITD6Bv1G042360.4	protein_coding	_3/6	-	-	-	438	438	146	S	tcA/tcG	-	-	1	-
							6B	122881681	A/G	G	downstream_gene_variant	MODIFIER	TRITD6Bv1G042380	Transcript	TRITD6Bv1G042380.1	protein_coding	-	-	-	-	-	-	-	-	-	-	2539	-1	-
BS00022435_51	7A	124006951	0.321916	0.980623	2.46424e-05	2.46424e-05	7A	124006951	A/G	G	downstream_gene_variant	MODIFIER	TRITD7Av1G055170	Transcript	TRITD7Av1G055170.1	protein_coding	-	-	-	-	-	-	-	-	-	-	42	-1	-
							7A	124006951	A/G	G	downstream_gene_variant	MODIFIER	TRITD7Av1G055170	Transcript	TRITD7Av1G055170.2	protein_coding	-	-	-	-	-	-	-	-	-	-	42	-1	-
AX-94602689	6B	127006592	0.184283	0.62766	0.00964352	0.990356	6B	127006592	C/T	T	missense_variant	MODERATE	TRITD6Bv1G044150	Transcript	TRITD6Bv1G044150.1	protein_coding	_9/9	-	-	-	1424	1424	475	P/L	cCa/cTa	-	-	1	-
BobWhite_c14575_323	6A	127937937	0.321916	0.980623	2.46424e-05	2.46424e-05	6A	127937937	C/T	T	upstream_gene_variant	MODIFIER	TRITD6Av1G053530	Transcript	TRITD6Av1G053530.10	protein_coding	-	-	-	-	-	-	-	-	-	-	1644	1	-
							6A	127937937	C/T	T	upstream_gene_variant	MODIFIER	TRITD6Av1G053530	Transcript	TRITD6Av1G053530.11	protein_coding	-	-	-	-	-	-	-	-	-	-	1704	1	-
							6A	127937937	C/T	T	upstream_gene_variant	MODIFIER	TRITD6Av1G053530	Transcript	TRITD6Av1G053530.12	protein_coding	-	-	-	-	-	-	-	-	-	-	1768	1	-
							6A	127937937	C/T	T	synonymous_variant	LOW	TRITD6Av1G053530	Transcript	TRITD6Av1G053530.1	protein_coding	_3/18	-	-	-	474	474	158	G	ggC/ggT	-	-	1	-
							6A	127937937	C/T	T	synonymous_variant	LOW	TRITD6Av1G053530	Transcript	TRITD6Av1G053530.2	protein_coding	_2/10	-	-	-	150	150	50	G	ggC/ggT	-	-	1	-
							6A	127937937	C/T	T	synonymous_variant	LOW	TRITD6Av1G053530	Transcript	TRITD6Av1G053530.3	protein_coding	_2/13	-	-	-	150	150	50	G	ggC/ggT	-	-	1	-
							6A	127937937	C/T	T	synonymous_variant	LOW	TRITD6Av1G053530	Transcript	TRITD6Av1G053530.4	protein_coding	_2/16	-	-	-	150	150	50	G	ggC/ggT	-	-	1	-
							6A	127937937	C/T	T	synonymous_variant	LOW	TRITD6Av1G053530	Transcript	TRITD6Av1G053530.5	protein_coding	_2/16	-	-	-	150	150	50	G	ggC/ggT	-	-	1	-
							6A	127937937	C/T	T	synonymous_variant	LOW	TRITD6Av1G053530	Transcript	TRITD6Av1G053530.6	protein_coding	_2/17	-	-	-	150	150	50	G	ggC/ggT	-	-	1	-
							6A	127937937	C/T	T	synonymous_variant	LOW	TRITD6Av1G053530	Transcript	TRITD6Av1G053530.7	protein_coding	_2/16	-	-	-	150	150	50	G	ggC/ggT	-	-	1	-
							6A	127937937	C/T	T	upstream_gene_variant	MODIFIER	TRITD6Av1G053530	Transcript	TRITD6Av1G053530.8	protein_coding	-	-	-	-	-	-	-	-	-	-	1431	1	-
							6A	127937937	C/T	T	upstream_gene_variant	MODIFIER	TRITD6Av1G053530	Transcript	TRITD6Av1G053530.9	protein_coding	-	-	-	-	-	-	-	-	-	-	1431	1	-
wsnp_Ex_c11374_18361760	1A	129665649	0.138569	0.504823	0.00370202	0.996298	1A	129665649	C/T	T	missense_variant	MODERATE	TRITD1Av1G054820	Transcript	TRITD1Av1G054820.10	protein_coding	_1/5	-	-	-	986	986	329	T/I	aCt/aTt	-	-	1	tolerated(0.25)
							1A	129665649	C/T	T	missense_variant	MODERATE	TRITD1Av1G054820	Transcript	TRITD1Av1G054820.11	protein_coding	_1/5	-	-	-	986	986	329	T/I	aCt/aTt	-	-	1	tolerated(0.22)
							1A	129665649	C/T	T	missense_variant	MODERATE	TRITD1Av1G054820	Transcript	TRITD1Av1G054820.12	protein_coding	_1/5	-	-	-	986	986	329	T/I	aCt/aTt	-	-	1	tolerated(0.26)
							1A	129665649	C/T	T	missense_variant	MODERATE	TRITD1Av1G054820	Transcript	TRITD1Av1G054820.13	protein_coding	_1/7	-	-	-	986	986	329	T/I	aCt/aTt	-	-	1	tolerated(0.25)
							1A	129665649	C/T	T	missense_variant	MODERATE	TRITD1Av1G054820	Transcript	TRITD1Av1G054820.14	protein_coding	_1/7	-	-	-	986	986	329	T/I	aCt/aTt	-	-	1	tolerated(0.29)
							1A	129665649	C/T	T	missense_variant	MODERATE	TRITD1Av1G054820	Transcript	TRITD1Av1G054820.15	protein_coding	_1/7	-	-	-	986	986	329	T/I	aCt/aTt	-	-	1	tolerated(0.25)
							1A	129665649	C/T	T	missense_variant	MODERATE	TRITD1Av1G054820	Transcript	TRITD1Av1G054820.16	protein_coding	_1/7	-	-	-	986	986	329	T/I	aCt/aTt	-	-	1	tolerated(0.27)
							1A	129665649	C/T	T	missense_variant	MODERATE	TRITD1Av1G054820	Transcript	TRITD1Av1G054820.17	protein_coding	_1/9	-	-	-	986	986	329	T/I	aCt/aTt	-	-	1	tolerated(0.28)
							1A	129665649	C/T	T	missense_variant	MODERATE	TRITD1Av1G054820	Transcript	TRITD1Av1G054820.18	protein_coding	_1/9	-	-	-	986	986	329	T/I	aCt/aTt	-	-	1	tolerated(0.24)
							1A	129665649	C/T	T	missense_variant	MODERATE	TRITD1Av1G054820	Transcript	TRITD1Av1G054820.19	protein_coding	_1/9	-	-	-	986	986	329	T/I	aCt/aTt	-	-	1	tolerated(0.26)
							1A	129665649	C/T	T	missense_variant	MODERATE	TRITD1Av1G054820	Transcript	TRITD1Av1G054820.1	protein_coding	_1/1	-	-	-	986	986	329	T/I	aCt/aTt	-	-	1	tolerated(0.23)
							1A	129665649	C/T	T	missense_variant	MODERATE	TRITD1Av1G054820	Transcript	TRITD1Av1G054820.20	protein_coding	_1/8	-	-	-	986	986	329	T/I	aCt/aTt	-	-	1	tolerated(0.19)
							1A	129665649	C/T	T	missense_variant	MODERATE	TRITD1Av1G054820	Transcript	TRITD1Av1G054820.21	protein_coding	_1/9	-	-	-	986	986	329	T/I	aCt/aTt	-	-	1	tolerated(0.27)
							1A	129665649	C/T	T	missense_variant	MODERATE	TRITD1Av1G054820	Transcript	TRITD1Av1G054820.22	protein_coding	_1/10	-	-	-	986	986	329	T/I	aCt/aTt	-	-	1	tolerated(0.22)
							1A	129665649	C/T	T	upstream_gene_variant	MODIFIER	TRITD1Av1G054820	Transcript	TRITD1Av1G054820.23	protein_coding	-	-	-	-	-	-	-	-	-	-	1752	1	-
							1A	129665649	C/T	T	missense_variant	MODERATE	TRITD1Av1G054820	Transcript	TRITD1Av1G054820.2	protein_coding	_1/2	-	-	-	986	986	329	T/I	aCt/aTt	-	-	1	tolerated(0.27)
							1A	129665649	C/T	T	missense_variant	MODERATE	TRITD1Av1G054820	Transcript	TRITD1Av1G054820.3	protein_coding	_1/3	-	-	-	986	986	329	T/I	aCt/aTt	-	-	1	tolerated(0.23)
							1A	129665649	C/T	T	missense_variant	MODERATE	TRITD1Av1G054820	Transcript	TRITD1Av1G054820.4	protein_coding	_1/4	-	-	-	986	986	329	T/I	aCt/aTt	-	-	1	tolerated(0.23)
							1A	129665649	C/T	T	missense_variant	MODERATE	TRITD1Av1G054820	Transcript	TRITD1Av1G054820.5	protein_coding	_1/4	-	-	-	986	986	329	T/I	aCt/aTt	-	-	1	tolerated(0.25)
							1A	129665649	C/T	T	missense_variant	MODERATE	TRITD1Av1G054820	Transcript	TRITD1Av1G054820.6	protein_coding	_1/4	-	-	-	986	986	329	T/I	aCt/aTt	-	-	1	tolerated(0.27)
							1A	129665649	C/T	T	missense_variant	MODERATE	TRITD1Av1G054820	Transcript	TRITD1Av1G054820.7	protein_coding	_1/4	-	-	-	986	986	329	T/I	aCt/aTt	-	-	1	tolerated(0.25)
							1A	129665649	C/T	T	missense_variant	MODERATE	TRITD1Av1G054820	Transcript	TRITD1Av1G054820.8	protein_coding	_1/4	-	-	-	986	986	329	T/I	aCt/aTt	-	-	1	tolerated(0.25)
							1A	129665649	C/T	T	missense_variant	MODERATE	TRITD1Av1G054820	Transcript	TRITD1Av1G054820.9	protein_coding	_1/5	-	-	-	986	986	329	T/I	aCt/aTt	-	-	1	tolerated(0.24)
wsnp_Ex_rep_c105244_89727666	1A	134053991	0.34455	0.954739	0.0028565	0.0028565	1A	134053991	A/C	C	downstream_gene_variant	MODIFIER	TRITD1Av1G056430	Transcript	TRITD1Av1G056430.2	protein_coding	-	-	-	-	-	-	-	-	-	-	17	1	-
							1A	134053991	A/C	C	downstream_gene_variant	MODIFIER	TRITD1Av1G056430	Transcript	TRITD1Av1G056430.3	protein_coding	-	-	-	-	-	-	-	-	-	-	17	1	-
							1A	134053991	A/C	C	downstream_gene_variant	MODIFIER	TRITD1Av1G056430	Transcript	TRITD1Av1G056430.4	protein_coding	-	-	-	-	-	-	-	-	-	-	17	1	-
							1A	134053991	A/C	C	downstream_gene_variant	MODIFIER	TRITD1Av1G056430	Transcript	TRITD1Av1G056430.5	protein_coding	-	-	-	-	-	-	-	-	-	-	17	1	-
							1A	134053991	A/C	C	downstream_gene_variant	MODIFIER	TRITD1Av1G056430	Transcript	TRITD1Av1G056430.6	protein_coding	-	-	-	-	-	-	-	-	-	-	17	1	-
							1A	134053991	A/C	C	downstream_gene_variant	MODIFIER	TRITD1Av1G056430	Transcript	TRITD1Av1G056430.7	protein_coding	-	-	-	-	-	-	-	-	-	-	109	1	-
							1A	134053991	A/C	C	downstream_gene_variant	MODIFIER	TRITD1Av1G056430	Transcript	TRITD1Av1G056430.8	protein_coding	-	-	-	-	-	-	-	-	-	-	609	1	-
							1A	134053991	A/C	C	downstream_gene_variant	MODIFIER	TRITD1Av1G056430	Transcript	TRITD1Av1G056430.9	protein_coding	-	-	-	-	-	-	-	-	-	-	17	1	-
Tdurum_contig15512_429	2B	138766219	0.277806	0.977546	0.000321544	0.000321544	2B	138766219	A/G	G	downstream_gene_variant	MODIFIER	TRITD2Bv1G053820	Transcript	TRITD2Bv1G053820.1	protein_coding	-	-	-	-	-	-	-	-	-	-	4853	1	-
							2B	138766219	A/G	G	upstream_gene_variant	MODIFIER	TRITD2Bv1G053840	Transcript	TRITD2Bv1G053840.1	protein_coding	-	-	-	-	-	-	-	-	-	-	2357	-1	-
							2B	138766219	A/G	G	missense_variant	MODERATE	TRITD2Bv1G053850	Transcript	TRITD2Bv1G053850.1	protein_coding	3/3	-	-	-	1916	1916	639	V/A	gTa/gCa	-	-	-1	deleterious(0.03)
Excalibur_c23185_155	2B	139677313	0.32851	0.95253	0.00245358	0.00245358	2B	139677313	A/G	G	downstream_gene_variant	MODIFIER	TRITD2Bv1G054210	Transcript	TRITD2Bv1G054210.1	protein_coding	-	-	-	-	-	-	-	-	-	-	1215	1	-
							2B	139677313	A/G	G	downstream_gene_variant	MODIFIER	TRITD2Bv1G054220	Transcript	TRITD2Bv1G054220.1	protein_coding	-	-	-	-	-	-	-	-	-	-	265	-1	-
							2B	139677313	A/G	G	downstream_gene_variant	MODIFIER	TRITD2Bv1G054220	Transcript	TRITD2Bv1G054220.2	protein_coding	-	-	-	-	-	-	-	-	-	-	265	-1	-
							2B	139677313	A/G	G	downstream_gene_variant	MODIFIER	TRITD2Bv1G054220	Transcript	TRITD2Bv1G054220.3	protein_coding	-	-	-	-	-	-	-	-	-	-	642	-1	-
							2B	139677313	A/G	G	downstream_gene_variant	MODIFIER	TRITD2Bv1G054220	Transcript	TRITD2Bv1G054220.4	protein_coding	-	-	-	-	-	-	-	-	-	-	642	-1	-
							2B	139677313	A/G	G	downstream_gene_variant	MODIFIER	TRITD2Bv1G054220	Transcript	TRITD2Bv1G054220.5	protein_coding	-	-	-	-	-	-	-	-	-	-	1178	-1	-
BS00046963_51	6B	145924311	0.338402	0.981567	4.5273e-05	4.5273e-05	6B	145924311	A/C	C	stop_lost	HIGH	TRITD6Bv1G052050	Transcript	TRITD6Bv1G052050.1	protein_coding	_1/1	-	-	-	1015	1015	339	*/E	Tag/Gag	-	-	-1	-
							6B	145924311	A/C	C	stop_lost	HIGH	TRITD6Bv1G052050	Transcript	TRITD6Bv1G052050.2	protein_coding	_2/2	-	-	-	1024	1024	342	*/E	Tag/Gag	-	-	-1	-
AX-158541366	3A	148586884	0.321916	0.980623	2.46424e-05	2.46424e-05	3A	148586884	A/C	C	downstream_gene_variant	MODIFIER	TRITD3Av1G063380	Transcript	TRITD3Av1G063380.1	protein_coding	-	-	-	-	-	-	-	-	-	-	2379	1	-
							3A	148586884	A/C	C	downstream_gene_variant	MODIFIER	TRITD3Av1G063380	Transcript	TRITD3Av1G063380.2	protein_coding	-	-	-	-	-	-	-	-	-	-	2379	1	-
							3A	148586884	A/C	C	intron_variant	MODIFIER	TRITD3Av1G063390	Transcript	TRITD3Av1G063390.1	protein_coding	-	_3/5	-	-	-	-	-	-	-	-	-	1	-
							3A	148586884	A/C	C	intron_variant	MODIFIER	TRITD3Av1G063390	Transcript	TRITD3Av1G063390.2	protein_coding	-	_3/6	-	-	-	-	-	-	-	-	-	1	-
							3A	148586884	A/C	C	intron_variant	MODIFIER	TRITD3Av1G063390	Transcript	TRITD3Av1G063390.3	protein_coding	-	_2/4	-	-	-	-	-	-	-	-	-	1	-
							3A	148586884	A/C	C	intron_variant	MODIFIER	TRITD3Av1G063390	Transcript	TRITD3Av1G063390.4	protein_coding	-	_2/5	-	-	-	-	-	-	-	-	-	1	-
							3A	148586884	A/C	C	intron_variant	MODIFIER	TRITD3Av1G063390	Transcript	TRITD3Av1G063390.5	protein_coding	-	_3/6	-	-	-	-	-	-	-	-	-	1	-
BobWhite_rep_c65994_267	6B	150094970	0.213645	0.970803	0.00143045	0.00143045	6B	150094970	G/T	T	intron_variant	MODIFIER	TRITD6Bv1G053520	Transcript	TRITD6Bv1G053520.1	protein_coding	-	_1/1	-	-	-	-	-	-	-	-	-	-1	-
							6B	150094970	G/T	T	downstream_gene_variant	MODIFIER	TRITD6Bv1G053520	Transcript	TRITD6Bv1G053520.2	protein_coding	-	-	-	-	-	-	-	-	-	-	6	-1	-
							6B	150094970	G/T	T	downstream_gene_variant	MODIFIER	TRITD6Bv1G053520	Transcript	TRITD6Bv1G053520.3	protein_coding	-	-	-	-	-	-	-	-	-	-	6	-1	-
AX-94697510	2B	153406306	0.34455	0.954739	0.0028565	0.0028565	2B	153406306	C/T	T	intergenic_variant	MODIFIER	-	-	-	-	-	-	-	-	-	-	-	-	-	-	-	-	-
Ra_c4397_542	2B	156658103	0.338402	0.981567	4.5273e-05	4.5273e-05	2B	156658103	C/T	T	missense_variant	MODERATE	TRITD2Bv1G060290	Transcript	TRITD2Bv1G060290.1	protein_coding	_1/2	-	-	-	1636	1636	546	A/T	Gca/Aca	-	-	-1	tolerated(0.29)
AX-109409615	7B	164305546	0.338402	0.981567	4.5273e-05	4.5273e-05	7B	164305546	C/T	T	downstream_gene_variant	MODIFIER	TRITD7Bv1G058340	Transcript	TRITD7Bv1G058340.1	protein_coding	-	-	-	-	-	-	-	-	-	-	744	-1	-
							7B	164305546	C/T	T	downstream_gene_variant	MODIFIER	TRITD7Bv1G058340	Transcript	TRITD7Bv1G058340.2	protein_coding	-	-	-	-	-	-	-	-	-	-	894	-1	-
Ra_c56305_1946	7B	168560355	0.304316	0.979502	3.84528e-05	3.84528e-05	7B	168560355	C/T	T	stop_gained	HIGH	TRITD7Bv1G059650	Transcript	TRITD7Bv1G059650.1	protein_coding	_5/5	-	-	-	2170	2170	724	Q/*	Caa/Taa	-	-	1	-
							7B	168560355	C/T	T	downstream_gene_variant	MODIFIER	TRITD7Bv1G059650	Transcript	TRITD7Bv1G059650.2	protein_coding	-	-	-	-	-	-	-	-	-	-	898	1	-
							7B	168560355	C/T	T	stop_gained	HIGH	TRITD7Bv1G059650	Transcript	TRITD7Bv1G059650.3	protein_coding	_4/5	-	-	-	1942	1942	648	Q/*	Caa/Taa	-	-	1	-
							7B	168560355	C/T	T	stop_gained	HIGH	TRITD7Bv1G059650	Transcript	TRITD7Bv1G059650.4	protein_coding	3/3	-	-	-	1879	1879	627	Q/*	Caa/Taa	-	-	1	-
wsnp_JD_c1236_1789566	2B	175643794	0.419092	0.955348	0.00215084	0.00215084	2B	175643794	C/T	T	downstream_gene_variant	MODIFIER	TRITD2Bv1G068160	Transcript	TRITD2Bv1G068160.1	protein_coding	-	-	-	-	-	-	-	-	-	-	198	-1	-
							2B	175643794	C/T	T	downstream_gene_variant	MODIFIER	TRITD2Bv1G068160	Transcript	TRITD2Bv1G068160.2	protein_coding	-	-	-	-	-	-	-	-	-	-	198	-1	-
							2B	175643794	C/T	T	downstream_gene_variant	MODIFIER	TRITD2Bv1G068160	Transcript	TRITD2Bv1G068160.3	protein_coding	-	-	-	-	-	-	-	-	-	-	198	-1	-
							2B	175643794	C/T	T	downstream_gene_variant	MODIFIER	TRITD2Bv1G068160	Transcript	TRITD2Bv1G068160.4	protein_coding	-	-	-	-	-	-	-	-	-	-	198	-1	-
							2B	175643794	C/T	T	downstream_gene_variant	MODIFIER	TRITD2Bv1G068160	Transcript	TRITD2Bv1G068160.5	protein_coding	-	-	-	-	-	-	-	-	-	-	2308	-1	-
AX-158565742	5B	177838664	0.321916	0.980623	2.46424e-05	2.46424e-05	5B	177838664	C/T	T	intergenic_variant	MODIFIER	-	-	-	-	-	-	-	-	-	-	-	-	-	-	-	-	-
AX-94492006	7A	179292759	0.32851	0.95253	0.00245358	0.00245358	7A	179292759	C/T	T	missense_variant	MODERATE	TRITD7Av1G075810	Transcript	TRITD7Av1G075810.11	protein_coding	_2/30	-	-	-	170	170	57	R/K	aGa/aAa	-	-	-1	tolerated(0.28)
							7A	179292759	C/T	T	missense_variant	MODERATE	TRITD7Av1G075810	Transcript	TRITD7Av1G075810.12	protein_coding	_2/29	-	-	-	170	170	57	R/K	aGa/aAa	-	-	-1	tolerated(0.41)
							7A	179292759	C/T	T	upstream_gene_variant	MODIFIER	TRITD7Av1G075810	Transcript	TRITD7Av1G075810.13	protein_coding	-	-	-	-	-	-	-	-	-	-	3878	-1	-
							7A	179292759	C/T	T	missense_variant	MODERATE	TRITD7Av1G075810	Transcript	TRITD7Av1G075810.14	protein_coding	_2/12	-	-	-	170	170	57	R/K	aGa/aAa	-	-	-1	tolerated(1)
							7A	179292759	C/T	T	missense_variant	MODERATE	TRITD7Av1G075810	Transcript	TRITD7Av1G075810.15	protein_coding	_2/11	-	-	-	170	170	57	R/K	aGa/aAa	-	-	-1	tolerated(0.71)
							7A	179292759	C/T	T	missense_variant	MODERATE	TRITD7Av1G075810	Transcript	TRITD7Av1G075810.16	protein_coding	_2/9	-	-	-	170	170	57	R/K	aGa/aAa	-	-	-1	tolerated(1)
							7A	179292759	C/T	T	missense_variant	MODERATE	TRITD7Av1G075810	Transcript	TRITD7Av1G075810.17	protein_coding	_1/7	-	-	-	95	95	32	R/K	aGa/aAa	-	-	-1	tolerated(1)
							7A	179292759	C/T	T	missense_variant	MODERATE	TRITD7Av1G075810	Transcript	TRITD7Av1G075810.18	protein_coding	_2/8	-	-	-	170	170	57	R/K	aGa/aAa	-	-	-1	tolerated(1)
							7A	179292759	C/T	T	missense_variant	MODERATE	TRITD7Av1G075810	Transcript	TRITD7Av1G075810.19	protein_coding	_1/2	-	-	-	26	26	9	R/K	aGa/aAa	-	-	-1	tolerated(1)
							7A	179292759	C/T	T	missense_variant	MODERATE	TRITD7Av1G075810	Transcript	TRITD7Av1G075810.3	protein_coding	_2/35	-	-	-	170	170	57	R/K	aGa/aAa	-	-	-1	tolerated(0.3)
							7A	179292759	C/T	T	missense_variant	MODERATE	TRITD7Av1G075810	Transcript	TRITD7Av1G075810.4	protein_coding	_2/34	-	-	-	170	170	57	R/K	aGa/aAa	-	-	-1	tolerated(0.29)
							7A	179292759	C/T	T	missense_variant	MODERATE	TRITD7Av1G075810	Transcript	TRITD7Av1G075810.5	protein_coding	_2/35	-	-	-	170	170	57	R/K	aGa/aAa	-	-	-1	tolerated(0.31)
							7A	179292759	C/T	T	missense_variant	MODERATE	TRITD7Av1G075810	Transcript	TRITD7Av1G075810.6	protein_coding	_2/35	-	-	-	170	170	57	R/K	aGa/aAa	-	-	-1	tolerated(0.31)
							7A	179292759	C/T	T	missense_variant	MODERATE	TRITD7Av1G075810	Transcript	TRITD7Av1G075810.7	protein_coding	_2/35	-	-	-	170	170	57	R/K	aGa/aAa	-	-	-1	tolerated(0.3)
							7A	179292759	C/T	T	upstream_gene_variant	MODIFIER	TRITD7Av1G075810	Transcript	TRITD7Av1G075810.8	protein_coding	-	-	-	-	-	-	-	-	-	-	341	-1	-
AX-158578544	3B	185132742	0.321916	0.980623	2.46424e-05	2.46424e-05	3B	185132742	C/T	T	intergenic_variant	MODIFIER	-	-	-	-	-	-	-	-	-	-	-	-	-	-	-	-	-
AX-86182916	7A	197368409	0.32851	0.95253	0.00245358	0.00245358	7A	197368409	A/G	G	intron_variant	MODIFIER	TRITD7Av1G082660	Transcript	TRITD7Av1G082660.1	protein_coding	-	_4/7	-	-	-	-	-	-	-	-	-	-1	-
							7A	197368409	A/G	G	intron_variant	MODIFIER	TRITD7Av1G082660	Transcript	TRITD7Av1G082660.2	protein_coding	-	_5/13	-	-	-	-	-	-	-	-	-	-1	-
							7A	197368409	A/G	G	intron_variant	MODIFIER	TRITD7Av1G082660	Transcript	TRITD7Av1G082660.3	protein_coding	-	_5/7	-	-	-	-	-	-	-	-	-	-1	-
AX-94439358	3A	200789462	0.321916	0.980623	2.46424e-05	2.46424e-05	3A	200789462	C/T	T	missense_variant	MODERATE	TRITD3Av1G082030	Transcript	TRITD3Av1G082030.2	protein_coding	_3/4	-	-	-	539	539	180	T/M	aCg/aTg	AX-94439358-3A.1	-	1	tolerated(0.09)
							3A	200789462	C/T	T	missense_variant	MODERATE	TRITD3Av1G082030	Transcript	TRITD3Av1G082030.3	protein_coding	_3/4	-	-	-	539	539	180	T/M	aCg/aTg	AX-94439358-3A.1	-	1	deleterious(0.04)
							3A	200789462	C/T	T	missense_variant	MODERATE	TRITD3Av1G082030	Transcript	TRITD3Av1G082030.4	protein_coding	_3/4	-	-	-	542	542	181	T/M	aCg/aTg	AX-94439358-3A.1	-	1	deleterious(0.04)
							3A	200789462	C/T	T	missense_variant	MODERATE	TRITD3Av1G082030	Transcript	TRITD3Av1G082030.5	protein_coding	_3/4	-	-	-	536	536	179	T/M	aCg/aTg	AX-94439358-3A.1	-	1	deleterious(0.04)
							3A	200789462	C/T	T	missense_variant	MODERATE	TRITD3Av1G082030	Transcript	TRITD3Av1G082030.6	protein_coding	_3/6	-	-	-	539	539	180	T/M	aCg/aTg	AX-94439358-3A.1	-	1	tolerated(0.15)
							3A	200789462	C/T	T	missense_variant	MODERATE	TRITD3Av1G082030	Transcript	TRITD3Av1G082030.7	protein_coding	_1/2	-	-	-	65	65	22	T/M	aCg/aTg	AX-94439358-3A.1	-	1	tolerated(0.09)
							3A	200789462	C/T	T	upstream_gene_variant	MODIFIER	TRITD3Av1G082030	Transcript	TRITD3Av1G082030.8	protein_coding	-	-	-	-	-	-	-	-	-	AX-94439358-3A.1	2424	1	-
							3A	200789462	C/T	T	upstream_gene_variant	MODIFIER	TRITD3Av1G082030	Transcript	TRITD3Av1G082030.9	protein_coding	-	-	-	-	-	-	-	-	-	AX-94439358-3A.1	2424	1	-
AX-158597410	2B	209659911	0.147438	0.574274	0.00788066	0.992119	2B	209659911	C/T	T	downstream_gene_variant	MODIFIER	TRITD2Bv1G079790	Transcript	TRITD2Bv1G079790.1	protein_coding	-	-	-	-	-	-	-	-	-	-	308	1	-
							2B	209659911	C/T	T	downstream_gene_variant	MODIFIER	TRITD2Bv1G079790	Transcript	TRITD2Bv1G079790.2	protein_coding	-	-	-	-	-	-	-	-	-	-	308	1	-
Excalibur_c81461_138	6B	209995208	0.321916	0.980623	2.46424e-05	2.46424e-05	6B	209995208	A/G	G	intergenic_variant	MODIFIER	-	-	-	-	-	-	-	-	-	-	-	-	-	-	-	-	-
AX-158540791	2A	212499805	0.321916	0.980623	2.46424e-05	2.46424e-05	2A	212499805	C/T	T	intron_variant	MODIFIER	TRITD2Av1G089580	Transcript	TRITD2Av1G089580.10	protein_coding	-	3/3	-	-	-	-	-	-	-	-	-	1	-
							2A	212499805	C/T	T	intron_variant	MODIFIER	TRITD2Av1G089580	Transcript	TRITD2Av1G089580.11	protein_coding	-	_4/4	-	-	-	-	-	-	-	-	-	1	-
							2A	212499805	C/T	T	intron_variant	MODIFIER	TRITD2Av1G089580	Transcript	TRITD2Av1G089580.12	protein_coding	-	3/3	-	-	-	-	-	-	-	-	-	1	-
							2A	212499805	C/T	T	intron_variant	MODIFIER	TRITD2Av1G089580	Transcript	TRITD2Av1G089580.13	protein_coding	-	_2/2	-	-	-	-	-	-	-	-	-	1	-
							2A	212499805	C/T	T	intron_variant	MODIFIER	TRITD2Av1G089580	Transcript	TRITD2Av1G089580.14	protein_coding	-	_4/4	-	-	-	-	-	-	-	-	-	1	-
							2A	212499805	C/T	T	intron_variant	MODIFIER	TRITD2Av1G089580	Transcript	TRITD2Av1G089580.15	protein_coding	-	_2/3	-	-	-	-	-	-	-	-	-	1	-
							2A	212499805	C/T	T	intron_variant	MODIFIER	TRITD2Av1G089580	Transcript	TRITD2Av1G089580.16	protein_coding	-	3/3	-	-	-	-	-	-	-	-	-	1	-
							2A	212499805	C/T	T	intron_variant	MODIFIER	TRITD2Av1G089580	Transcript	TRITD2Av1G089580.17	protein_coding	-	3/3	-	-	-	-	-	-	-	-	-	1	-
							2A	212499805	C/T	T	intron_variant	MODIFIER	TRITD2Av1G089580	Transcript	TRITD2Av1G089580.18	protein_coding	-	3/3	-	-	-	-	-	-	-	-	-	1	-
							2A	212499805	C/T	T	intron_variant	MODIFIER	TRITD2Av1G089580	Transcript	TRITD2Av1G089580.19	protein_coding	-	3/3	-	-	-	-	-	-	-	-	-	1	-
							2A	212499805	C/T	T	downstream_gene_variant	MODIFIER	TRITD2Av1G089580	Transcript	TRITD2Av1G089580.1	protein_coding	-	-	-	-	-	-	-	-	-	-	473	1	-
							2A	212499805	C/T	T	intron_variant	MODIFIER	TRITD2Av1G089580	Transcript	TRITD2Av1G089580.20	protein_coding	-	_4/4	-	-	-	-	-	-	-	-	-	1	-
							2A	212499805	C/T	T	intron_variant	MODIFIER	TRITD2Av1G089580	Transcript	TRITD2Av1G089580.21	protein_coding	-	3/3	-	-	-	-	-	-	-	-	-	1	-
							2A	212499805	C/T	T	intron_variant	MODIFIER	TRITD2Av1G089580	Transcript	TRITD2Av1G089580.22	protein_coding	-	3/3	-	-	-	-	-	-	-	-	-	1	-
							2A	212499805	C/T	T	intron_variant	MODIFIER	TRITD2Av1G089580	Transcript	TRITD2Av1G089580.23	protein_coding	-	3/3	-	-	-	-	-	-	-	-	-	1	-
							2A	212499805	C/T	T	downstream_gene_variant	MODIFIER	TRITD2Av1G089580	Transcript	TRITD2Av1G089580.2	protein_coding	-	-	-	-	-	-	-	-	-	-	473	1	-
							2A	212499805	C/T	T	downstream_gene_variant	MODIFIER	TRITD2Av1G089580	Transcript	TRITD2Av1G089580.3	protein_coding	-	-	-	-	-	-	-	-	-	-	473	1	-
							2A	212499805	C/T	T	intron_variant	MODIFIER	TRITD2Av1G089580	Transcript	TRITD2Av1G089580.4	protein_coding	-	_2/2	-	-	-	-	-	-	-	-	-	1	-
							2A	212499805	C/T	T	intron_variant	MODIFIER	TRITD2Av1G089580	Transcript	TRITD2Av1G089580.5	protein_coding	-	_2/2	-	-	-	-	-	-	-	-	-	1	-
							2A	212499805	C/T	T	intron_variant	MODIFIER	TRITD2Av1G089580	Transcript	TRITD2Av1G089580.6	protein_coding	-	_2/2	-	-	-	-	-	-	-	-	-	1	-
							2A	212499805	C/T	T	intron_variant	MODIFIER	TRITD2Av1G089580	Transcript	TRITD2Av1G089580.7	protein_coding	-	_4/4	-	-	-	-	-	-	-	-	-	1	-
							2A	212499805	C/T	T	intron_variant	MODIFIER	TRITD2Av1G089580	Transcript	TRITD2Av1G089580.8	protein_coding	-	3/3	-	-	-	-	-	-	-	-	-	1	-
							2A	212499805	C/T	T	intron_variant	MODIFIER	TRITD2Av1G089580	Transcript	TRITD2Av1G089580.9	protein_coding	-	_4/4	-	-	-	-	-	-	-	-	-	1	-
Kukri_rep_c73612_444	7B	212988680	0.383145	0.958281	0.00210797	0.00210797	7B	212988680	C/T	T	downstream_gene_variant	MODIFIER	TRITD7Bv1G073280	Transcript	TRITD7Bv1G073280.1	protein_coding	-	-	-	-	-	-	-	-	-	-	689	1	-
							7B	212988680	C/T	T	downstream_gene_variant	MODIFIER	TRITD7Bv1G073280	Transcript	TRITD7Bv1G073280.2	protein_coding	-	-	-	-	-	-	-	-	-	-	634	1	-
							7B	212988680	C/T	T	downstream_gene_variant	MODIFIER	TRITD7Bv1G073280	Transcript	TRITD7Bv1G073280.3	protein_coding	-	-	-	-	-	-	-	-	-	-	287	1	-
							7B	212988680	C/T	T	downstream_gene_variant	MODIFIER	TRITD7Bv1G073280	Transcript	TRITD7Bv1G073280.4	protein_coding	-	-	-	-	-	-	-	-	-	-	205	1	-
							7B	212988680	C/T	T	downstream_gene_variant	MODIFIER	TRITD7Bv1G073280	Transcript	TRITD7Bv1G073280.5	protein_coding	-	-	-	-	-	-	-	-	-	-	123	1	-
							7B	212988680	C/T	T	downstream_gene_variant	MODIFIER	TRITD7Bv1G073280	Transcript	TRITD7Bv1G073280.6	protein_coding	-	-	-	-	-	-	-	-	-	-	95	1	-
							7B	212988680	C/T	T	downstream_gene_variant	MODIFIER	TRITD7Bv1G073280	Transcript	TRITD7Bv1G073280.7	protein_coding	-	-	-	-	-	-	-	-	-	-	95	1	-
							7B	212988680	C/T	T	downstream_gene_variant	MODIFIER	TRITD7Bv1G073280	Transcript	TRITD7Bv1G073280.8	protein_coding	-	-	-	-	-	-	-	-	-	-	95	1	-
BS00067886_51	5A	216102400	0.321916	0.980623	2.46424e-05	2.46424e-05	5A	216102400	A/G	G	intergenic_variant	MODIFIER	-	-	-	-	-	-	-	-	-	-	-	-	-	-	-	-	-
GENE-0431_601	1B	224564239	0.321916	0.980623	2.46424e-05	2.46424e-05	1B	224564239	A/G	G	downstream_gene_variant	MODIFIER	TRITD1Bv1G077380	Transcript	TRITD1Bv1G077380.1	protein_coding	-	-	-	-	-	-	-	-	-	-	18	-1	-
							1B	224564239	A/G	G	downstream_gene_variant	MODIFIER	TRITD1Bv1G077380	Transcript	TRITD1Bv1G077380.2	protein_coding	-	-	-	-	-	-	-	-	-	-	18	-1	-
Excalibur_c20647_643	2B	237698621	0.341342	0.93604	0.00997835	0.00997835	2B	237698621	A/G	G	intergenic_variant	MODIFIER	-	-	-	-	-	-	-	-	-	-	-	-	-	-	-	-	-
AX-158583735	4A	241893276	0.184194	0.593614	0.0012266	0.998773	4A	241893276	C/T	T	intergenic_variant	MODIFIER	-	-	-	-	-	-	-	-	-	-	-	-	-	-	-	-	-
BS00007437_51	5B	288893861	0.34455	0.954739	0.0028565	0.0028565	5B	288893861	A/G	G	downstream_gene_variant	MODIFIER	TRITD5Bv1G098300	Transcript	TRITD5Bv1G098300.1	protein_coding	-	-	-	-	-	-	-	-	-	-	113	1	-
							5B	288893861	A/G	G	downstream_gene_variant	MODIFIER	TRITD5Bv1G098300	Transcript	TRITD5Bv1G098300.2	protein_coding	-	-	-	-	-	-	-	-	-	-	113	1	-
BS00011450_51	1A	291451135	0.327173	0.666349	0.00826487	0.991735	1A	291451135	A/G	G	synonymous_variant	LOW	TRITD1Av1G106550	Transcript	TRITD1Av1G106550.1	protein_coding	_4/7	-	-	-	777	777	259	A	gcT/gcC	-	-	-1	-
BS00026203_51	6B	295868563	0.372971	0.940418	0.00877634	0.00877634	6B	295868563	G/T	T	downstream_gene_variant	MODIFIER	TRITD6Bv1G095520	Transcript	TRITD6Bv1G095520.1	protein_coding	-	-	-	-	-	-	-	-	-	-	755	1	-
							6B	295868563	G/T	T	downstream_gene_variant	MODIFIER	TRITD6Bv1G095520	Transcript	TRITD6Bv1G095520.2	protein_coding	-	-	-	-	-	-	-	-	-	-	755	1	-
							6B	295868563	G/T	T	intron_variant	MODIFIER	TRITD6Bv1G095520	Transcript	TRITD6Bv1G095520.3	protein_coding	-	_6/6	-	-	-	-	-	-	-	-	-	1	-
							6B	295868563	G/T	T	intron_variant	MODIFIER	TRITD6Bv1G095520	Transcript	TRITD6Bv1G095520.4	protein_coding	-	_6/7	-	-	-	-	-	-	-	-	-	1	-
							6B	295868563	G/T	T	intron_variant	MODIFIER	TRITD6Bv1G095520	Transcript	TRITD6Bv1G095520.5	protein_coding	-	_6/6	-	-	-	-	-	-	-	-	-	1	-
							6B	295868563	G/T	T	intron_variant	MODIFIER	TRITD6Bv1G095520	Transcript	TRITD6Bv1G095520.6	protein_coding	-	_7/7	-	-	-	-	-	-	-	-	-	1	-
							6B	295868563	G/T	T	intron_variant	MODIFIER	TRITD6Bv1G095520	Transcript	TRITD6Bv1G095520.7	protein_coding	-	_6/7	-	-	-	-	-	-	-	-	-	1	-
							6B	295868563	G/T	T	intron_variant	MODIFIER	TRITD6Bv1G095520	Transcript	TRITD6Bv1G095520.8	protein_coding	-	_6/6	-	-	-	-	-	-	-	-	-	1	-
RAC875_c84991_116	7A	296047958	0.406301	0.630576	0.00050404	0.999496	7A	296047958	A/G	G	intergenic_variant	MODIFIER	-	-	-	-	-	-	-	-	-	-	-	-	-	-	-	-	-
AX-110010230	1B	314317955	0.392732	0.951358	0.00311511	0.00311511	1B	314317955	C/T	T	upstream_gene_variant	MODIFIER	TRITD1Bv1G105410	Transcript	TRITD1Bv1G105410.10	protein_coding	-	-	-	-	-	-	-	-	-	-	3627	1	-
							1B	314317955	C/T	T	intron_variant	MODIFIER	TRITD1Bv1G105410	Transcript	TRITD1Bv1G105410.1	protein_coding	-	_10/16	-	-	-	-	-	-	-	-	-	1	-
							1B	314317955	C/T	T	intron_variant	MODIFIER	TRITD1Bv1G105410	Transcript	TRITD1Bv1G105410.2	protein_coding	-	_7/7	-	-	-	-	-	-	-	-	-	1	-
							1B	314317955	C/T	T	intron_variant	MODIFIER	TRITD1Bv1G105410	Transcript	TRITD1Bv1G105410.3	protein_coding	-	_7/7	-	-	-	-	-	-	-	-	-	1	-
							1B	314317955	C/T	T	intron_variant	MODIFIER	TRITD1Bv1G105410	Transcript	TRITD1Bv1G105410.4	protein_coding	-	_7/12	-	-	-	-	-	-	-	-	-	1	-
							1B	314317955	C/T	T	intron_variant	MODIFIER	TRITD1Bv1G105410	Transcript	TRITD1Bv1G105410.6	protein_coding	-	_6/12	-	-	-	-	-	-	-	-	-	1	-
							1B	314317955	C/T	T	upstream_gene_variant	MODIFIER	TRITD1Bv1G105410	Transcript	TRITD1Bv1G105410.7	protein_coding	-	-	-	-	-	-	-	-	-	-	705	1	-
							1B	314317955	C/T	T	upstream_gene_variant	MODIFIER	TRITD1Bv1G105410	Transcript	TRITD1Bv1G105410.8	protein_coding	-	-	-	-	-	-	-	-	-	-	2046	1	-
							1B	314317955	C/T	T	upstream_gene_variant	MODIFIER	TRITD1Bv1G105410	Transcript	TRITD1Bv1G105410.9	protein_coding	-	-	-	-	-	-	-	-	-	-	3627	1	-
IAAV1691	2A	321884940	0.32851	0.95253	0.00245358	0.00245358	2A	321884940	A/G	G	downstream_gene_variant	MODIFIER	TRITD2Av1G118230	Transcript	TRITD2Av1G118230.1	protein_coding	-	-	-	-	-	-	-	-	-	-	3448	1	-
							2A	321884940	A/G	G	downstream_gene_variant	MODIFIER	TRITD2Av1G118230	Transcript	TRITD2Av1G118230.2	protein_coding	-	-	-	-	-	-	-	-	-	-	3448	1	-
							2A	321884940	A/G	G	downstream_gene_variant	MODIFIER	TRITD2Av1G118230	Transcript	TRITD2Av1G118230.3	protein_coding	-	-	-	-	-	-	-	-	-	-	3448	1	-
							2A	321884940	A/G	G	downstream_gene_variant	MODIFIER	TRITD2Av1G118230	Transcript	TRITD2Av1G118230.4	protein_coding	-	-	-	-	-	-	-	-	-	-	3413	1	-
							2A	321884940	A/G	G	downstream_gene_variant	MODIFIER	TRITD2Av1G118230	Transcript	TRITD2Av1G118230.5	protein_coding	-	-	-	-	-	-	-	-	-	-	2652	1	-
							2A	321884940	A/G	G	intron_variant	MODIFIER	TRITD2Av1G118250	Transcript	TRITD2Av1G118250.10	protein_coding	-	_1/1	-	-	-	-	-	-	-	-	-	-1	-
							2A	321884940	A/G	G	synonymous_variant	LOW	TRITD2Av1G118250	Transcript	TRITD2Av1G118250.1	protein_coding	_1/2	-	-	-	2064	2064	688	G	ggT/ggC	-	-	-1	-
							2A	321884940	A/G	G	upstream_gene_variant	MODIFIER	TRITD2Av1G118250	Transcript	TRITD2Av1G118250.2	protein_coding	-	-	-	-	-	-	-	-	-	-	230	-1	-
							2A	321884940	A/G	G	synonymous_variant	LOW	TRITD2Av1G118250	Transcript	TRITD2Av1G118250.3	protein_coding	_2/2	-	-	-	1917	1917	639	G	ggT/ggC	-	-	-1	-
							2A	321884940	A/G	G	synonymous_variant	LOW	TRITD2Av1G118250	Transcript	TRITD2Av1G118250.4	protein_coding	_1/2	-	-	-	2019	2019	673	G	ggT/ggC	-	-	-1	-
							2A	321884940	A/G	G	synonymous_variant	LOW	TRITD2Av1G118250	Transcript	TRITD2Av1G118250.5	protein_coding	_2/2	-	-	-	1893	1893	631	G	ggT/ggC	-	-	-1	-
							2A	321884940	A/G	G	synonymous_variant	LOW	TRITD2Av1G118250	Transcript	TRITD2Av1G118250.6	protein_coding	_2/2	-	-	-	1797	1797	599	G	ggT/ggC	-	-	-1	-
							2A	321884940	A/G	G	synonymous_variant	LOW	TRITD2Av1G118250	Transcript	TRITD2Av1G118250.7	protein_coding	_1/1	-	-	-	2064	2064	688	G	ggT/ggC	-	-	-1	-
							2A	321884940	A/G	G	synonymous_variant	LOW	TRITD2Av1G118250	Transcript	TRITD2Av1G118250.8	protein_coding	_2/2	-	-	-	2136	2136	712	G	ggT/ggC	-	-	-1	-
							2A	321884940	A/G	G	synonymous_variant	LOW	TRITD2Av1G118250	Transcript	TRITD2Av1G118250.9	protein_coding	_2/2	-	-	-	2061	2061	687	G	ggT/ggC	-	-	-1	-
RAC875_c22244_61	1B	323692539	0.100696	0.442478	0.00816075	0.991839	1B	323692539	A/G	G	synonymous_variant	LOW	TRITD1Bv1G108810	Transcript	TRITD1Bv1G108810.10	protein_coding	_8/11	-	-	-	1179	1179	393	R	agA/agG	-	-	1	-
							1B	323692539	A/G	G	synonymous_variant	LOW	TRITD1Bv1G108810	Transcript	TRITD1Bv1G108810.11	protein_coding	_3/6	-	-	-	411	411	137	R	agA/agG	-	-	1	-
							1B	323692539	A/G	G	downstream_gene_variant	MODIFIER	TRITD1Bv1G108810	Transcript	TRITD1Bv1G108810.1	protein_coding	-	-	-	-	-	-	-	-	-	-	3013	1	-
							1B	323692539	A/G	G	downstream_gene_variant	MODIFIER	TRITD1Bv1G108810	Transcript	TRITD1Bv1G108810.2	protein_coding	-	-	-	-	-	-	-	-	-	-	2438	1	-
							1B	323692539	A/G	G	downstream_gene_variant	MODIFIER	TRITD1Bv1G108810	Transcript	TRITD1Bv1G108810.3	protein_coding	-	-	-	-	-	-	-	-	-	-	2438	1	-
							1B	323692539	A/G	G	downstream_gene_variant	MODIFIER	TRITD1Bv1G108810	Transcript	TRITD1Bv1G108810.4	protein_coding	-	-	-	-	-	-	-	-	-	-	2419	1	-
							1B	323692539	A/G	G	downstream_gene_variant	MODIFIER	TRITD1Bv1G108810	Transcript	TRITD1Bv1G108810.5	protein_coding	-	-	-	-	-	-	-	-	-	-	1717	1	-
							1B	323692539	A/G	G	downstream_gene_variant	MODIFIER	TRITD1Bv1G108810	Transcript	TRITD1Bv1G108810.6	protein_coding	-	-	-	-	-	-	-	-	-	-	8	1	-
							1B	323692539	A/G	G	synonymous_variant	LOW	TRITD1Bv1G108810	Transcript	TRITD1Bv1G108810.7	protein_coding	_8/8	-	-	-	1164	1164	388	R	agA/agG	-	-	1	-
							1B	323692539	A/G	G	synonymous_variant	LOW	TRITD1Bv1G108810	Transcript	TRITD1Bv1G108810.8	protein_coding	_9/12	-	-	-	1179	1179	393	R	agA/agG	-	-	1	-
							1B	323692539	A/G	G	synonymous_variant	LOW	TRITD1Bv1G108810	Transcript	TRITD1Bv1G108810.9	protein_coding	_8/11	-	-	-	1164	1164	388	R	agA/agG	-	-	1	-
Kukri_c49091_415	1B	323757780	0.32851	0.95253	0.00245358	0.00245358	1B	323757780	A/C	C	downstream_gene_variant	MODIFIER	TRITD1Bv1G108820	Transcript	TRITD1Bv1G108820.1	protein_coding	-	-	-	-	-	-	-	-	-	-	279	1	-
							1B	323757780	A/C	C	missense_variant	MODERATE	TRITD1Bv1G108820	Transcript	TRITD1Bv1G108820.2	protein_coding	3/3	-	-	-	637	637	213	N/H	Aac/Cac	-	-	1	-
							1B	323757780	A/C	C	downstream_gene_variant	MODIFIER	TRITD1Bv1G108840	Transcript	TRITD1Bv1G108840.1	protein_coding	-	-	-	-	-	-	-	-	-	-	1333	-1	-
							1B	323757780	A/C	C	downstream_gene_variant	MODIFIER	TRITD1Bv1G108840	Transcript	TRITD1Bv1G108840.2	protein_coding	-	-	-	-	-	-	-	-	-	-	1333	-1	-
							1B	323757780	A/C	C	downstream_gene_variant	MODIFIER	TRITD1Bv1G108840	Transcript	TRITD1Bv1G108840.3	protein_coding	-	-	-	-	-	-	-	-	-	-	1333	-1	-
							1B	323757780	A/C	C	downstream_gene_variant	MODIFIER	TRITD1Bv1G108840	Transcript	TRITD1Bv1G108840.4	protein_coding	-	-	-	-	-	-	-	-	-	-	1333	-1	-
							1B	323757780	A/C	C	downstream_gene_variant	MODIFIER	TRITD1Bv1G108840	Transcript	TRITD1Bv1G108840.5	protein_coding	-	-	-	-	-	-	-	-	-	-	1333	-1	-
							1B	323757780	A/C	C	downstream_gene_variant	MODIFIER	TRITD1Bv1G108840	Transcript	TRITD1Bv1G108840.6	protein_coding	-	-	-	-	-	-	-	-	-	-	1333	-1	-
AX-158571753	1B	333080703	0.321916	0.980623	2.46424e-05	2.46424e-05	1B	333080703	C/T	T	intergenic_variant	MODIFIER	-	-	-	-	-	-	-	-	-	-	-	-	-	-	-	-	-
wsnp_Ex_c33831_42253707	1A	338992002	0.221379	0.478723	4.35925e-31	1	1A	338992002	A/C	C	downstream_gene_variant	MODIFIER	TRITD1Av1G125250	Transcript	TRITD1Av1G125250.1	protein_coding	-	-	-	-	-	-	-	-	-	-	4235	1	-
							1A	338992002	A/C	C	upstream_gene_variant	MODIFIER	TRITD1Av1G125260	Transcript	TRITD1Av1G125260.1	protein_coding	-	-	-	-	-	-	-	-	-	-	2449	-1	-
AX-94614313	1B	342246490	0.321916	0.980623	2.46424e-05	2.46424e-05	1B	342246490	C/T	T	downstream_gene_variant	MODIFIER	TRITD1Bv1G115120	Transcript	TRITD1Bv1G115120.1	protein_coding	-	-	-	-	-	-	-	-	-	-	948	1	-
							1B	342246490	C/T	T	downstream_gene_variant	MODIFIER	TRITD1Bv1G115120	Transcript	TRITD1Bv1G115120.2	protein_coding	-	-	-	-	-	-	-	-	-	-	948	1	-
							1B	342246490	C/T	T	downstream_gene_variant	MODIFIER	TRITD1Bv1G115120	Transcript	TRITD1Bv1G115120.3	protein_coding	-	-	-	-	-	-	-	-	-	-	948	1	-
							1B	342246490	C/T	T	downstream_gene_variant	MODIFIER	TRITD1Bv1G115160	Transcript	TRITD1Bv1G115160.1	protein_coding	-	-	-	-	-	-	-	-	-	-	179	-1	-
CAP8_c2843_226	1A	350131730	0.321916	0.980623	2.46424e-05	2.46424e-05	1A	350131730	A/G	G	missense_variant	MODERATE	TRITD1Av1G129790	Transcript	TRITD1Av1G129790.1	protein_coding	_2/2	-	-	-	800	800	267	E/G	gAg/gGg	-	-	1	-
							1A	350131730	A/G	G	missense_variant	MODERATE	TRITD1Av1G129790	Transcript	TRITD1Av1G129790.2	protein_coding	_3/3	-	-	-	569	569	190	E/G	gAg/gGg	-	-	1	-
							1A	350131730	A/G	G	downstream_gene_variant	MODIFIER	TRITD1Av1G129800	Transcript	TRITD1Av1G129800.1	protein_coding	-	-	-	-	-	-	-	-	-	-	609	-1	-
							1A	350131730	A/G	G	downstream_gene_variant	MODIFIER	TRITD1Av1G129800	Transcript	TRITD1Av1G129800.2	protein_coding	-	-	-	-	-	-	-	-	-	-	609	-1	-
Kukri_rep_c103147_745	1A	350132371	0.198496	0.575758	4.0237e-05	0.99996	1A	350132371	C/T	T	downstream_gene_variant	MODIFIER	TRITD1Av1G129790	Transcript	TRITD1Av1G129790.1	protein_coding	-	-	-	-	-	-	-	-	-	AX-94558106-1A.2	550	1	-
							1A	350132371	C/T	T	downstream_gene_variant	MODIFIER	TRITD1Av1G129790	Transcript	TRITD1Av1G129790.2	protein_coding	-	-	-	-	-	-	-	-	-	AX-94558106-1A.2	550	1	-
							1A	350132371	C/T	T	missense_variant	MODERATE	TRITD1Av1G129800	Transcript	TRITD1Av1G129800.1	protein_coding	_1/1	-	-	-	655	655	219	A/T	Gcc/Acc	AX-94558106-1A.2	-	-1	tolerated_low_confidence(0.07)
							1A	350132371	C/T	T	missense_variant	MODERATE	TRITD1Av1G129800	Transcript	TRITD1Av1G129800.2	protein_coding	_3/3	-	-	-	1066	1066	356	A/T	Gcc/Acc	AX-94558106-1A.2	-	-1	tolerated_low_confidence(0.13)
Ra_c23839_884	1B	360706092	0.321916	0.980623	2.46424e-05	2.46424e-05	1B	360706092	A/G	G	downstream_gene_variant	MODIFIER	TRITD1Bv1G119960	Transcript	TRITD1Bv1G119960.1	protein_coding	-	-	-	-	-	-	-	-	-	-	1149	1	-
							1B	360706092	A/G	G	intron_variant	MODIFIER	TRITD1Bv1G119960	Transcript	TRITD1Bv1G119960.2	protein_coding	-	_6/9	-	-	-	-	-	-	-	-	-	1	-
							1B	360706092	A/G	G	intron_variant	MODIFIER	TRITD1Bv1G119960	Transcript	TRITD1Bv1G119960.3	protein_coding	-	_6/9	-	-	-	-	-	-	-	-	-	1	-
							1B	360706092	A/G	G	upstream_gene_variant	MODIFIER	TRITD1Bv1G119960	Transcript	TRITD1Bv1G119960.4	protein_coding	-	-	-	-	-	-	-	-	-	-	119	1	-
							1B	360706092	A/G	G	upstream_gene_variant	MODIFIER	TRITD1Bv1G119960	Transcript	TRITD1Bv1G119960.5	protein_coding	-	-	-	-	-	-	-	-	-	-	184	1	-
							1B	360706092	A/G	G	upstream_gene_variant	MODIFIER	TRITD1Bv1G119960	Transcript	TRITD1Bv1G119960.6	protein_coding	-	-	-	-	-	-	-	-	-	-	184	1	-
							1B	360706092	A/G	G	upstream_gene_variant	MODIFIER	TRITD1Bv1G119960	Transcript	TRITD1Bv1G119960.7	protein_coding	-	-	-	-	-	-	-	-	-	-	184	1	-
							1B	360706092	A/G	G	upstream_gene_variant	MODIFIER	TRITD1Bv1G119960	Transcript	TRITD1Bv1G119960.8	protein_coding	-	-	-	-	-	-	-	-	-	-	201	1	-
							1B	360706092	A/G	G	upstream_gene_variant	MODIFIER	TRITD1Bv1G119960	Transcript	TRITD1Bv1G119960.9	protein_coding	-	-	-	-	-	-	-	-	-	-	201	1	-
AX-94426042	6A	369346744	0.321916	0.980623	2.46424e-05	2.46424e-05	6A	369346744	C/T	T	intergenic_variant	MODIFIER	-	-	-	-	-	-	-	-	-	-	-	-	-	-	-	-	-
AX-108904713	3A	369815470	0.346894	0.964036	0.00105178	0.00105178	3A	369815470	A/C	C	downstream_gene_variant	MODIFIER	TRITD3Av1G131500	Transcript	TRITD3Av1G131500.1	protein_coding	-	-	-	-	-	-	-	-	-	-	143	1	-
AX-158569168	1A	371401055	0.347536	0.937179	0.00960336	0.00960336	1A	371401055	C/T	T	intergenic_variant	MODIFIER	-	-	-	-	-	-	-	-	-	-	-	-	-	-	-	-	-
AX-158525607	5B	377523026	0.25633	0.647141	0.0027206	0.997279	5B	377523026	C/T	T	downstream_gene_variant	MODIFIER	TRITD5Bv1G127200	Transcript	TRITD5Bv1G127200.1	protein_coding	-	-	-	-	-	-	-	-	-	-	1618	1	-
							5B	377523026	C/T	T	downstream_gene_variant	MODIFIER	TRITD5Bv1G127200	Transcript	TRITD5Bv1G127200.2	protein_coding	-	-	-	-	-	-	-	-	-	-	3686	1	-
							5B	377523026	C/T	T	downstream_gene_variant	MODIFIER	TRITD5Bv1G127200	Transcript	TRITD5Bv1G127200.3	protein_coding	-	-	-	-	-	-	-	-	-	-	1845	1	-
							5B	377523026	C/T	T	downstream_gene_variant	MODIFIER	TRITD5Bv1G127200	Transcript	TRITD5Bv1G127200.4	protein_coding	-	-	-	-	-	-	-	-	-	-	1845	1	-
							5B	377523026	C/T	T	downstream_gene_variant	MODIFIER	TRITD5Bv1G127220	Transcript	TRITD5Bv1G127220.1	protein_coding	-	-	-	-	-	-	-	-	-	-	2697	-1	-
AX-158528806	6B	380593975	0.325213	0.961639	0.000771842	0.000771842	6B	380593975	C/T	T	intergenic_variant	MODIFIER	-	-	-	-	-	-	-	-	-	-	-	-	-	-	-	-	-
AX-158533811	5B	388654468	0.289346	0.956883	0.00400736	0.00400736	5B	388654468	C/T	T	intergenic_variant	MODIFIER	-	-	-	-	-	-	-	-	-	-	-	-	-	-	-	-	-
wsnp_Ex_c1398_2676484	6B	400477550	0.32851	0.95253	0.00245358	0.00245358	6B	400477550	A/G	G	synonymous_variant	LOW	TRITD6Bv1G123620	Transcript	TRITD6Bv1G123620.1	protein_coding	_8/15	-	-	-	678	678	226	N	aaT/aaC	IWA1838-6B.1	-	-1	-
							6B	400477550	A/G	G	synonymous_variant	LOW	TRITD6Bv1G123620	Transcript	TRITD6Bv1G123620.2	protein_coding	_9/16	-	-	-	1542	1542	514	N	aaT/aaC	IWA1838-6B.1	-	-1	-
							6B	400477550	A/G	G	synonymous_variant	LOW	TRITD6Bv1G123620	Transcript	TRITD6Bv1G123620.3	protein_coding	_9/15	-	-	-	1542	1542	514	N	aaT/aaC	IWA1838-6B.1	-	-1	-
AX-94393074	1B	406927688	0.376987	0.677343	0.00799626	0.992004	1B	406927688	A/G	G	upstream_gene_variant	MODIFIER	TRITD1Bv1G133210	Transcript	TRITD1Bv1G133210.1	protein_coding	-	-	-	-	-	-	-	-	-	AX-94393074-1B.1	4627	1	-
AX-94499272	2A	409884125	0.32851	0.95253	0.00245358	0.00245358	2A	409884125	C/T	T	synonymous_variant	LOW	TRITD2Av1G148560	Transcript	TRITD2Av1G148560.1	protein_coding	3/3	-	-	-	1797	1797	599	Y	taC/taT	-	-	1	-
							2A	409884125	C/T	T	synonymous_variant	LOW	TRITD2Av1G148560	Transcript	TRITD2Av1G148560.2	protein_coding	_4/5	-	-	-	1662	1662	554	Y	taC/taT	-	-	1	-
							2A	409884125	C/T	T	synonymous_variant	LOW	TRITD2Av1G148560	Transcript	TRITD2Av1G148560.3	protein_coding	_3/4	-	-	-	1797	1797	599	Y	taC/taT	-	-	1	-
							2A	409884125	C/T	T	synonymous_variant	LOW	TRITD2Av1G148560	Transcript	TRITD2Av1G148560.4	protein_coding	_3/4	-	-	-	1797	1797	599	Y	taC/taT	-	-	1	-
							2A	409884125	C/T	T	synonymous_variant	LOW	TRITD2Av1G148560	Transcript	TRITD2Av1G148560.5	protein_coding	_3/4	-	-	-	1728	1728	576	Y	taC/taT	-	-	1	-
							2A	409884125	C/T	T	synonymous_variant	LOW	TRITD2Av1G148560	Transcript	TRITD2Av1G148560.6	protein_coding	_3/4	-	-	-	1797	1797	599	Y	taC/taT	-	-	1	-
							2A	409884125	C/T	T	upstream_gene_variant	MODIFIER	TRITD2Av1G148570	Transcript	TRITD2Av1G148570.1	protein_coding	-	-	-	-	-	-	-	-	-	-	4278	1	-
							2A	409884125	C/T	T	upstream_gene_variant	MODIFIER	TRITD2Av1G148570	Transcript	TRITD2Av1G148570.2	protein_coding	-	-	-	-	-	-	-	-	-	-	4278	1	-
							2A	409884125	C/T	T	upstream_gene_variant	MODIFIER	TRITD2Av1G148570	Transcript	TRITD2Av1G148570.3	protein_coding	-	-	-	-	-	-	-	-	-	-	4278	1	-
							2A	409884125	C/T	T	upstream_gene_variant	MODIFIER	TRITD2Av1G148570	Transcript	TRITD2Av1G148570.4	protein_coding	-	-	-	-	-	-	-	-	-	-	4278	1	-
							2A	409884125	C/T	T	upstream_gene_variant	MODIFIER	TRITD2Av1G148570	Transcript	TRITD2Av1G148570.5	protein_coding	-	-	-	-	-	-	-	-	-	-	4278	1	-
BS00009789_51	5B	410632320	0.321916	0.980623	2.46424e-05	2.46424e-05	5B	410632320	G/T	T	missense_variant	MODERATE	TRITD5Bv1G137170	Transcript	TRITD5Bv1G137170.1	protein_coding	_6/6	-	-	-	1181	1181	394	P/Q	cCg/cAg	-	-	-1	deleterious(0)
							5B	410632320	G/T	T	downstream_gene_variant	MODIFIER	TRITD5Bv1G137170	Transcript	TRITD5Bv1G137170.2	protein_coding	-	-	-	-	-	-	-	-	-	-	40	-1	-
							5B	410632320	G/T	T	downstream_gene_variant	MODIFIER	TRITD5Bv1G137170	Transcript	TRITD5Bv1G137170.3	protein_coding	-	-	-	-	-	-	-	-	-	-	40	-1	-
							5B	410632320	G/T	T	downstream_gene_variant	MODIFIER	TRITD5Bv1G137170	Transcript	TRITD5Bv1G137170.4	protein_coding	-	-	-	-	-	-	-	-	-	-	96	-1	-
							5B	410632320	G/T	T	downstream_gene_variant	MODIFIER	TRITD5Bv1G137170	Transcript	TRITD5Bv1G137170.5	protein_coding	-	-	-	-	-	-	-	-	-	-	828	-1	-
							5B	410632320	G/T	T	downstream_gene_variant	MODIFIER	TRITD5Bv1G137170	Transcript	TRITD5Bv1G137170.6	protein_coding	-	-	-	-	-	-	-	-	-	-	1120	-1	-
AX-158564859	5A	411257873	0.174481	0.624617	0.00865626	0.991344	5A	411257873	C/T	T	intergenic_variant	MODIFIER	-	-	-	-	-	-	-	-	-	-	-	-	-	-	-	-	-
AX-89383848	5A	411494026	0.395879	0.661227	0.00102999	0.99897	5A	411494026	C/T	T	synonymous_variant	LOW	TRITD5Av1G147260	Transcript	TRITD5Av1G147260.1	protein_coding	_4/7	-	-	-	534	534	178	V	gtC/gtT	AX-89383848	-	1	-
							5A	411494026	C/T	T	synonymous_variant	LOW	TRITD5Av1G147260	Transcript	TRITD5Av1G147260.2	protein_coding	_4/9	-	-	-	534	534	178	V	gtC/gtT	AX-89383848	-	1	-
							5A	411494026	C/T	T	synonymous_variant	LOW	TRITD5Av1G147260	Transcript	TRITD5Av1G147260.3	protein_coding	_4/9	-	-	-	534	534	178	V	gtC/gtT	AX-89383848	-	1	-
							5A	411494026	C/T	T	synonymous_variant	LOW	TRITD5Av1G147260	Transcript	TRITD5Av1G147260.4	protein_coding	_4/12	-	-	-	534	534	178	V	gtC/gtT	AX-89383848	-	1	-
							5A	411494026	C/T	T	upstream_gene_variant	MODIFIER	TRITD5Av1G147260	Transcript	TRITD5Av1G147260.5	protein_coding	-	-	-	-	-	-	-	-	-	AX-89383848	2154	1	-
AX-89582418	6B	415971997	0.318396	0.960817	0.000733594	0.000733594	6B	415971997	A/G	G	downstream_gene_variant	MODIFIER	TRITD6Bv1G128700	Transcript	TRITD6Bv1G128700.1	protein_coding	-	-	-	-	-	-	-	-	-	-	3353	1	-
							6B	415971997	A/G	G	downstream_gene_variant	MODIFIER	TRITD6Bv1G128700	Transcript	TRITD6Bv1G128700.2	protein_coding	-	-	-	-	-	-	-	-	-	-	3353	1	-
							6B	415971997	A/G	G	downstream_gene_variant	MODIFIER	TRITD6Bv1G128700	Transcript	TRITD6Bv1G128700.3	protein_coding	-	-	-	-	-	-	-	-	-	-	3353	1	-
							6B	415971997	A/G	G	downstream_gene_variant	MODIFIER	TRITD6Bv1G128700	Transcript	TRITD6Bv1G128700.4	protein_coding	-	-	-	-	-	-	-	-	-	-	3353	1	-
							6B	415971997	A/G	G	upstream_gene_variant	MODIFIER	TRITD6Bv1G128710	Transcript	TRITD6Bv1G128710.1	protein_coding	-	-	-	-	-	-	-	-	-	-	55	-1	-
							6B	415971997	A/G	G	upstream_gene_variant	MODIFIER	TRITD6Bv1G128710	Transcript	TRITD6Bv1G128710.2	protein_coding	-	-	-	-	-	-	-	-	-	-	55	-1	-
TGWA25K-TG0300	7B	416607786	0.321916	0.980623	2.46424e-05	2.46424e-05	7B	416607786	A/G	G	synonymous_variant	LOW	TRITD7Bv1G132040	Transcript	TRITD7Bv1G132040.1	protein_coding	_3/11	-	-	-	1779	1779	593	G	ggA/ggG	-	-	1	-
							7B	416607786	A/G	G	synonymous_variant	LOW	TRITD7Bv1G132040	Transcript	TRITD7Bv1G132040.2	protein_coding	_3/9	-	-	-	1830	1830	610	G	ggA/ggG	-	-	1	-
							7B	416607786	A/G	G	synonymous_variant	LOW	TRITD7Bv1G132040	Transcript	TRITD7Bv1G132040.3	protein_coding	_3/11	-	-	-	1800	1800	600	G	ggA/ggG	-	-	1	-
							7B	416607786	A/G	G	synonymous_variant	LOW	TRITD7Bv1G132040	Transcript	TRITD7Bv1G132040.4	protein_coding	_3/11	-	-	-	1830	1830	610	G	ggA/ggG	-	-	1	-
							7B	416607786	A/G	G	synonymous_variant	LOW	TRITD7Bv1G132040	Transcript	TRITD7Bv1G132040.5	protein_coding	_3/12	-	-	-	1830	1830	610	G	ggA/ggG	-	-	1	-
							7B	416607786	A/G	G	synonymous_variant	LOW	TRITD7Bv1G132040	Transcript	TRITD7Bv1G132040.6	protein_coding	_3/11	-	-	-	1830	1830	610	G	ggA/ggG	-	-	1	-
							7B	416607786	A/G	G	synonymous_variant	LOW	TRITD7Bv1G132040	Transcript	TRITD7Bv1G132040.7	protein_coding	_3/11	-	-	-	1797	1797	599	G	ggA/ggG	-	-	1	-
							7B	416607786	A/G	G	synonymous_variant	LOW	TRITD7Bv1G132040	Transcript	TRITD7Bv1G132040.8	protein_coding	_1/9	-	-	-	1659	1659	553	G	ggA/ggG	-	-	1	-
							7B	416607786	A/G	G	synonymous_variant	LOW	TRITD7Bv1G132040	Transcript	TRITD7Bv1G132040.9	protein_coding	_1/9	-	-	-	1440	1440	480	G	ggA/ggG	-	-	1	-
AX-95194941	5B	418998899	0.32851	0.95253	0.00245358	0.00245358	5B	418998899	C/T	T	intergenic_variant	MODIFIER	-	-	-	-	-	-	-	-	-	-	-	-	-	-	-	-	-
Tdurum_contig28530_380	1B	423014425	0.307836	0.959473	0.00141365	0.00141365	1B	423014425	C/T	T	downstream_gene_variant	MODIFIER	TRITD1Bv1G137500	Transcript	TRITD1Bv1G137500.1	protein_coding	-	-	-	-	-	-	-	-	-	-	223	-1	-
							1B	423014425	C/T	T	downstream_gene_variant	MODIFIER	TRITD1Bv1G137500	Transcript	TRITD1Bv1G137500.2	protein_coding	-	-	-	-	-	-	-	-	-	-	223	-1	-
AX-158543383	6B	428989599	0.198496	0.575758	4.0237e-05	0.99996	6B	428989599	C/T	T	upstream_gene_variant	MODIFIER	TRITD6Bv1G131930	Transcript	TRITD6Bv1G131930.1	protein_coding	-	-	-	-	-	-	-	-	-	-	175	1	-
							6B	428989599	C/T	T	downstream_gene_variant	MODIFIER	TRITD6Bv1G131940	Transcript	TRITD6Bv1G131940.1	protein_coding	-	-	-	-	-	-	-	-	-	-	3308	-1	-
							6B	428989599	C/T	T	downstream_gene_variant	MODIFIER	TRITD6Bv1G131940	Transcript	TRITD6Bv1G131940.2	protein_coding	-	-	-	-	-	-	-	-	-	-	3308	-1	-
							6B	428989599	C/T	T	downstream_gene_variant	MODIFIER	TRITD6Bv1G131940	Transcript	TRITD6Bv1G131940.3	protein_coding	-	-	-	-	-	-	-	-	-	-	4320	-1	-
GENE-0505_443	1A	433852149	0.25633	0.647141	0.0027206	0.997279	1A	433852149	G/T	T	downstream_gene_variant	MODIFIER	TRITD1Av1G160390	Transcript	TRITD1Av1G160390.1	protein_coding	-	-	-	-	-	-	-	-	-	-	359	1	-
							1A	433852149	G/T	T	intron_variant	MODIFIER	TRITD1Av1G160390	Transcript	TRITD1Av1G160390.2	protein_coding	-	_3/6	-	-	-	-	-	-	-	-	-	1	-
							1A	433852149	G/T	T	intron_variant	MODIFIER	TRITD1Av1G160390	Transcript	TRITD1Av1G160390.3	protein_coding	-	_2/5	-	-	-	-	-	-	-	-	-	1	-
AX-111129678	5B	437149220	0.321916	0.980623	2.46424e-05	2.46424e-05	5B	437149220	C/T	T	downstream_gene_variant	MODIFIER	TRITD5Bv1G145910	Transcript	TRITD5Bv1G145910.1	protein_coding	-	-	-	-	-	-	-	-	-	-	164	-1	-
wsnp_Ex_c10959_17801482	1A	439762967	0.321916	0.980623	2.46424e-05	2.46424e-05	1A	439762967	C/T	T	downstream_gene_variant	MODIFIER	TRITD1Av1G162450	Transcript	TRITD1Av1G162450.1	protein_coding	-	-	-	-	-	-	-	-	-	-	2545	1	-
							1A	439762967	C/T	T	synonymous_variant	LOW	TRITD1Av1G162450	Transcript	TRITD1Av1G162450.2	protein_coding	_9/10	-	-	-	1650	1650	550	H	caC/caT	-	-	1	-
							1A	439762967	C/T	T	synonymous_variant	LOW	TRITD1Av1G162450	Transcript	TRITD1Av1G162450.3	protein_coding	_9/11	-	-	-	1278	1278	426	H	caC/caT	-	-	1	-
wsnp_Ku_c19037_28455905	7B	441175902	0.300574	0.958494	0.0024343	0.0024343	7B	441175902	C/T	T	synonymous_variant	LOW	TRITD7Bv1G140090	Transcript	TRITD7Bv1G140090.1	protein_coding	_8/8	-	-	-	1405	1405	469	L	Cta/Tta	-	-	1	-
							7B	441175902	C/T	T	downstream_gene_variant	MODIFIER	TRITD7Bv1G140090	Transcript	TRITD7Bv1G140090.2	protein_coding	-	-	-	-	-	-	-	-	-	-	1341	1	-
							7B	441175902	C/T	T	synonymous_variant	LOW	TRITD7Bv1G140090	Transcript	TRITD7Bv1G140090.3	protein_coding	_8/8	-	-	-	1117	1117	373	L	Cta/Tta	-	-	1	-
							7B	441175902	C/T	T	downstream_gene_variant	MODIFIER	TRITD7Bv1G140100	Transcript	TRITD7Bv1G140100.1	protein_coding	-	-	-	-	-	-	-	-	-	-	1760	-1	-
							7B	441175902	C/T	T	downstream_gene_variant	MODIFIER	TRITD7Bv1G140100	Transcript	TRITD7Bv1G140100.2	protein_coding	-	-	-	-	-	-	-	-	-	-	1760	-1	-
RAC875_c7610_81	7B	441526695	0.32851	0.95253	0.00245358	0.00245358	7B	441526695	C/T	T	synonymous_variant	LOW	TRITD7Bv1G140230	Transcript	TRITD7Bv1G140230.1	protein_coding	_2/5	-	-	-	2013	2013	671	T	acC/acT	IWB60403-7B.1	-	1	-
							7B	441526695	C/T	T	synonymous_variant	LOW	TRITD7Bv1G140230	Transcript	TRITD7Bv1G140230.2	protein_coding	_2/5	-	-	-	2013	2013	671	T	acC/acT	IWB60403-7B.1	-	1	-
							7B	441526695	C/T	T	synonymous_variant	LOW	TRITD7Bv1G140230	Transcript	TRITD7Bv1G140230.3	protein_coding	_1/3	-	-	-	1659	1659	553	T	acC/acT	IWB60403-7B.1	-	1	-
							7B	441526695	C/T	T	synonymous_variant	LOW	TRITD7Bv1G140230	Transcript	TRITD7Bv1G140230.4	protein_coding	_1/4	-	-	-	1659	1659	553	T	acC/acT	IWB60403-7B.1	-	1	-
							7B	441526695	C/T	T	upstream_gene_variant	MODIFIER	TRITD7Bv1G140240	Transcript	TRITD7Bv1G140240.1	protein_coding	-	-	-	-	-	-	-	-	-	IWB60403-7B.1	3435	1	-
wsnp_Ra_c21347_30731133	5A	442780386	0.400256	0.660061	0.00117903	0.998821	5A	442780386	C/T	T	intergenic_variant	MODIFIER	-	-	-	-	-	-	-	-	-	-	-	-	-	-	-	-	-
AX-94697168	3B	443187898	0.321916	0.980623	2.46424e-05	2.46424e-05	3B	443187898	A/G	G	missense_variant	MODERATE	TRITD3Bv1G142200	Transcript	TRITD3Bv1G142200.1	protein_coding	_6/6	-	-	-	5497	5497	1833	R/G	Aga/Gga	-	-	1	tolerated(0.12)
							3B	443187898	A/G	G	missense_variant	MODERATE	TRITD3Bv1G142200	Transcript	TRITD3Bv1G142200.2	protein_coding	_7/7	-	-	-	4987	4987	1663	R/G	Aga/Gga	-	-	1	tolerated(0.08)
							3B	443187898	A/G	G	missense_variant	MODERATE	TRITD3Bv1G142200	Transcript	TRITD3Bv1G142200.3	protein_coding	3/3	-	-	-	1900	1900	634	R/G	Aga/Gga	-	-	1	tolerated(0.07)
AX-158556165	6B	447978655	0.325213	0.961639	0.000771842	0.000771842	6B	447978655	A/G	G	upstream_gene_variant	MODIFIER	TRITD6Bv1G136410	Transcript	TRITD6Bv1G136410.1	protein_coding	-	-	-	-	-	-	-	-	-	-	1470	1	-
Kukri_c55599_153	2B	448133588	0.32851	0.95253	0.00245358	0.00245358	2B	448133588	C/T	T	synonymous_variant	LOW	TRITD2Bv1G151250	Transcript	TRITD2Bv1G151250.1	protein_coding	_1/3	-	-	-	51	51	17	E	gaG/gaA	-	-	-1	-
							2B	448133588	C/T	T	synonymous_variant	LOW	TRITD2Bv1G151250	Transcript	TRITD2Bv1G151250.2	protein_coding	_2/3	-	-	-	276	276	92	E	gaG/gaA	-	-	-1	-
Kukri_c377_2164	6B	448278486	0.321916	0.980623	2.46424e-05	2.46424e-05	6B	448278486	G/T	T	upstream_gene_variant	MODIFIER	TRITD6Bv1G136620	Transcript	TRITD6Bv1G136620.1	protein_coding	-	-	-	-	-	-	-	-	-	-	12	-1	-
wsnp_Ex_c94356_82888150	5A	453207813	0.304316	0.979502	3.84528e-05	3.84528e-05	5A	453207813	C/T	T	downstream_gene_variant	MODIFIER	TRITD5Av1G165690	Transcript	TRITD5Av1G165690.10	protein_coding	-	-	-	-	-	-	-	-	-	-	3006	-1	-
							5A	453207813	C/T	T	intron_variant	MODIFIER	TRITD5Av1G165690	Transcript	TRITD5Av1G165690.1	protein_coding	-	_3/5	-	-	-	-	-	-	-	-	-	-1	-
							5A	453207813	C/T	T	synonymous_variant	LOW	TRITD5Av1G165690	Transcript	TRITD5Av1G165690.2	protein_coding	_3/4	-	-	-	1506	1506	502	A	gcG/gcA	-	-	-1	-
							5A	453207813	C/T	T	synonymous_variant	LOW	TRITD5Av1G165690	Transcript	TRITD5Av1G165690.3	protein_coding	_2/2	-	-	-	582	582	194	A	gcG/gcA	-	-	-1	-
							5A	453207813	C/T	T	synonymous_variant	LOW	TRITD5Av1G165690	Transcript	TRITD5Av1G165690.4	protein_coding	3/3	-	-	-	1506	1506	502	A	gcG/gcA	-	-	-1	-
							5A	453207813	C/T	T	downstream_gene_variant	MODIFIER	TRITD5Av1G165690	Transcript	TRITD5Av1G165690.5	protein_coding	-	-	-	-	-	-	-	-	-	-	538	-1	-
							5A	453207813	C/T	T	downstream_gene_variant	MODIFIER	TRITD5Av1G165690	Transcript	TRITD5Av1G165690.6	protein_coding	-	-	-	-	-	-	-	-	-	-	551	-1	-
							5A	453207813	C/T	T	downstream_gene_variant	MODIFIER	TRITD5Av1G165690	Transcript	TRITD5Av1G165690.7	protein_coding	-	-	-	-	-	-	-	-	-	-	551	-1	-
							5A	453207813	C/T	T	downstream_gene_variant	MODIFIER	TRITD5Av1G165690	Transcript	TRITD5Av1G165690.8	protein_coding	-	-	-	-	-	-	-	-	-	-	551	-1	-
							5A	453207813	C/T	T	downstream_gene_variant	MODIFIER	TRITD5Av1G165690	Transcript	TRITD5Av1G165690.9	protein_coding	-	-	-	-	-	-	-	-	-	-	2482	-1	-
AX-109346083	4B	466428010	0.395948	0.66424	0.00138385	0.998616	4B	466428010	C/T	T	intron_variant	MODIFIER	TRITD4Bv1G133190	Transcript	TRITD4Bv1G133190.1	protein_coding	-	22/23	-	-	-	-	-	-	-	-	-	1	-
							4B	466428010	C/T	T	intron_variant	MODIFIER	TRITD4Bv1G133190	Transcript	TRITD4Bv1G133190.2	protein_coding	-	_7/8	-	-	-	-	-	-	-	-	-	1	-
							4B	466428010	C/T	T	intron_variant	MODIFIER	TRITD4Bv1G133190	Transcript	TRITD4Bv1G133190.3	protein_coding	-	_1/2	-	-	-	-	-	-	-	-	-	1	-
Excalibur_rep_c69868_123	5A	474172535	0.321916	0.980623	2.46424e-05	2.46424e-05	5A	474172535	A/G	G	downstream_gene_variant	MODIFIER	TRITD5Av1G174160	Transcript	TRITD5Av1G174160.10	protein_coding	-	-	-	-	-	-	-	-	-	-	1126	-1	-
							5A	474172535	A/G	G	downstream_gene_variant	MODIFIER	TRITD5Av1G174160	Transcript	TRITD5Av1G174160.11	protein_coding	-	-	-	-	-	-	-	-	-	-	1126	-1	-
							5A	474172535	A/G	G	missense_variant	MODERATE	TRITD5Av1G174160	Transcript	TRITD5Av1G174160.1	protein_coding	_9/9	-	-	-	2869	2869	957	Y/H	Tac/Cac	-	-	-1	tolerated_low_confidence(0.13)
							5A	474172535	A/G	G	missense_variant	MODERATE	TRITD5Av1G174160	Transcript	TRITD5Av1G174160.2	protein_coding	_10/10	-	-	-	2884	2884	962	Y/H	Tac/Cac	-	-	-1	tolerated_low_confidence(0.13)
							5A	474172535	A/G	G	missense_variant	MODERATE	TRITD5Av1G174160	Transcript	TRITD5Av1G174160.3	protein_coding	_10/10	-	-	-	3361	3361	1121	Y/H	Tac/Cac	-	-	-1	tolerated_low_confidence(0.14)
							5A	474172535	A/G	G	missense_variant	MODERATE	TRITD5Av1G174160	Transcript	TRITD5Av1G174160.4	protein_coding	_10/10	-	-	-	3220	3220	1074	Y/H	Tac/Cac	-	-	-1	tolerated_low_confidence(0.13)
							5A	474172535	A/G	G	missense_variant	MODERATE	TRITD5Av1G174160	Transcript	TRITD5Av1G174160.5	protein_coding	_11/11	-	-	-	3256	3256	1086	Y/H	Tac/Cac	-	-	-1	tolerated_low_confidence(0.14)
							5A	474172535	A/G	G	downstream_gene_variant	MODIFIER	TRITD5Av1G174160	Transcript	TRITD5Av1G174160.6	protein_coding	-	-	-	-	-	-	-	-	-	-	120	-1	-
							5A	474172535	A/G	G	downstream_gene_variant	MODIFIER	TRITD5Av1G174160	Transcript	TRITD5Av1G174160.7	protein_coding	-	-	-	-	-	-	-	-	-	-	377	-1	-
							5A	474172535	A/G	G	downstream_gene_variant	MODIFIER	TRITD5Av1G174160	Transcript	TRITD5Av1G174160.8	protein_coding	-	-	-	-	-	-	-	-	-	-	770	-1	-
							5A	474172535	A/G	G	downstream_gene_variant	MODIFIER	TRITD5Av1G174160	Transcript	TRITD5Av1G174160.9	protein_coding	-	-	-	-	-	-	-	-	-	-	1010	-1	-
Kukri_c4599_482	3B	481121547	0.338402	0.981567	4.5273e-05	4.5273e-05	3B	481121547	C/T	T	missense_variant	MODERATE	TRITD3Bv1G156040	Transcript	TRITD3Bv1G156040.1	protein_coding	3/3	-	-	-	1891	1891	631	A/T	Gcc/Acc	AX-94776305-3B.1	-	-1	tolerated(0.91)
							3B	481121547	C/T	T	downstream_gene_variant	MODIFIER	TRITD3Bv1G156040	Transcript	TRITD3Bv1G156040.2	protein_coding	-	-	-	-	-	-	-	-	-	AX-94776305-3B.1	2902	-1	-
							3B	481121547	C/T	T	downstream_gene_variant	MODIFIER	TRITD3Bv1G156040	Transcript	TRITD3Bv1G156040.3	protein_coding	-	-	-	-	-	-	-	-	-	AX-94776305-3B.1	3126	-1	-
AX-94458766	3A	481186192	0.321916	0.980623	2.46424e-05	2.46424e-05	3A	481186192	A/G	G	missense_variant	MODERATE	TRITD3Av1G171840	Transcript	TRITD3Av1G171840.1	protein_coding	_4/12	-	-	-	1868	1868	623	M/T	aTg/aCg	-	-	-1	deleterious_low_confidence(0)
							3A	481186192	A/G	G	missense_variant	MODERATE	TRITD3Av1G171840	Transcript	TRITD3Av1G171840.2	protein_coding	3/3	-	-	-	1520	1520	507	M/T	aTg/aCg	-	-	-1	deleterious(0)
							3A	481186192	A/G	G	missense_variant	MODERATE	TRITD3Av1G171840	Transcript	TRITD3Av1G171840.3	protein_coding	_4/4	-	-	-	1868	1868	623	M/T	aTg/aCg	-	-	-1	deleterious(0)
							3A	481186192	A/G	G	downstream_gene_variant	MODIFIER	TRITD3Av1G171840	Transcript	TRITD3Av1G171840.4	protein_coding	-	-	-	-	-	-	-	-	-	-	4200	-1	-
							3A	481186192	A/G	G	upstream_gene_variant	MODIFIER	TRITD3Av1G171850	Transcript	TRITD3Av1G171850.1	protein_coding	-	-	-	-	-	-	-	-	-	-	1758	-1	-
AX-158563614	3B	484472472	0.259515	0.64997	0.00286678	0.997133	3B	484472472	C/T	T	intron_variant	MODIFIER	TRITD3Bv1G157490	Transcript	TRITD3Bv1G157490.1	protein_coding	-	_5/6	-	-	-	-	-	-	-	-	-	-1	-
AX-158544605	1A	485622264	0.311356	0.949914	0.00418781	0.00418781	1A	485622264	A/G	G	downstream_gene_variant	MODIFIER	TRITD1Av1G181480	Transcript	TRITD1Av1G181480.1	protein_coding	-	-	-	-	-	-	-	-	-	-	183	1	-
							1A	485622264	A/G	G	upstream_gene_variant	MODIFIER	TRITD1Av1G181490	Transcript	TRITD1Av1G181490.1	protein_coding	-	-	-	-	-	-	-	-	-	-	3648	1	-
							1A	485622264	A/G	G	upstream_gene_variant	MODIFIER	TRITD1Av1G181490	Transcript	TRITD1Av1G181490.2	protein_coding	-	-	-	-	-	-	-	-	-	-	3648	1	-
							1A	485622264	A/G	G	upstream_gene_variant	MODIFIER	TRITD1Av1G181490	Transcript	TRITD1Av1G181490.3	protein_coding	-	-	-	-	-	-	-	-	-	-	3648	1	-
AX-89453705	1A	493061145	0.321916	0.980623	2.46424e-05	2.46424e-05	1A	493061145	A/C	C	upstream_gene_variant	MODIFIER	TRITD1Av1G185690	Transcript	TRITD1Av1G185690.1	protein_coding	-	-	-	-	-	-	-	-	-	-	4389	-1	-
							1A	493061145	A/C	C	upstream_gene_variant	MODIFIER	TRITD1Av1G185690	Transcript	TRITD1Av1G185690.2	protein_coding	-	-	-	-	-	-	-	-	-	-	3470	-1	-
							1A	493061145	A/C	C	upstream_gene_variant	MODIFIER	TRITD1Av1G185690	Transcript	TRITD1Av1G185690.3	protein_coding	-	-	-	-	-	-	-	-	-	-	3470	-1	-
							1A	493061145	A/C	C	upstream_gene_variant	MODIFIER	TRITD1Av1G185690	Transcript	TRITD1Av1G185690.4	protein_coding	-	-	-	-	-	-	-	-	-	-	3470	-1	-
							1A	493061145	A/C	C	upstream_gene_variant	MODIFIER	TRITD1Av1G185690	Transcript	TRITD1Av1G185690.5	protein_coding	-	-	-	-	-	-	-	-	-	-	3070	-1	-
							1A	493061145	A/C	C	upstream_gene_variant	MODIFIER	TRITD1Av1G185690	Transcript	TRITD1Av1G185690.6	protein_coding	-	-	-	-	-	-	-	-	-	-	3470	-1	-
wsnp_Ex_rep_c108951_91954190	1A	496622139	0.48928	0.677292	0.00662421	0.993376	1A	496622139	C/T	T	intergenic_variant	MODIFIER	-	-	-	-	-	-	-	-	-	-	-	-	-	-	-	-	-
AX-158585007	5A	498942067	0.32851	0.95253	0.00245358	0.00245358	5A	498942067	C/T	T	intergenic_variant	MODIFIER	-	-	-	-	-	-	-	-	-	-	-	-	-	-	-	-	-
AX-94468166	2A	499459817	0.153985	0.453125	1.55486e-06	0.999998	2A	499459817	A/G	G	downstream_gene_variant	MODIFIER	TRITD2Av1G178720	Transcript	TRITD2Av1G178720.1	protein_coding	-	-	-	-	-	-	-	-	-	-	159	-1	-
							2A	499459817	A/G	G	downstream_gene_variant	MODIFIER	TRITD2Av1G178720	Transcript	TRITD2Av1G178720.2	protein_coding	-	-	-	-	-	-	-	-	-	-	159	-1	-
							2A	499459817	A/G	G	downstream_gene_variant	MODIFIER	TRITD2Av1G178730	Transcript	TRITD2Av1G178730.1	protein_coding	-	-	-	-	-	-	-	-	-	-	2332	-1	-
							2A	499459817	A/G	G	downstream_gene_variant	MODIFIER	TRITD2Av1G178730	Transcript	TRITD2Av1G178730.2	protein_coding	-	-	-	-	-	-	-	-	-	-	2332	-1	-
TG0111	1A	500861537	0.321916	0.980623	2.46424e-05	2.46424e-05	1A	500861537	G/T	T	upstream_gene_variant	MODIFIER	TRITD1Av1G189110	Transcript	TRITD1Av1G189110.1	protein_coding	-	-	-	-	-	-	-	-	-	-	2666	-1	-
							1A	500861537	G/T	T	upstream_gene_variant	MODIFIER	TRITD1Av1G189110	Transcript	TRITD1Av1G189110.2	protein_coding	-	-	-	-	-	-	-	-	-	-	2446	-1	-
							1A	500861537	G/T	T	upstream_gene_variant	MODIFIER	TRITD1Av1G189110	Transcript	TRITD1Av1G189110.3	protein_coding	-	-	-	-	-	-	-	-	-	-	2666	-1	-
AX-158535399	1B	501958271	0.368376	0.948142	0.00528331	0.00528331	1B	501958271	C/T	T	intergenic_variant	MODIFIER	-	-	-	-	-	-	-	-	-	-	-	-	-	-	-	-	-
RAC875_c55891_659	1A	506792588	0.321916	0.980623	2.46424e-05	2.46424e-05	1A	506792588	C/T	T	downstream_gene_variant	MODIFIER	TRITD1Av1G191460	Transcript	TRITD1Av1G191460.1	protein_coding	-	-	-	-	-	-	-	-	-	-	43	1	-
AX-109851721	1A	508246327	0.304316	0.979502	3.84528e-05	3.84528e-05	1A	508246327	C/T	T	downstream_gene_variant	MODIFIER	TRITD1Av1G192020	Transcript	TRITD1Av1G192020.1	protein_coding	-	-	-	-	-	-	-	-	-	-	2221	1	-
							1A	508246327	C/T	T	intron_variant	MODIFIER	TRITD1Av1G192020	Transcript	TRITD1Av1G192020.2	protein_coding	-	17/17	-	-	-	-	-	-	-	-	-	1	-
							1A	508246327	C/T	T	intron_variant	MODIFIER	TRITD1Av1G192020	Transcript	TRITD1Av1G192020.3	protein_coding	-	15/16	-	-	-	-	-	-	-	-	-	1	-
							1A	508246327	C/T	T	intron_variant	MODIFIER	TRITD1Av1G192020	Transcript	TRITD1Av1G192020.4	protein_coding	-	17/18	-	-	-	-	-	-	-	-	-	1	-
							1A	508246327	C/T	T	intron_variant	MODIFIER	TRITD1Av1G192020	Transcript	TRITD1Av1G192020.5	protein_coding	-	17/18	-	-	-	-	-	-	-	-	-	1	-
							1A	508246327	C/T	T	intron_variant	MODIFIER	TRITD1Av1G192020	Transcript	TRITD1Av1G192020.6	protein_coding	-	_2/3	-	-	-	-	-	-	-	-	-	1	-
							1A	508246327	C/T	T	intron_variant	MODIFIER	TRITD1Av1G192020	Transcript	TRITD1Av1G192020.7	protein_coding	-	_2/3	-	-	-	-	-	-	-	-	-	1	-
							1A	508246327	C/T	T	downstream_gene_variant	MODIFIER	TRITD1Av1G192040	Transcript	TRITD1Av1G192040.1	protein_coding	-	-	-	-	-	-	-	-	-	-	1766	-1	-
							1A	508246327	C/T	T	downstream_gene_variant	MODIFIER	TRITD1Av1G192040	Transcript	TRITD1Av1G192040.2	protein_coding	-	-	-	-	-	-	-	-	-	-	1766	-1	-
AX-158560553	1A	508957270	0.325213	0.961639	0.000771842	0.000771842	1A	508957270	C/T	T	intergenic_variant	MODIFIER	-	-	-	-	-	-	-	-	-	-	-	-	-	-	-	-	-
BS00022124_51	1B	509442016	0.321916	0.980623	2.46424e-05	2.46424e-05	1B	509442016	A/G	G	downstream_gene_variant	MODIFIER	TRITD1Bv1G163710	Transcript	TRITD1Bv1G163710.1	protein_coding	-	-	-	-	-	-	-	-	-	AX-95629878-1B.1	1838	1	-
							1B	509442016	A/G	G	downstream_gene_variant	MODIFIER	TRITD1Bv1G163710	Transcript	TRITD1Bv1G163710.2	protein_coding	-	-	-	-	-	-	-	-	-	AX-95629878-1B.1	1838	1	-
							1B	509442016	A/G	G	downstream_gene_variant	MODIFIER	TRITD1Bv1G163720	Transcript	TRITD1Bv1G163720.10	protein_coding	-	-	-	-	-	-	-	-	-	AX-95629878-1B.1	155	-1	-
							1B	509442016	A/G	G	downstream_gene_variant	MODIFIER	TRITD1Bv1G163720	Transcript	TRITD1Bv1G163720.11	protein_coding	-	-	-	-	-	-	-	-	-	AX-95629878-1B.1	155	-1	-
							1B	509442016	A/G	G	downstream_gene_variant	MODIFIER	TRITD1Bv1G163720	Transcript	TRITD1Bv1G163720.12	protein_coding	-	-	-	-	-	-	-	-	-	AX-95629878-1B.1	155	-1	-
							1B	509442016	A/G	G	downstream_gene_variant	MODIFIER	TRITD1Bv1G163720	Transcript	TRITD1Bv1G163720.13	protein_coding	-	-	-	-	-	-	-	-	-	AX-95629878-1B.1	155	-1	-
							1B	509442016	A/G	G	downstream_gene_variant	MODIFIER	TRITD1Bv1G163720	Transcript	TRITD1Bv1G163720.14	protein_coding	-	-	-	-	-	-	-	-	-	AX-95629878-1B.1	385	-1	-
							1B	509442016	A/G	G	downstream_gene_variant	MODIFIER	TRITD1Bv1G163720	Transcript	TRITD1Bv1G163720.15	protein_coding	-	-	-	-	-	-	-	-	-	AX-95629878-1B.1	539	-1	-
							1B	509442016	A/G	G	downstream_gene_variant	MODIFIER	TRITD1Bv1G163720	Transcript	TRITD1Bv1G163720.16	protein_coding	-	-	-	-	-	-	-	-	-	AX-95629878-1B.1	539	-1	-
							1B	509442016	A/G	G	downstream_gene_variant	MODIFIER	TRITD1Bv1G163720	Transcript	TRITD1Bv1G163720.17	protein_coding	-	-	-	-	-	-	-	-	-	AX-95629878-1B.1	539	-1	-
							1B	509442016	A/G	G	downstream_gene_variant	MODIFIER	TRITD1Bv1G163720	Transcript	TRITD1Bv1G163720.18	protein_coding	-	-	-	-	-	-	-	-	-	AX-95629878-1B.1	539	-1	-
							1B	509442016	A/G	G	downstream_gene_variant	MODIFIER	TRITD1Bv1G163720	Transcript	TRITD1Bv1G163720.19	protein_coding	-	-	-	-	-	-	-	-	-	AX-95629878-1B.1	736	-1	-
							1B	509442016	A/G	G	downstream_gene_variant	MODIFIER	TRITD1Bv1G163720	Transcript	TRITD1Bv1G163720.1	protein_coding	-	-	-	-	-	-	-	-	-	AX-95629878-1B.1	133	-1	-
							1B	509442016	A/G	G	downstream_gene_variant	MODIFIER	TRITD1Bv1G163720	Transcript	TRITD1Bv1G163720.20	protein_coding	-	-	-	-	-	-	-	-	-	AX-95629878-1B.1	1608	-1	-
							1B	509442016	A/G	G	downstream_gene_variant	MODIFIER	TRITD1Bv1G163720	Transcript	TRITD1Bv1G163720.21	protein_coding	-	-	-	-	-	-	-	-	-	AX-95629878-1B.1	3942	-1	-
							1B	509442016	A/G	G	downstream_gene_variant	MODIFIER	TRITD1Bv1G163720	Transcript	TRITD1Bv1G163720.2	protein_coding	-	-	-	-	-	-	-	-	-	AX-95629878-1B.1	155	-1	-
							1B	509442016	A/G	G	downstream_gene_variant	MODIFIER	TRITD1Bv1G163720	Transcript	TRITD1Bv1G163720.3	protein_coding	-	-	-	-	-	-	-	-	-	AX-95629878-1B.1	155	-1	-
							1B	509442016	A/G	G	downstream_gene_variant	MODIFIER	TRITD1Bv1G163720	Transcript	TRITD1Bv1G163720.4	protein_coding	-	-	-	-	-	-	-	-	-	AX-95629878-1B.1	155	-1	-
							1B	509442016	A/G	G	downstream_gene_variant	MODIFIER	TRITD1Bv1G163720	Transcript	TRITD1Bv1G163720.5	protein_coding	-	-	-	-	-	-	-	-	-	AX-95629878-1B.1	155	-1	-
							1B	509442016	A/G	G	downstream_gene_variant	MODIFIER	TRITD1Bv1G163720	Transcript	TRITD1Bv1G163720.6	protein_coding	-	-	-	-	-	-	-	-	-	AX-95629878-1B.1	155	-1	-
							1B	509442016	A/G	G	downstream_gene_variant	MODIFIER	TRITD1Bv1G163720	Transcript	TRITD1Bv1G163720.7	protein_coding	-	-	-	-	-	-	-	-	-	AX-95629878-1B.1	155	-1	-
							1B	509442016	A/G	G	downstream_gene_variant	MODIFIER	TRITD1Bv1G163720	Transcript	TRITD1Bv1G163720.8	protein_coding	-	-	-	-	-	-	-	-	-	AX-95629878-1B.1	155	-1	-
							1B	509442016	A/G	G	downstream_gene_variant	MODIFIER	TRITD1Bv1G163720	Transcript	TRITD1Bv1G163720.9	protein_coding	-	-	-	-	-	-	-	-	-	AX-95629878-1B.1	155	-1	-
wsnp_Ex_c558_1105911	7A	509600705	0.321916	0.980623	2.46424e-05	2.46424e-05	7A	509600705	C/T	T	downstream_gene_variant	MODIFIER	TRITD7Av1G188330	Transcript	TRITD7Av1G188330.1	protein_coding	-	-	-	-	-	-	-	-	-	-	1094	1	-
							7A	509600705	C/T	T	downstream_gene_variant	MODIFIER	TRITD7Av1G188330	Transcript	TRITD7Av1G188330.2	protein_coding	-	-	-	-	-	-	-	-	-	-	230	1	-
							7A	509600705	C/T	T	downstream_gene_variant	MODIFIER	TRITD7Av1G188330	Transcript	TRITD7Av1G188330.3	protein_coding	-	-	-	-	-	-	-	-	-	-	230	1	-
							7A	509600705	C/T	T	downstream_gene_variant	MODIFIER	TRITD7Av1G188330	Transcript	TRITD7Av1G188330.4	protein_coding	-	-	-	-	-	-	-	-	-	-	230	1	-
							7A	509600705	C/T	T	downstream_gene_variant	MODIFIER	TRITD7Av1G188330	Transcript	TRITD7Av1G188330.5	protein_coding	-	-	-	-	-	-	-	-	-	-	230	1	-
BS00110075_51	5A	512782192	0.32851	0.95253	0.00245358	0.00245358	5A	512782192	C/T	T	synonymous_variant	LOW	TRITD5Av1G189750	Transcript	TRITD5Av1G189750.1	protein_coding	_10/10	-	-	-	1965	1965	655	T	acC/acT	-	-	1	-
wsnp_RFL_Contig4668_5551137	6A	513177524	0.304316	0.979502	3.84528e-05	3.84528e-05	6A	513177524	C/T	T	upstream_gene_variant	MODIFIER	TRITD6Av1G179240	Transcript	TRITD6Av1G179240.1	protein_coding	-	-	-	-	-	-	-	-	-	-	1261	-1	-
							6A	513177524	C/T	T	downstream_gene_variant	MODIFIER	TRITD6Av1G179250	Transcript	TRITD6Av1G179250.10	protein_coding	-	-	-	-	-	-	-	-	-	-	1765	-1	-
							6A	513177524	C/T	T	downstream_gene_variant	MODIFIER	TRITD6Av1G179250	Transcript	TRITD6Av1G179250.11	protein_coding	-	-	-	-	-	-	-	-	-	-	1874	-1	-
							6A	513177524	C/T	T	downstream_gene_variant	MODIFIER	TRITD6Av1G179250	Transcript	TRITD6Av1G179250.12	protein_coding	-	-	-	-	-	-	-	-	-	-	2098	-1	-
							6A	513177524	C/T	T	downstream_gene_variant	MODIFIER	TRITD6Av1G179250	Transcript	TRITD6Av1G179250.13	protein_coding	-	-	-	-	-	-	-	-	-	-	2235	-1	-
							6A	513177524	C/T	T	downstream_gene_variant	MODIFIER	TRITD6Av1G179250	Transcript	TRITD6Av1G179250.14	protein_coding	-	-	-	-	-	-	-	-	-	-	2235	-1	-
							6A	513177524	C/T	T	downstream_gene_variant	MODIFIER	TRITD6Av1G179250	Transcript	TRITD6Av1G179250.15	protein_coding	-	-	-	-	-	-	-	-	-	-	2338	-1	-
							6A	513177524	C/T	T	downstream_gene_variant	MODIFIER	TRITD6Av1G179250	Transcript	TRITD6Av1G179250.16	protein_coding	-	-	-	-	-	-	-	-	-	-	2938	-1	-
							6A	513177524	C/T	T	downstream_gene_variant	MODIFIER	TRITD6Av1G179250	Transcript	TRITD6Av1G179250.1	protein_coding	-	-	-	-	-	-	-	-	-	-	246	-1	-
							6A	513177524	C/T	T	downstream_gene_variant	MODIFIER	TRITD6Av1G179250	Transcript	TRITD6Av1G179250.2	protein_coding	-	-	-	-	-	-	-	-	-	-	301	-1	-
							6A	513177524	C/T	T	downstream_gene_variant	MODIFIER	TRITD6Av1G179250	Transcript	TRITD6Av1G179250.3	protein_coding	-	-	-	-	-	-	-	-	-	-	301	-1	-
							6A	513177524	C/T	T	downstream_gene_variant	MODIFIER	TRITD6Av1G179250	Transcript	TRITD6Av1G179250.4	protein_coding	-	-	-	-	-	-	-	-	-	-	301	-1	-
							6A	513177524	C/T	T	downstream_gene_variant	MODIFIER	TRITD6Av1G179250	Transcript	TRITD6Av1G179250.5	protein_coding	-	-	-	-	-	-	-	-	-	-	1062	-1	-
							6A	513177524	C/T	T	downstream_gene_variant	MODIFIER	TRITD6Av1G179250	Transcript	TRITD6Av1G179250.6	protein_coding	-	-	-	-	-	-	-	-	-	-	1111	-1	-
							6A	513177524	C/T	T	downstream_gene_variant	MODIFIER	TRITD6Av1G179250	Transcript	TRITD6Av1G179250.7	protein_coding	-	-	-	-	-	-	-	-	-	-	1592	-1	-
							6A	513177524	C/T	T	downstream_gene_variant	MODIFIER	TRITD6Av1G179250	Transcript	TRITD6Av1G179250.8	protein_coding	-	-	-	-	-	-	-	-	-	-	1618	-1	-
							6A	513177524	C/T	T	downstream_gene_variant	MODIFIER	TRITD6Av1G179250	Transcript	TRITD6Av1G179250.9	protein_coding	-	-	-	-	-	-	-	-	-	-	1654	-1	-
AX-89490304	1B	514697364	0.32851	0.95253	0.00245358	0.00245358	1B	514697364	C/T	T	downstream_gene_variant	MODIFIER	TRITD1Bv1G165690	Transcript	TRITD1Bv1G165690.10	protein_coding	-	-	-	-	-	-	-	-	-	-	368	-1	-
							1B	514697364	C/T	T	downstream_gene_variant	MODIFIER	TRITD1Bv1G165690	Transcript	TRITD1Bv1G165690.11	protein_coding	-	-	-	-	-	-	-	-	-	-	448	-1	-
							1B	514697364	C/T	T	downstream_gene_variant	MODIFIER	TRITD1Bv1G165690	Transcript	TRITD1Bv1G165690.12	protein_coding	-	-	-	-	-	-	-	-	-	-	1351	-1	-
							1B	514697364	C/T	T	intron_variant	MODIFIER	TRITD1Bv1G165690	Transcript	TRITD1Bv1G165690.1	protein_coding	-	_5/6	-	-	-	-	-	-	-	-	-	-1	-
							1B	514697364	C/T	T	intron_variant	MODIFIER	TRITD1Bv1G165690	Transcript	TRITD1Bv1G165690.2	protein_coding	-	_4/5	-	-	-	-	-	-	-	-	-	-1	-
							1B	514697364	C/T	T	intron_variant	MODIFIER	TRITD1Bv1G165690	Transcript	TRITD1Bv1G165690.3	protein_coding	-	_5/6	-	-	-	-	-	-	-	-	-	-1	-
							1B	514697364	C/T	T	intron_variant	MODIFIER	TRITD1Bv1G165690	Transcript	TRITD1Bv1G165690.4	protein_coding	-	_6/7	-	-	-	-	-	-	-	-	-	-1	-
							1B	514697364	C/T	T	intron_variant	MODIFIER	TRITD1Bv1G165690	Transcript	TRITD1Bv1G165690.5	protein_coding	-	_5/6	-	-	-	-	-	-	-	-	-	-1	-
							1B	514697364	C/T	T	intron_variant	MODIFIER	TRITD1Bv1G165690	Transcript	TRITD1Bv1G165690.6	protein_coding	-	_6/7	-	-	-	-	-	-	-	-	-	-1	-
							1B	514697364	C/T	T	intron_variant	MODIFIER	TRITD1Bv1G165690	Transcript	TRITD1Bv1G165690.7	protein_coding	-	_5/5	-	-	-	-	-	-	-	-	-	-1	-
							1B	514697364	C/T	T	downstream_gene_variant	MODIFIER	TRITD1Bv1G165690	Transcript	TRITD1Bv1G165690.8	protein_coding	-	-	-	-	-	-	-	-	-	-	242	-1	-
							1B	514697364	C/T	T	downstream_gene_variant	MODIFIER	TRITD1Bv1G165690	Transcript	TRITD1Bv1G165690.9	protein_coding	-	-	-	-	-	-	-	-	-	-	274	-1	-
AX-158584527	5A	515105605	0.321916	0.980623	2.46424e-05	2.46424e-05	5A	515105605	A/G	G	intergenic_variant	MODIFIER	-	-	-	-	-	-	-	-	-	-	-	-	-	-	-	-	-
AX-94479272	5A	515574969	0.321916	0.980623	2.46424e-05	2.46424e-05	5A	515574969	C/T	T	downstream_gene_variant	MODIFIER	TRITD5Av1G190930	Transcript	TRITD5Av1G190930.1	protein_coding	-	-	-	-	-	-	-	-	-	-	63	1	-
							5A	515574969	C/T	T	downstream_gene_variant	MODIFIER	TRITD5Av1G190930	Transcript	TRITD5Av1G190930.2	protein_coding	-	-	-	-	-	-	-	-	-	-	63	1	-
							5A	515574969	C/T	T	upstream_gene_variant	MODIFIER	TRITD5Av1G190940	Transcript	TRITD5Av1G190940.1	protein_coding	-	-	-	-	-	-	-	-	-	-	4692	1	-
AX-158541642	3B	517037092	0.321916	0.980623	2.46424e-05	2.46424e-05	3B	517037092	C/T	T	intron_variant	MODIFIER	TRITD3Bv1G168750	Transcript	TRITD3Bv1G168750.1	protein_coding	-	3/3	-	-	-	-	-	-	-	-	-	-1	-
							3B	517037092	C/T	T	downstream_gene_variant	MODIFIER	TRITD3Bv1G168750	Transcript	TRITD3Bv1G168750.2	protein_coding	-	-	-	-	-	-	-	-	-	-	68	-1	-
							3B	517037092	C/T	T	downstream_gene_variant	MODIFIER	TRITD3Bv1G168750	Transcript	TRITD3Bv1G168750.3	protein_coding	-	-	-	-	-	-	-	-	-	-	68	-1	-
							3B	517037092	C/T	T	downstream_gene_variant	MODIFIER	TRITD3Bv1G168750	Transcript	TRITD3Bv1G168750.4	protein_coding	-	-	-	-	-	-	-	-	-	-	68	-1	-
							3B	517037092	C/T	T	downstream_gene_variant	MODIFIER	TRITD3Bv1G168750	Transcript	TRITD3Bv1G168750.5	protein_coding	-	-	-	-	-	-	-	-	-	-	68	-1	-
							3B	517037092	C/T	T	downstream_gene_variant	MODIFIER	TRITD3Bv1G168750	Transcript	TRITD3Bv1G168750.6	protein_coding	-	-	-	-	-	-	-	-	-	-	68	-1	-
							3B	517037092	C/T	T	downstream_gene_variant	MODIFIER	TRITD3Bv1G168750	Transcript	TRITD3Bv1G168750.7	protein_coding	-	-	-	-	-	-	-	-	-	-	68	-1	-
							3B	517037092	C/T	T	downstream_gene_variant	MODIFIER	TRITD3Bv1G168750	Transcript	TRITD3Bv1G168750.8	protein_coding	-	-	-	-	-	-	-	-	-	-	68	-1	-
							3B	517037092	C/T	T	downstream_gene_variant	MODIFIER	TRITD3Bv1G168770	Transcript	TRITD3Bv1G168770.1	protein_coding	-	-	-	-	-	-	-	-	-	-	3706	-1	-
							3B	517037092	C/T	T	downstream_gene_variant	MODIFIER	TRITD3Bv1G168770	Transcript	TRITD3Bv1G168770.2	protein_coding	-	-	-	-	-	-	-	-	-	-	3706	-1	-
AX-95094784	3A	520114416	0.346894	0.964036	0.00105178	0.00105178	3A	520114416	G/T	T	missense_variant	MODERATE	TRITD3Av1G187530	Transcript	TRITD3Av1G187530.1	protein_coding	_1/3	-	-	-	1236	1236	412	N/K	aaC/aaA	-	-	-1	-
							3A	520114416	G/T	T	missense_variant	MODERATE	TRITD3Av1G187530	Transcript	TRITD3Av1G187530.2	protein_coding	_2/4	-	-	-	933	933	311	N/K	aaC/aaA	-	-	-1	-
							3A	520114416	G/T	T	missense_variant	MODERATE	TRITD3Av1G187530	Transcript	TRITD3Av1G187530.3	protein_coding	_2/4	-	-	-	1119	1119	373	N/K	aaC/aaA	-	-	-1	-
							3A	520114416	G/T	T	missense_variant	MODERATE	TRITD3Av1G187530	Transcript	TRITD3Av1G187530.4	protein_coding	_1/3	-	-	-	1236	1236	412	N/K	aaC/aaA	-	-	-1	-
							3A	520114416	G/T	T	missense_variant	MODERATE	TRITD3Av1G187530	Transcript	TRITD3Av1G187530.5	protein_coding	_1/2	-	-	-	1236	1236	412	N/K	aaC/aaA	-	-	-1	-
							3A	520114416	G/T	T	missense_variant	MODERATE	TRITD3Av1G187530	Transcript	TRITD3Av1G187530.6	protein_coding	_1/2	-	-	-	1236	1236	412	N/K	aaC/aaA	-	-	-1	-
AX-110517995	3B	520881131	0.346894	0.964036	0.00105178	0.00105178	3B	520881131	C/T	T	downstream_gene_variant	MODIFIER	TRITD3Bv1G170240	Transcript	TRITD3Bv1G170240.1	protein_coding	-	-	-	-	-	-	-	-	-	-	69	-1	-
Kukri_c67383_102	1A	521616893	0.0664327	0.248826	0.00330779	0.996692	1A	521616893	A/G	G	synonymous_variant	LOW	TRITD1Av1G198020	Transcript	TRITD1Av1G198020.1	protein_coding	_8/9	-	-	-	1428	1428	476	V	gtT/gtC	IWB47390-1A.1	-	-1	-
							1A	521616893	A/G	G	synonymous_variant	LOW	TRITD1Av1G198020	Transcript	TRITD1Av1G198020.2	protein_coding	_9/10	-	-	-	1533	1533	511	V	gtT/gtC	IWB47390-1A.1	-	-1	-
							1A	521616893	A/G	G	synonymous_variant	LOW	TRITD1Av1G198020	Transcript	TRITD1Av1G198020.3	protein_coding	_9/10	-	-	-	1221	1221	407	V	gtT/gtC	IWB47390-1A.1	-	-1	-
							1A	521616893	A/G	G	downstream_gene_variant	MODIFIER	TRITD1Av1G198020	Transcript	TRITD1Av1G198020.4	protein_coding	-	-	-	-	-	-	-	-	-	IWB47390-1A.1	84	-1	-
							1A	521616893	A/G	G	downstream_gene_variant	MODIFIER	TRITD1Av1G198020	Transcript	TRITD1Av1G198020.5	protein_coding	-	-	-	-	-	-	-	-	-	IWB47390-1A.1	579	-1	-
AX-158542280	4B	522784912	0.321916	0.980623	2.46424e-05	2.46424e-05	4B	522784912	C/T	T	downstream_gene_variant	MODIFIER	TRITD4Bv1G151960	Transcript	TRITD4Bv1G151960.1	protein_coding	-	-	-	-	-	-	-	-	-	-	1171	1	-
							4B	522784912	C/T	T	downstream_gene_variant	MODIFIER	TRITD4Bv1G151960	Transcript	TRITD4Bv1G151960.2	protein_coding	-	-	-	-	-	-	-	-	-	-	937	1	-
							4B	522784912	C/T	T	downstream_gene_variant	MODIFIER	TRITD4Bv1G151960	Transcript	TRITD4Bv1G151960.3	protein_coding	-	-	-	-	-	-	-	-	-	-	866	1	-
							4B	522784912	C/T	T	downstream_gene_variant	MODIFIER	TRITD4Bv1G151960	Transcript	TRITD4Bv1G151960.4	protein_coding	-	-	-	-	-	-	-	-	-	-	866	1	-
							4B	522784912	C/T	T	downstream_gene_variant	MODIFIER	TRITD4Bv1G151990	Transcript	TRITD4Bv1G151990.1	protein_coding	-	-	-	-	-	-	-	-	-	-	72	-1	-
							4B	522784912	C/T	T	downstream_gene_variant	MODIFIER	TRITD4Bv1G151990	Transcript	TRITD4Bv1G151990.2	protein_coding	-	-	-	-	-	-	-	-	-	-	72	-1	-
wsnp_Ku_c13052_20918857	4B	523168679	0.321738	0.941836	0.0072971	0.0072971	4B	523168679	C/T	T	intron_variant	MODIFIER	TRITD4Bv1G152070	Transcript	TRITD4Bv1G152070.10	protein_coding	-	_4/4	-	-	-	-	-	-	-	-	-	1	-
							4B	523168679	C/T	T	intron_variant	MODIFIER	TRITD4Bv1G152070	Transcript	TRITD4Bv1G152070.11	protein_coding	-	3/3	-	-	-	-	-	-	-	-	-	1	-
							4B	523168679	C/T	T	intron_variant	MODIFIER	TRITD4Bv1G152070	Transcript	TRITD4Bv1G152070.12	protein_coding	-	_3/4	-	-	-	-	-	-	-	-	-	1	-
							4B	523168679	C/T	T	intron_variant	MODIFIER	TRITD4Bv1G152070	Transcript	TRITD4Bv1G152070.13	protein_coding	-	_3/6	-	-	-	-	-	-	-	-	-	1	-
							4B	523168679	C/T	T	downstream_gene_variant	MODIFIER	TRITD4Bv1G152070	Transcript	TRITD4Bv1G152070.14	protein_coding	-	-	-	-	-	-	-	-	-	-	108	1	-
							4B	523168679	C/T	T	missense_variant	MODERATE	TRITD4Bv1G152070	Transcript	TRITD4Bv1G152070.15	protein_coding	_10/10	-	-	-	2297	2297	766	A/V	gCg/gTg	-	-	1	tolerated(0.32)
							4B	523168679	C/T	T	missense_variant	MODERATE	TRITD4Bv1G152070	Transcript	TRITD4Bv1G152070.16	protein_coding	_9/9	-	-	-	1214	1214	405	A/V	gCg/gTg	-	-	1	tolerated(0.6)
							4B	523168679	C/T	T	missense_variant	MODERATE	TRITD4Bv1G152070	Transcript	TRITD4Bv1G152070.17	protein_coding	_7/7	-	-	-	1184	1184	395	A/V	gCg/gTg	-	-	1	tolerated(0.57)
							4B	523168679	C/T	T	missense_variant	MODERATE	TRITD4Bv1G152070	Transcript	TRITD4Bv1G152070.18	protein_coding	_4/4	-	-	-	683	683	228	A/V	gCg/gTg	-	-	1	tolerated(0.46)
							4B	523168679	C/T	T	missense_variant	MODERATE	TRITD4Bv1G152070	Transcript	TRITD4Bv1G152070.19	protein_coding	_4/4	-	-	-	563	563	188	A/V	gCg/gTg	-	-	1	tolerated(0.6)
							4B	523168679	C/T	T	missense_variant	MODERATE	TRITD4Bv1G152070	Transcript	TRITD4Bv1G152070.1	protein_coding	_11/11	-	-	-	2303	2303	768	A/V	gCg/gTg	-	-	1	tolerated(0.35)
							4B	523168679	C/T	T	missense_variant	MODERATE	TRITD4Bv1G152070	Transcript	TRITD4Bv1G152070.20	protein_coding	_4/4	-	-	-	545	545	182	A/V	gCg/gTg	-	-	1	tolerated(0.57)
							4B	523168679	C/T	T	downstream_gene_variant	MODIFIER	TRITD4Bv1G152070	Transcript	TRITD4Bv1G152070.4	protein_coding	-	-	-	-	-	-	-	-	-	-	1962	1	-
							4B	523168679	C/T	T	downstream_gene_variant	MODIFIER	TRITD4Bv1G152070	Transcript	TRITD4Bv1G152070.5	protein_coding	-	-	-	-	-	-	-	-	-	-	1935	1	-
							4B	523168679	C/T	T	downstream_gene_variant	MODIFIER	TRITD4Bv1G152070	Transcript	TRITD4Bv1G152070.6	protein_coding	-	-	-	-	-	-	-	-	-	-	1574	1	-
							4B	523168679	C/T	T	missense_variant	MODERATE	TRITD4Bv1G152070	Transcript	TRITD4Bv1G152070.7	protein_coding	_10/10	-	-	-	2480	2480	827	A/V	gCg/gTg	-	-	1	tolerated(0.31)
							4B	523168679	C/T	T	intron_variant	MODIFIER	TRITD4Bv1G152070	Transcript	TRITD4Bv1G152070.8	protein_coding	-	_10/10	-	-	-	-	-	-	-	-	-	1	-
							4B	523168679	C/T	T	intron_variant	MODIFIER	TRITD4Bv1G152070	Transcript	TRITD4Bv1G152070.9	protein_coding	-	3/3	-	-	-	-	-	-	-	-	-	1	-
Ex_c18484_2026	3A	527755428	0.304316	0.979502	3.84528e-05	3.84528e-05	3A	527755428	G/T	T	intergenic_variant	MODIFIER	-	-	-	-	-	-	-	-	-	-	-	-	-	-	-	-	-
AX-158612393	3A	528170147	0.359476	0.956619	0.00249579	0.00249579	3A	528170147	C/T	T	missense_variant	MODERATE	TRITD3Av1G189700	Transcript	TRITD3Av1G189700.1	protein_coding	_2/2	-	-	-	538	538	180	G/S	Ggt/Agt	-	-	-1	tolerated(0.09)
Kukri_c6492_375	5A	529834873	0.364241	0.965749	0.00081676	0.00081676	5A	529834873	G/T	T	downstream_gene_variant	MODIFIER	TRITD5Av1G196630	Transcript	TRITD5Av1G196630.10	protein_coding	-	-	-	-	-	-	-	-	-	-	3592	-1	-
							5A	529834873	G/T	T	downstream_gene_variant	MODIFIER	TRITD5Av1G196630	Transcript	TRITD5Av1G196630.11	protein_coding	-	-	-	-	-	-	-	-	-	-	4134	-1	-
							5A	529834873	G/T	T	downstream_gene_variant	MODIFIER	TRITD5Av1G196630	Transcript	TRITD5Av1G196630.12	protein_coding	-	-	-	-	-	-	-	-	-	-	4390	-1	-
							5A	529834873	G/T	T	downstream_gene_variant	MODIFIER	TRITD5Av1G196630	Transcript	TRITD5Av1G196630.13	protein_coding	-	-	-	-	-	-	-	-	-	-	4573	-1	-
							5A	529834873	G/T	T	missense_variant	MODERATE	TRITD5Av1G196630	Transcript	TRITD5Av1G196630.1	protein_coding	20/25	-	-	-	3305	3305	1102	P/H	cCc/cAc	-	-	-1	tolerated(1)
							5A	529834873	G/T	T	missense_variant	MODERATE	TRITD5Av1G196630	Transcript	TRITD5Av1G196630.2	protein_coding	18/23	-	-	-	2939	2939	980	P/H	cCc/cAc	-	-	-1	tolerated(1)
							5A	529834873	G/T	T	missense_variant	MODERATE	TRITD5Av1G196630	Transcript	TRITD5Av1G196630.3	protein_coding	20/25	-	-	-	3290	3290	1097	P/H	cCc/cAc	-	-	-1	tolerated(1)
							5A	529834873	G/T	T	missense_variant	MODERATE	TRITD5Av1G196630	Transcript	TRITD5Av1G196630.4	protein_coding	19/24	-	-	-	3284	3284	1095	P/H	cCc/cAc	-	-	-1	tolerated(1)
							5A	529834873	G/T	T	missense_variant	MODERATE	TRITD5Av1G196630	Transcript	TRITD5Av1G196630.5	protein_coding	20/25	-	-	-	3305	3305	1102	P/H	cCc/cAc	-	-	-1	tolerated(1)
							5A	529834873	G/T	T	missense_variant	MODERATE	TRITD5Av1G196630	Transcript	TRITD5Av1G196630.6	protein_coding	20/23	-	-	-	3305	3305	1102	P/H	cCc/cAc	-	-	-1	tolerated(1)
							5A	529834873	G/T	T	downstream_gene_variant	MODIFIER	TRITD5Av1G196630	Transcript	TRITD5Av1G196630.7	protein_coding	-	-	-	-	-	-	-	-	-	-	3169	-1	-
							5A	529834873	G/T	T	downstream_gene_variant	MODIFIER	TRITD5Av1G196630	Transcript	TRITD5Av1G196630.8	protein_coding	-	-	-	-	-	-	-	-	-	-	3266	-1	-
							5A	529834873	G/T	T	downstream_gene_variant	MODIFIER	TRITD5Av1G196630	Transcript	TRITD5Av1G196630.9	protein_coding	-	-	-	-	-	-	-	-	-	-	3276	-1	-
D_wsnpbe403818_Contig1_1	6A	530526792	0.304316	0.979502	3.84528e-05	3.84528e-05	6A	530526792	A/G	G	intron_variant	MODIFIER	TRITD6Av1G187460	Transcript	TRITD6Av1G187460.1	protein_coding	-	_1/8	-	-	-	-	-	-	-	-	-	-1	-
							6A	530526792	A/G	G	intron_variant	MODIFIER	TRITD6Av1G187460	Transcript	TRITD6Av1G187460.2	protein_coding	-	_1/8	-	-	-	-	-	-	-	-	-	-1	-
							6A	530526792	A/G	G	intron_variant	MODIFIER	TRITD6Av1G187460	Transcript	TRITD6Av1G187460.3	protein_coding	-	_2/9	-	-	-	-	-	-	-	-	-	-1	-
							6A	530526792	A/G	G	intron_variant	MODIFIER	TRITD6Av1G187460	Transcript	TRITD6Av1G187460.4	protein_coding	-	_2/9	-	-	-	-	-	-	-	-	-	-1	-
							6A	530526792	A/G	G	intron_variant	MODIFIER	TRITD6Av1G187460	Transcript	TRITD6Av1G187460.5	protein_coding	-	_1/5	-	-	-	-	-	-	-	-	-	-1	-
							6A	530526792	A/G	G	intron_variant	MODIFIER	TRITD6Av1G187460	Transcript	TRITD6Av1G187460.6	protein_coding	-	_1/3	-	-	-	-	-	-	-	-	-	-1	-
							6A	530526792	A/G	G	intron_variant	MODIFIER	TRITD6Av1G187460	Transcript	TRITD6Av1G187460.7	protein_coding	-	_2/2	-	-	-	-	-	-	-	-	-	-1	-
wsnp_Ex_c33452_41938159	1A	531338949	0.34152	0.972603	0.000273063	0.000273063	1A	531338949	A/G	G	downstream_gene_variant	MODIFIER	TRITD1Av1G203950	Transcript	TRITD1Av1G203950.1	protein_coding	-	-	-	-	-	-	-	-	-	-	761	1	-
							1A	531338949	A/G	G	downstream_gene_variant	MODIFIER	TRITD1Av1G203950	Transcript	TRITD1Av1G203950.2	protein_coding	-	-	-	-	-	-	-	-	-	-	203	1	-
							1A	531338949	A/G	G	downstream_gene_variant	MODIFIER	TRITD1Av1G203950	Transcript	TRITD1Av1G203950.3	protein_coding	-	-	-	-	-	-	-	-	-	-	203	1	-
							1A	531338949	A/G	G	downstream_gene_variant	MODIFIER	TRITD1Av1G203950	Transcript	TRITD1Av1G203950.4	protein_coding	-	-	-	-	-	-	-	-	-	-	203	1	-
							1A	531338949	A/G	G	downstream_gene_variant	MODIFIER	TRITD1Av1G203950	Transcript	TRITD1Av1G203950.5	protein_coding	-	-	-	-	-	-	-	-	-	-	203	1	-
							1A	531338949	A/G	G	downstream_gene_variant	MODIFIER	TRITD1Av1G203950	Transcript	TRITD1Av1G203950.6	protein_coding	-	-	-	-	-	-	-	-	-	-	203	1	-
							1A	531338949	A/G	G	intron_variant	MODIFIER	TRITD1Av1G203950	Transcript	TRITD1Av1G203950.7	protein_coding	-	_7/13	-	-	-	-	-	-	-	-	-	1	-
							1A	531338949	A/G	G	upstream_gene_variant	MODIFIER	TRITD1Av1G203950	Transcript	TRITD1Av1G203950.8	protein_coding	-	-	-	-	-	-	-	-	-	-	2285	1	-
Excalibur_c22768_963	1A	531344268	0.247953	0.647799	0.00458284	0.995417	1A	531344268	C/G	G	downstream_gene_variant	MODIFIER	TRITD1Av1G203950	Transcript	TRITD1Av1G203950.7	protein_coding	-	-	-	-	-	-	-	-	-	-	195	1	-
							1A	531344268	C/G	G	downstream_gene_variant	MODIFIER	TRITD1Av1G203950	Transcript	TRITD1Av1G203950.8	protein_coding	-	-	-	-	-	-	-	-	-	-	195	1	-
AX-158565645	5B	531686105	0.321916	0.980623	2.46424e-05	2.46424e-05	5B	531686105	C/T	T	intergenic_variant	MODIFIER	-	-	-	-	-	-	-	-	-	-	-	-	-	-	-	-	-
AX-109405494	4A	531997032	0.179293	0.582505	0.000282648	0.999717	4A	531997032	A/G	G	missense_variant,splice_region_variant	MODERATE	TRITD4Av1G173980	Transcript	TRITD4Av1G173980.1	protein_coding	_2/12	-	-	-	208	208	70	F/L	Ttt/Ctt	-	-	-1	tolerated(0.22)
AX-94808775	5A	532219078	0.279557	0.647172	0.00148313	0.998517	5A	532219078	C/T	T	downstream_gene_variant	MODIFIER	TRITD5Av1G197900	Transcript	TRITD5Av1G197900.1	protein_coding	-	-	-	-	-	-	-	-	-	AX-94808775-5A.1	1308	-1	-
							5A	532219078	C/T	T	downstream_gene_variant	MODIFIER	TRITD5Av1G197900	Transcript	TRITD5Av1G197900.2	protein_coding	-	-	-	-	-	-	-	-	-	AX-94808775-5A.1	1308	-1	-
							5A	532219078	C/T	T	downstream_gene_variant	MODIFIER	TRITD5Av1G197900	Transcript	TRITD5Av1G197900.3	protein_coding	-	-	-	-	-	-	-	-	-	AX-94808775-5A.1	1395	-1	-
							5A	532219078	C/T	T	downstream_gene_variant	MODIFIER	TRITD5Av1G197900	Transcript	TRITD5Av1G197900.4	protein_coding	-	-	-	-	-	-	-	-	-	AX-94808775-5A.1	1395	-1	-
							5A	532219078	C/T	T	downstream_gene_variant	MODIFIER	TRITD5Av1G197900	Transcript	TRITD5Av1G197900.5	protein_coding	-	-	-	-	-	-	-	-	-	AX-94808775-5A.1	1395	-1	-
							5A	532219078	C/T	T	downstream_gene_variant	MODIFIER	TRITD5Av1G197900	Transcript	TRITD5Av1G197900.6	protein_coding	-	-	-	-	-	-	-	-	-	AX-94808775-5A.1	1395	-1	-
							5A	532219078	C/T	T	downstream_gene_variant	MODIFIER	TRITD5Av1G197900	Transcript	TRITD5Av1G197900.7	protein_coding	-	-	-	-	-	-	-	-	-	AX-94808775-5A.1	1462	-1	-
BS00073670_51	5A	532598228	0.307836	0.959473	0.00141365	0.00141365	5A	532598228	A/C	C	intron_variant	MODIFIER	TRITD5Av1G198170	Transcript	TRITD5Av1G198170.1	protein_coding	-	_1/2	-	-	-	-	-	-	-	-	-	1	-
							5A	532598228	A/C	C	intron_variant	MODIFIER	TRITD5Av1G198170	Transcript	TRITD5Av1G198170.2	protein_coding	-	_1/3	-	-	-	-	-	-	-	-	-	1	-
							5A	532598228	A/C	C	intron_variant	MODIFIER	TRITD5Av1G198170	Transcript	TRITD5Av1G198170.3	protein_coding	-	_1/4	-	-	-	-	-	-	-	-	-	1	-
							5A	532598228	A/C	C	intron_variant	MODIFIER	TRITD5Av1G198170	Transcript	TRITD5Av1G198170.4	protein_coding	-	_1/2	-	-	-	-	-	-	-	-	-	1	-
							5A	532598228	A/C	C	intron_variant	MODIFIER	TRITD5Av1G198170	Transcript	TRITD5Av1G198170.5	protein_coding	-	_1/3	-	-	-	-	-	-	-	-	-	1	-
							5A	532598228	A/C	C	intron_variant	MODIFIER	TRITD5Av1G198170	Transcript	TRITD5Av1G198170.6	protein_coding	-	_1/3	-	-	-	-	-	-	-	-	-	1	-
							5A	532598228	A/C	C	upstream_gene_variant	MODIFIER	TRITD5Av1G198170	Transcript	TRITD5Av1G198170.7	protein_coding	-	-	-	-	-	-	-	-	-	-	853	1	-
AX-94575685	5A	532600132	0.32851	0.95253	0.00245358	0.00245358	5A	532600132	C/T	T	downstream_gene_variant	MODIFIER	TRITD5Av1G198170	Transcript	TRITD5Av1G198170.1	protein_coding	-	-	-	-	-	-	-	-	-	AX-94575685-5A.1	173	1	-
							5A	532600132	C/T	T	downstream_gene_variant	MODIFIER	TRITD5Av1G198170	Transcript	TRITD5Av1G198170.2	protein_coding	-	-	-	-	-	-	-	-	-	AX-94575685-5A.1	173	1	-
							5A	532600132	C/T	T	downstream_gene_variant	MODIFIER	TRITD5Av1G198170	Transcript	TRITD5Av1G198170.3	protein_coding	-	-	-	-	-	-	-	-	-	AX-94575685-5A.1	173	1	-
							5A	532600132	C/T	T	downstream_gene_variant	MODIFIER	TRITD5Av1G198170	Transcript	TRITD5Av1G198170.4	protein_coding	-	-	-	-	-	-	-	-	-	AX-94575685-5A.1	173	1	-
							5A	532600132	C/T	T	downstream_gene_variant	MODIFIER	TRITD5Av1G198170	Transcript	TRITD5Av1G198170.5	protein_coding	-	-	-	-	-	-	-	-	-	AX-94575685-5A.1	173	1	-
							5A	532600132	C/T	T	downstream_gene_variant	MODIFIER	TRITD5Av1G198170	Transcript	TRITD5Av1G198170.6	protein_coding	-	-	-	-	-	-	-	-	-	AX-94575685-5A.1	173	1	-
							5A	532600132	C/T	T	downstream_gene_variant	MODIFIER	TRITD5Av1G198170	Transcript	TRITD5Av1G198170.7	protein_coding	-	-	-	-	-	-	-	-	-	AX-94575685-5A.1	173	1	-
wsnp_Ex_c5047_8963671	3A	532975347	0.32049	0.669123	0.00916272	0.990837	3A	532975347	G/T	T	missense_variant	MODERATE	TRITD3Av1G191390	Transcript	TRITD3Av1G191390.1	protein_coding	_3/5	-	-	-	1465	1465	489	A/S	Gca/Tca	-	-	1	tolerated(1)
							3A	532975347	G/T	T	missense_variant	MODERATE	TRITD3Av1G191390	Transcript	TRITD3Av1G191390.2	protein_coding	_2/3	-	-	-	1666	1666	556	A/S	Gca/Tca	-	-	1	tolerated_low_confidence(0.97)
							3A	532975347	G/T	T	missense_variant	MODERATE	TRITD3Av1G191390	Transcript	TRITD3Av1G191390.3	protein_coding	_2/3	-	-	-	1666	1666	556	A/S	Gca/Tca	-	-	1	tolerated(0.41)
							3A	532975347	G/T	T	missense_variant	MODERATE	TRITD3Av1G191390	Transcript	TRITD3Av1G191390.4	protein_coding	_2/3	-	-	-	1666	1666	556	A/S	Gca/Tca	-	-	1	tolerated(0.54)
							3A	532975347	G/T	T	missense_variant	MODERATE	TRITD3Av1G191390	Transcript	TRITD3Av1G191390.5	protein_coding	_2/3	-	-	-	1666	1666	556	A/S	Gca/Tca	-	-	1	tolerated(0.68)
							3A	532975347	G/T	T	missense_variant	MODERATE	TRITD3Av1G191390	Transcript	TRITD3Av1G191390.6	protein_coding	_2/3	-	-	-	1666	1666	556	A/S	Gca/Tca	-	-	1	tolerated(0.41)
							3A	532975347	G/T	T	upstream_gene_variant	MODIFIER	TRITD3Av1G191390	Transcript	TRITD3Av1G191390.7	protein_coding	-	-	-	-	-	-	-	-	-	-	2200	1	-
AX-109433082	5A	533655168	0.321916	0.980623	2.46424e-05	2.46424e-05	5A	533655168	C/T	T	intron_variant	MODIFIER	TRITD5Av1G198570	Transcript	TRITD5Av1G198570.10	protein_coding	-	45094	-	-	-	-	-	-	-	-	-	1	-
							5A	533655168	C/T	T	intron_variant	MODIFIER	TRITD5Av1G198570	Transcript	TRITD5Av1G198570.11	protein_coding	-	45093	-	-	-	-	-	-	-	-	-	1	-
							5A	533655168	C/T	T	upstream_gene_variant	MODIFIER	TRITD5Av1G198570	Transcript	TRITD5Av1G198570.12	protein_coding	-	-	-	-	-	-	-	-	-	-	1156	1	-
							5A	533655168	C/T	T	upstream_gene_variant	MODIFIER	TRITD5Av1G198570	Transcript	TRITD5Av1G198570.13	protein_coding	-	-	-	-	-	-	-	-	-	-	1156	1	-
							5A	533655168	C/T	T	upstream_gene_variant	MODIFIER	TRITD5Av1G198570	Transcript	TRITD5Av1G198570.14	protein_coding	-	-	-	-	-	-	-	-	-	-	1775	1	-
							5A	533655168	C/T	T	upstream_gene_variant	MODIFIER	TRITD5Av1G198570	Transcript	TRITD5Av1G198570.15	protein_coding	-	-	-	-	-	-	-	-	-	-	1775	1	-
							5A	533655168	C/T	T	intron_variant	MODIFIER	TRITD5Av1G198570	Transcript	TRITD5Av1G198570.4	protein_coding	-	_10/17	-	-	-	-	-	-	-	-	-	1	-
							5A	533655168	C/T	T	intron_variant	MODIFIER	TRITD5Av1G198570	Transcript	TRITD5Av1G198570.5	protein_coding	-	_10/18	-	-	-	-	-	-	-	-	-	1	-
							5A	533655168	C/T	T	intron_variant	MODIFIER	TRITD5Av1G198570	Transcript	TRITD5Av1G198570.6	protein_coding	-	_10/20	-	-	-	-	-	-	-	-	-	1	-
							5A	533655168	C/T	T	intron_variant	MODIFIER	TRITD5Av1G198570	Transcript	TRITD5Av1G198570.7	protein_coding	-	_10/21	-	-	-	-	-	-	-	-	-	1	-
							5A	533655168	C/T	T	intron_variant	MODIFIER	TRITD5Av1G198570	Transcript	TRITD5Av1G198570.8	protein_coding	-	_7/17	-	-	-	-	-	-	-	-	-	1	-
							5A	533655168	C/T	T	intron_variant	MODIFIER	TRITD5Av1G198570	Transcript	TRITD5Av1G198570.9	protein_coding	-	_8/18	-	-	-	-	-	-	-	-	-	1	-
AX-94428799	5B	535314346	0.321916	0.980623	2.46424e-05	2.46424e-05	5B	535314346	G/T	T	missense_variant	MODERATE	TRITD5Bv1G185670	Transcript	TRITD5Bv1G185670.1	protein_coding	_9/16	-	-	-	902	902	301	R/L	cGc/cTc	-	-	1	tolerated(0.37)
							5B	535314346	G/T	T	missense_variant	MODERATE	TRITD5Bv1G185670	Transcript	TRITD5Bv1G185670.2	protein_coding	_9/16	-	-	-	905	905	302	R/L	cGc/cTc	-	-	1	tolerated(0.45)
							5B	535314346	G/T	T	missense_variant	MODERATE	TRITD5Bv1G185670	Transcript	TRITD5Bv1G185670.3	protein_coding	_8/15	-	-	-	683	683	228	R/L	cGc/cTc	-	-	1	tolerated(0.35)
AX-158521150	1B	535424611	0.321916	0.980623	2.46424e-05	2.46424e-05	1B	535424611	C/T	T	intron_variant	MODIFIER	TRITD1Bv1G173260	Transcript	TRITD1Bv1G173260.1	protein_coding	-	_1/1	-	-	-	-	-	-	-	-	-	-1	-
							1B	535424611	C/T	T	intron_variant	MODIFIER	TRITD1Bv1G173260	Transcript	TRITD1Bv1G173260.2	protein_coding	-	_1/1	-	-	-	-	-	-	-	-	-	-1	-
							1B	535424611	C/T	T	downstream_gene_variant	MODIFIER	TRITD1Bv1G173260	Transcript	TRITD1Bv1G173260.3	protein_coding	-	-	-	-	-	-	-	-	-	-	236	-1	-
							1B	535424611	C/T	T	downstream_gene_variant	MODIFIER	TRITD1Bv1G173260	Transcript	TRITD1Bv1G173260.4	protein_coding	-	-	-	-	-	-	-	-	-	-	236	-1	-
AX-158544473	1A	535524177	0.325213	0.961639	0.000771842	0.000771842	1A	535524177	C/T	T	intron_variant	MODIFIER	TRITD1Av1G205440	Transcript	TRITD1Av1G205440.1	protein_coding	-	_2/2	-	-	-	-	-	-	-	-	-	-1	-
Kukri_c48199_102	4A	536454561	0.321916	0.980623	2.46424e-05	2.46424e-05	4A	536454561	C/T	T	synonymous_variant	LOW	TRITD4Av1G176240	Transcript	TRITD4Av1G176240.10	protein_coding	13/14	-	-	-	1818	1818	606	Q	caG/caA	-	-	-1	-
							4A	536454561	C/T	T	synonymous_variant	LOW	TRITD4Av1G176240	Transcript	TRITD4Av1G176240.11	protein_coding	13/14	-	-	-	1818	1818	606	Q	caG/caA	-	-	-1	-
							4A	536454561	C/T	T	synonymous_variant	LOW	TRITD4Av1G176240	Transcript	TRITD4Av1G176240.12	protein_coding	_12/13	-	-	-	1644	1644	548	Q	caG/caA	-	-	-1	-
							4A	536454561	C/T	T	synonymous_variant	LOW	TRITD4Av1G176240	Transcript	TRITD4Av1G176240.13	protein_coding	13/14	-	-	-	1806	1806	602	Q	caG/caA	-	-	-1	-
							4A	536454561	C/T	T	synonymous_variant	LOW	TRITD4Av1G176240	Transcript	TRITD4Av1G176240.14	protein_coding	14/15	-	-	-	1677	1677	559	Q	caG/caA	-	-	-1	-
							4A	536454561	C/T	T	synonymous_variant	LOW	TRITD4Av1G176240	Transcript	TRITD4Av1G176240.15	protein_coding	14/15	-	-	-	1698	1698	566	Q	caG/caA	-	-	-1	-
							4A	536454561	C/T	T	downstream_gene_variant	MODIFIER	TRITD4Av1G176240	Transcript	TRITD4Av1G176240.16	protein_coding	-	-	-	-	-	-	-	-	-	-	2281	-1	-
							4A	536454561	C/T	T	downstream_gene_variant	MODIFIER	TRITD4Av1G176240	Transcript	TRITD4Av1G176240.17	protein_coding	-	-	-	-	-	-	-	-	-	-	2581	-1	-
							4A	536454561	C/T	T	downstream_gene_variant	MODIFIER	TRITD4Av1G176240	Transcript	TRITD4Av1G176240.18	protein_coding	-	-	-	-	-	-	-	-	-	-	3017	-1	-
							4A	536454561	C/T	T	upstream_gene_variant	MODIFIER	TRITD4Av1G176240	Transcript	TRITD4Av1G176240.1	protein_coding	-	-	-	-	-	-	-	-	-	-	901	-1	-
							4A	536454561	C/T	T	synonymous_variant	LOW	TRITD4Av1G176240	Transcript	TRITD4Av1G176240.2	protein_coding	_11/18	-	-	-	1437	1437	479	Q	caG/caA	-	-	-1	-
							4A	536454561	C/T	T	upstream_gene_variant	MODIFIER	TRITD4Av1G176240	Transcript	TRITD4Av1G176240.3	protein_coding	-	-	-	-	-	-	-	-	-	-	1576	-1	-
							4A	536454561	C/T	T	upstream_gene_variant	MODIFIER	TRITD4Av1G176240	Transcript	TRITD4Av1G176240.4	protein_coding	-	-	-	-	-	-	-	-	-	-	901	-1	-
							4A	536454561	C/T	T	upstream_gene_variant	MODIFIER	TRITD4Av1G176240	Transcript	TRITD4Av1G176240.5	protein_coding	-	-	-	-	-	-	-	-	-	-	1576	-1	-
							4A	536454561	C/T	T	upstream_gene_variant	MODIFIER	TRITD4Av1G176240	Transcript	TRITD4Av1G176240.6	protein_coding	-	-	-	-	-	-	-	-	-	-	901	-1	-
							4A	536454561	C/T	T	upstream_gene_variant	MODIFIER	TRITD4Av1G176240	Transcript	TRITD4Av1G176240.7	protein_coding	-	-	-	-	-	-	-	-	-	-	1576	-1	-
							4A	536454561	C/T	T	synonymous_variant	LOW	TRITD4Av1G176240	Transcript	TRITD4Av1G176240.8	protein_coding	_6/7	-	-	-	924	924	308	Q	caG/caA	-	-	-1	-
							4A	536454561	C/T	T	synonymous_variant	LOW	TRITD4Av1G176240	Transcript	TRITD4Av1G176240.9	protein_coding	13/14	-	-	-	1761	1761	587	Q	caG/caA	-	-	-1	-
RAC875_c67311_429	2B	536600947	0.321916	0.980623	2.46424e-05	2.46424e-05	2B	536600947	A/G	G	downstream_gene_variant	MODIFIER	TRITD2Bv1G181480	Transcript	TRITD2Bv1G181480.1	protein_coding	-	-	-	-	-	-	-	-	-	-	107	1	-
AX-94627932	7A	536640207	0.321916	0.980623	2.46424e-05	2.46424e-05	7A	536640207	C/T	T	intergenic_variant	MODIFIER	-	-	-	-	-	-	-	-	-	-	-	-	-	-	-	-	-
AX-109467590	7A	536846881	0.346894	0.964036	0.00105178	0.00105178	7A	536846881	A/G	G	upstream_gene_variant	MODIFIER	TRITD7Av1G198480	Transcript	TRITD7Av1G198480.1	protein_coding	-	-	-	-	-	-	-	-	-	AX-89457068	977	1	-
AX-94969179	1A	537772342	0.346199	0.666667	0.00793962	0.99206	1A	537772342	C/T	T	missense_variant	MODERATE	TRITD1Av1G206330	Transcript	TRITD1Av1G206330.1	protein_coding	_2/2	-	-	-	440	440	147	P/L	cCc/cTc	-	-	1	tolerated(0.08)
							1A	537772342	C/T	T	missense_variant	MODERATE	TRITD1Av1G206330	Transcript	TRITD1Av1G206330.2	protein_coding	_1/1	-	-	-	884	884	295	P/L	cCc/cTc	-	-	1	deleterious(0)
							1A	537772342	C/T	T	downstream_gene_variant	MODIFIER	TRITD1Av1G206340	Transcript	TRITD1Av1G206340.1	protein_coding	-	-	-	-	-	-	-	-	-	-	1467	-1	-
							1A	537772342	C/T	T	downstream_gene_variant	MODIFIER	TRITD1Av1G206340	Transcript	TRITD1Av1G206340.2	protein_coding	-	-	-	-	-	-	-	-	-	-	1467	-1	-
							1A	537772342	C/T	T	downstream_gene_variant	MODIFIER	TRITD1Av1G206340	Transcript	TRITD1Av1G206340.3	protein_coding	-	-	-	-	-	-	-	-	-	-	2664	-1	-
Excalibur_rep_c111629_239	7B	538297853	0.252141	0.641279	0.00216512	0.997835	7B	538297853	A/C	C	missense_variant	MODERATE	TRITD7Bv1G170020	Transcript	TRITD7Bv1G170020.10	protein_coding	_3/5	-	-	-	357	357	119	K/N	aaA/aaC	-	-	1	deleterious(0.03)
							7B	538297853	A/C	C	missense_variant	MODERATE	TRITD7Bv1G170020	Transcript	TRITD7Bv1G170020.11	protein_coding	_3/6	-	-	-	357	357	119	K/N	aaA/aaC	-	-	1	deleterious(0.03)
							7B	538297853	A/C	C	missense_variant	MODERATE	TRITD7Bv1G170020	Transcript	TRITD7Bv1G170020.12	protein_coding	_3/6	-	-	-	357	357	119	K/N	aaA/aaC	-	-	1	deleterious(0.03)
							7B	538297853	A/C	C	upstream_gene_variant	MODIFIER	TRITD7Bv1G170020	Transcript	TRITD7Bv1G170020.13	protein_coding	-	-	-	-	-	-	-	-	-	-	47	1	-
							7B	538297853	A/C	C	upstream_gene_variant	MODIFIER	TRITD7Bv1G170020	Transcript	TRITD7Bv1G170020.14	protein_coding	-	-	-	-	-	-	-	-	-	-	1069	1	-
							7B	538297853	A/C	C	downstream_gene_variant	MODIFIER	TRITD7Bv1G170020	Transcript	TRITD7Bv1G170020.1	protein_coding	-	-	-	-	-	-	-	-	-	-	1223	1	-
							7B	538297853	A/C	C	downstream_gene_variant	MODIFIER	TRITD7Bv1G170020	Transcript	TRITD7Bv1G170020.2	protein_coding	-	-	-	-	-	-	-	-	-	-	1109	1	-
							7B	538297853	A/C	C	downstream_gene_variant	MODIFIER	TRITD7Bv1G170020	Transcript	TRITD7Bv1G170020.3	protein_coding	-	-	-	-	-	-	-	-	-	-	941	1	-
							7B	538297853	A/C	C	missense_variant	MODERATE	TRITD7Bv1G170020	Transcript	TRITD7Bv1G170020.4	protein_coding	_10/16	-	-	-	1029	1029	343	K/N	aaA/aaC	-	-	1	deleterious(0.03)
							7B	538297853	A/C	C	missense_variant	MODERATE	TRITD7Bv1G170020	Transcript	TRITD7Bv1G170020.5	protein_coding	_10/16	-	-	-	975	975	325	K/N	aaA/aaC	-	-	1	deleterious(0.03)
							7B	538297853	A/C	C	missense_variant	MODERATE	TRITD7Bv1G170020	Transcript	TRITD7Bv1G170020.6	protein_coding	_8/14	-	-	-	891	891	297	K/N	aaA/aaC	-	-	1	deleterious(0.03)
							7B	538297853	A/C	C	missense_variant	MODERATE	TRITD7Bv1G170020	Transcript	TRITD7Bv1G170020.7	protein_coding	_10/15	-	-	-	1029	1029	343	K/N	aaA/aaC	-	-	1	tolerated(0.06)
							7B	538297853	A/C	C	missense_variant	MODERATE	TRITD7Bv1G170020	Transcript	TRITD7Bv1G170020.8	protein_coding	_10/16	-	-	-	1011	1011	337	K/N	aaA/aaC	-	-	1	deleterious(0.03)
							7B	538297853	A/C	C	missense_variant	MODERATE	TRITD7Bv1G170020	Transcript	TRITD7Bv1G170020.9	protein_coding	_4/10	-	-	-	456	456	152	K/N	aaA/aaC	-	-	1	deleterious(0.03)
BobWhite_c3564_81	7B	538479268	0.395968	0.677056	0.00404893	0.995951	7B	538479268	A/C	C	upstream_gene_variant	MODIFIER	TRITD7Bv1G170090	Transcript	TRITD7Bv1G170090.1	protein_coding	-	-	-	-	-	-	-	-	-	-	3992	-1	-
							7B	538479268	A/C	C	upstream_gene_variant	MODIFIER	TRITD7Bv1G170090	Transcript	TRITD7Bv1G170090.2	protein_coding	-	-	-	-	-	-	-	-	-	-	3992	-1	-
							7B	538479268	A/C	C	missense_variant	MODERATE	TRITD7Bv1G170100	Transcript	TRITD7Bv1G170100.1	protein_coding	_1/7	-	-	-	4	4	2	S/A	Tcg/Gcg	-	-	-1	-
							7B	538479268	A/C	C	missense_variant	MODERATE	TRITD7Bv1G170100	Transcript	TRITD7Bv1G170100.2	protein_coding	_1/7	-	-	-	4	4	2	S/A	Tcg/Gcg	-	-	-1	-
							7B	538479268	A/C	C	missense_variant	MODERATE	TRITD7Bv1G170100	Transcript	TRITD7Bv1G170100.3	protein_coding	_1/7	-	-	-	4	4	2	S/A	Tcg/Gcg	-	-	-1	-
							7B	538479268	A/C	C	downstream_gene_variant	MODIFIER	TRITD7Bv1G170110	Transcript	TRITD7Bv1G170110.1	protein_coding	-	-	-	-	-	-	-	-	-	-	3174	-1	-
wsnp_BE494527A_Ta_2_1	1A	538665233	0.321916	0.980623	2.46424e-05	2.46424e-05	1A	538665233	C/T	T	intron_variant	MODIFIER	TRITD1Av1G206570	Transcript	TRITD1Av1G206570.1	protein_coding	-	_5/7	-	-	-	-	-	-	-	-	-	-1	-
							1A	538665233	C/T	T	intron_variant	MODIFIER	TRITD1Av1G206570	Transcript	TRITD1Av1G206570.2	protein_coding	-	_7/9	-	-	-	-	-	-	-	-	-	-1	-
							1A	538665233	C/T	T	intron_variant	MODIFIER	TRITD1Av1G206570	Transcript	TRITD1Av1G206570.3	protein_coding	-	_8/10	-	-	-	-	-	-	-	-	-	-1	-
							1A	538665233	C/T	T	intron_variant	MODIFIER	TRITD1Av1G206570	Transcript	TRITD1Av1G206570.4	protein_coding	-	_8/10	-	-	-	-	-	-	-	-	-	-1	-
							1A	538665233	C/T	T	intron_variant	MODIFIER	TRITD1Av1G206570	Transcript	TRITD1Av1G206570.5	protein_coding	-	_8/9	-	-	-	-	-	-	-	-	-	-1	-
							1A	538665233	C/T	T	intron_variant	MODIFIER	TRITD1Av1G206570	Transcript	TRITD1Av1G206570.6	protein_coding	-	_7/9	-	-	-	-	-	-	-	-	-	-1	-
							1A	538665233	C/T	T	intron_variant	MODIFIER	TRITD1Av1G206570	Transcript	TRITD1Av1G206570.7	protein_coding	-	_8/8	-	-	-	-	-	-	-	-	-	-1	-
AX-94416225	6B	539466257	0.321916	0.980623	2.46424e-05	2.46424e-05	6B	539466257	C/T	T	missense_variant	MODERATE	TRITD6Bv1G168530	Transcript	TRITD6Bv1G168530.1	protein_coding	_8/14	-	-	-	2240	2240	747	R/K	aGa/aAa	-	-	-1	deleterious(0.02)
							6B	539466257	C/T	T	missense_variant	MODERATE	TRITD6Bv1G168530	Transcript	TRITD6Bv1G168530.2	protein_coding	_7/12	-	-	-	2156	2156	719	R/K	aGa/aAa	-	-	-1	deleterious(0.02)
							6B	539466257	C/T	T	missense_variant	MODERATE	TRITD6Bv1G168530	Transcript	TRITD6Bv1G168530.3	protein_coding	_9/14	-	-	-	2363	2363	788	R/K	aGa/aAa	-	-	-1	deleterious(0.03)
							6B	539466257	C/T	T	missense_variant	MODERATE	TRITD6Bv1G168530	Transcript	TRITD6Bv1G168530.4	protein_coding	_9/14	-	-	-	2906	2906	969	R/K	aGa/aAa	-	-	-1	deleterious(0.04)
							6B	539466257	C/T	T	missense_variant	MODERATE	TRITD6Bv1G168530	Transcript	TRITD6Bv1G168530.5	protein_coding	_9/14	-	-	-	2906	2906	969	R/K	aGa/aAa	-	-	-1	deleterious(0.04)
AX-158542713	5A	539868223	0.338268	0.953899	0.00279235	0.00279235	5A	539868223	C/T	T	missense_variant	MODERATE	TRITD5Av1G201060	Transcript	TRITD5Av1G201060.1	protein_coding	3/3	-	-	-	2756	2756	919	P/L	cCg/cTg	-	-	1	tolerated(1)
							5A	539868223	C/T	T	downstream_gene_variant	MODIFIER	TRITD5Av1G201060	Transcript	TRITD5Av1G201060.2	protein_coding	-	-	-	-	-	-	-	-	-	-	1036	1	-
							5A	539868223	C/T	T	downstream_gene_variant	MODIFIER	TRITD5Av1G201060	Transcript	TRITD5Av1G201060.3	protein_coding	-	-	-	-	-	-	-	-	-	-	1036	1	-
							5A	539868223	C/T	T	missense_variant	MODERATE	TRITD5Av1G201060	Transcript	TRITD5Av1G201060.4	protein_coding	_2/2	-	-	-	2777	2777	926	P/L	cCg/cTg	-	-	1	tolerated(1)
Tdurum_contig55374_309	4B	540693668	0.277806	0.977546	0.000321544	0.000321544	4B	540693668	C/G	G	synonymous_variant	LOW	TRITD4Bv1G158360	Transcript	TRITD4Bv1G158360.1	protein_coding	_1/1	-	-	-	1176	1176	392	P	ccC/ccG	-	-	1	-
							4B	540693668	C/G	G	synonymous_variant	LOW	TRITD4Bv1G158360	Transcript	TRITD4Bv1G158360.2	protein_coding	_2/2	-	-	-	1110	1110	370	P	ccC/ccG	-	-	1	-
							4B	540693668	C/G	G	downstream_gene_variant	MODIFIER	TRITD4Bv1G158380	Transcript	TRITD4Bv1G158380.1	protein_coding	-	-	-	-	-	-	-	-	-	-	1409	-1	-
Kukri_rep_c102102_273	1A	540967116	0.32851	0.95253	0.00245358	0.00245358	1A	540967116	A/G	G	missense_variant	MODERATE	TRITD1Av1G207550	Transcript	TRITD1Av1G207550.10	protein_coding	_9/10	-	-	-	2338	2338	780	I/V	Atc/Gtc	AX-94475080-1A.2	-	1	tolerated(0.06)
							1A	540967116	A/G	G	downstream_gene_variant	MODIFIER	TRITD1Av1G207550	Transcript	TRITD1Av1G207550.2	protein_coding	-	-	-	-	-	-	-	-	-	AX-94475080-1A.2	4956	1	-
							1A	540967116	A/G	G	downstream_gene_variant	MODIFIER	TRITD1Av1G207550	Transcript	TRITD1Av1G207550.3	protein_coding	-	-	-	-	-	-	-	-	-	AX-94475080-1A.2	4956	1	-
							1A	540967116	A/G	G	intron_variant	MODIFIER	TRITD1Av1G207550	Transcript	TRITD1Av1G207550.4	protein_coding	-	_8/10	-	-	-	-	-	-	-	AX-94475080-1A.2	-	1	-
							1A	540967116	A/G	G	missense_variant	MODERATE	TRITD1Av1G207550	Transcript	TRITD1Av1G207550.5	protein_coding	_9/12	-	-	-	2326	2326	776	I/V	Atc/Gtc	AX-94475080-1A.2	-	1	tolerated(0.09)
							1A	540967116	A/G	G	missense_variant	MODERATE	TRITD1Av1G207550	Transcript	TRITD1Av1G207550.6	protein_coding	_9/12	-	-	-	2326	2326	776	I/V	Atc/Gtc	AX-94475080-1A.2	-	1	tolerated(0.09)
							1A	540967116	A/G	G	downstream_gene_variant	MODIFIER	TRITD1Av1G207550	Transcript	TRITD1Av1G207550.7	protein_coding	-	-	-	-	-	-	-	-	-	AX-94475080-1A.2	751	1	-
							1A	540967116	A/G	G	downstream_gene_variant	MODIFIER	TRITD1Av1G207550	Transcript	TRITD1Av1G207550.8	protein_coding	-	-	-	-	-	-	-	-	-	AX-94475080-1A.2	503	1	-
							1A	540967116	A/G	G	downstream_gene_variant	MODIFIER	TRITD1Av1G207550	Transcript	TRITD1Av1G207550.9	protein_coding	-	-	-	-	-	-	-	-	-	AX-94475080-1A.2	454	1	-
BS00010659_51	4B	541269192	0.321916	0.980623	2.46424e-05	2.46424e-05	4B	541269192	A/G	G	downstream_gene_variant	MODIFIER	TRITD4Bv1G158520	Transcript	TRITD4Bv1G158520.1	protein_coding	-	-	-	-	-	-	-	-	-	-	3865	1	-
							4B	541269192	A/G	G	downstream_gene_variant	MODIFIER	TRITD4Bv1G158520	Transcript	TRITD4Bv1G158520.2	protein_coding	-	-	-	-	-	-	-	-	-	-	985	1	-
							4B	541269192	A/G	G	stop_retained_variant	LOW	TRITD4Bv1G158520	Transcript	TRITD4Bv1G158520.3	protein_coding	3/3	-	-	-	1329	1329	443	*	taA/taG	-	-	1	-
							4B	541269192	A/G	G	stop_retained_variant	LOW	TRITD4Bv1G158520	Transcript	TRITD4Bv1G158520.4	protein_coding	_3/4	-	-	-	1329	1329	443	*	taA/taG	-	-	1	-
AX-94395353	1B	541900936	0.321916	0.980623	2.46424e-05	2.46424e-05	1B	541900936	C/T	T	downstream_gene_variant	MODIFIER	TRITD1Bv1G175700	Transcript	TRITD1Bv1G175700.1	protein_coding	-	-	-	-	-	-	-	-	-	-	2278	1	-
							1B	541900936	C/T	T	downstream_gene_variant	MODIFIER	TRITD1Bv1G175700	Transcript	TRITD1Bv1G175700.2	protein_coding	-	-	-	-	-	-	-	-	-	-	2278	1	-
							1B	541900936	C/T	T	downstream_gene_variant	MODIFIER	TRITD1Bv1G175700	Transcript	TRITD1Bv1G175700.3	protein_coding	-	-	-	-	-	-	-	-	-	-	1484	1	-
							1B	541900936	C/T	T	downstream_gene_variant	MODIFIER	TRITD1Bv1G175700	Transcript	TRITD1Bv1G175700.4	protein_coding	-	-	-	-	-	-	-	-	-	-	1280	1	-
							1B	541900936	C/T	T	downstream_gene_variant	MODIFIER	TRITD1Bv1G175700	Transcript	TRITD1Bv1G175700.5	protein_coding	-	-	-	-	-	-	-	-	-	-	61	1	-
							1B	541900936	C/T	T	downstream_gene_variant	MODIFIER	TRITD1Bv1G175700	Transcript	TRITD1Bv1G175700.6	protein_coding	-	-	-	-	-	-	-	-	-	-	61	1	-
							1B	541900936	C/T	T	downstream_gene_variant	MODIFIER	TRITD1Bv1G175700	Transcript	TRITD1Bv1G175700.7	protein_coding	-	-	-	-	-	-	-	-	-	-	2390	1	-
wsnp_Ex_c2502_4675968	3A	542525082	0.321916	0.980623	2.46424e-05	2.46424e-05	3A	542525082	A/G	G	synonymous_variant	LOW	TRITD3Av1G194480	Transcript	TRITD3Av1G194480.1	protein_coding	_10/10	-	-	-	1587	1587	529	L	ctT/ctC	-	-	-1	-
							3A	542525082	A/G	G	downstream_gene_variant	MODIFIER	TRITD3Av1G194480	Transcript	TRITD3Av1G194480.2	protein_coding	-	-	-	-	-	-	-	-	-	-	164	-1	-
AX-158565171	5A	542629179	0.321916	0.980623	2.46424e-05	2.46424e-05	5A	542629179	C/T	T	downstream_gene_variant	MODIFIER	TRITD5Av1G202050	Transcript	TRITD5Av1G202050.1	protein_coding	-	-	-	-	-	-	-	-	-	-	1286	1	-
							5A	542629179	C/T	T	downstream_gene_variant	MODIFIER	TRITD5Av1G202050	Transcript	TRITD5Av1G202050.2	protein_coding	-	-	-	-	-	-	-	-	-	-	1286	1	-
							5A	542629179	C/T	T	upstream_gene_variant	MODIFIER	TRITD5Av1G202060	Transcript	TRITD5Av1G202060.1	protein_coding	-	-	-	-	-	-	-	-	-	-	474	1	-
							5A	542629179	C/T	T	upstream_gene_variant	MODIFIER	TRITD5Av1G202060	Transcript	TRITD5Av1G202060.2	protein_coding	-	-	-	-	-	-	-	-	-	-	474	1	-
							5A	542629179	C/T	T	upstream_gene_variant	MODIFIER	TRITD5Av1G202060	Transcript	TRITD5Av1G202060.3	protein_coding	-	-	-	-	-	-	-	-	-	-	1333	1	-
							5A	542629179	C/T	T	downstream_gene_variant	MODIFIER	TRITD5Av1G202070	Transcript	TRITD5Av1G202070.1	protein_coding	-	-	-	-	-	-	-	-	-	-	3471	-1	-
							5A	542629179	C/T	T	downstream_gene_variant	MODIFIER	TRITD5Av1G202070	Transcript	TRITD5Av1G202070.2	protein_coding	-	-	-	-	-	-	-	-	-	-	3529	-1	-
							5A	542629179	C/T	T	downstream_gene_variant	MODIFIER	TRITD5Av1G202070	Transcript	TRITD5Av1G202070.3	protein_coding	-	-	-	-	-	-	-	-	-	-	3529	-1	-
AX-158585049	5A	542773454	0.400156	0.657054	0.000934588	0.999065	5A	542773454	C/T	T	upstream_gene_variant	MODIFIER	TRITD5Av1G202130	Transcript	TRITD5Av1G202130.1	protein_coding	-	-	-	-	-	-	-	-	-	-	1761	-1	-
							5A	542773454	C/T	T	upstream_gene_variant	MODIFIER	TRITD5Av1G202130	Transcript	TRITD5Av1G202130.2	protein_coding	-	-	-	-	-	-	-	-	-	-	1506	-1	-
							5A	542773454	C/T	T	upstream_gene_variant	MODIFIER	TRITD5Av1G202130	Transcript	TRITD5Av1G202130.3	protein_coding	-	-	-	-	-	-	-	-	-	-	1470	-1	-
							5A	542773454	C/T	T	intron_variant	MODIFIER	TRITD5Av1G202130	Transcript	TRITD5Av1G202130.4	protein_coding	-	_1/9	-	-	-	-	-	-	-	-	-	-1	-
							5A	542773454	C/T	T	intron_variant	MODIFIER	TRITD5Av1G202130	Transcript	TRITD5Av1G202130.5	protein_coding	-	_1/10	-	-	-	-	-	-	-	-	-	-1	-
							5A	542773454	C/T	T	intron_variant	MODIFIER	TRITD5Av1G202130	Transcript	TRITD5Av1G202130.6	protein_coding	-	_1/10	-	-	-	-	-	-	-	-	-	-1	-
							5A	542773454	C/T	T	intron_variant	MODIFIER	TRITD5Av1G202130	Transcript	TRITD5Av1G202130.7	protein_coding	-	_1/9	-	-	-	-	-	-	-	-	-	-1	-
							5A	542773454	C/T	T	intron_variant	MODIFIER	TRITD5Av1G202130	Transcript	TRITD5Av1G202130.8	protein_coding	-	_1/8	-	-	-	-	-	-	-	-	-	-1	-
							5A	542773454	C/T	T	upstream_gene_variant	MODIFIER	TRITD5Av1G202150	Transcript	TRITD5Av1G202150.1	protein_coding	-	-	-	-	-	-	-	-	-	-	1219	1	-
							5A	542773454	C/T	T	downstream_gene_variant	MODIFIER	TRITD5Av1G202160	Transcript	TRITD5Av1G202160.1	protein_coding	-	-	-	-	-	-	-	-	-	-	4546	-1	-
							5A	542773454	C/T	T	downstream_gene_variant	MODIFIER	TRITD5Av1G202160	Transcript	TRITD5Av1G202160.2	protein_coding	-	-	-	-	-	-	-	-	-	-	4683	-1	-
							5A	542773454	C/T	T	downstream_gene_variant	MODIFIER	TRITD5Av1G202160	Transcript	TRITD5Av1G202160.3	protein_coding	-	-	-	-	-	-	-	-	-	-	4683	-1	-
							5A	542773454	C/T	T	downstream_gene_variant	MODIFIER	TRITD5Av1G202160	Transcript	TRITD5Av1G202160.4	protein_coding	-	-	-	-	-	-	-	-	-	-	4683	-1	-
							5A	542773454	C/T	T	downstream_gene_variant	MODIFIER	TRITD5Av1G202160	Transcript	TRITD5Av1G202160.5	protein_coding	-	-	-	-	-	-	-	-	-	-	4683	-1	-
Kukri_c29560_455	5A	543125461	0.321916	0.980623	2.46424e-05	2.46424e-05	5A	543125461	C/T	T	downstream_gene_variant	MODIFIER	TRITD5Av1G202350	Transcript	TRITD5Av1G202350.1	protein_coding	-	-	-	-	-	-	-	-	-	-	1942	1	-
							5A	543125461	C/T	T	downstream_gene_variant	MODIFIER	TRITD5Av1G202350	Transcript	TRITD5Av1G202350.2	protein_coding	-	-	-	-	-	-	-	-	-	-	1035	1	-
							5A	543125461	C/T	T	downstream_gene_variant	MODIFIER	TRITD5Av1G202350	Transcript	TRITD5Av1G202350.3	protein_coding	-	-	-	-	-	-	-	-	-	-	1009	1	-
							5A	543125461	C/T	T	downstream_gene_variant	MODIFIER	TRITD5Av1G202350	Transcript	TRITD5Av1G202350.4	protein_coding	-	-	-	-	-	-	-	-	-	-	914	1	-
							5A	543125461	C/T	T	missense_variant	MODERATE	TRITD5Av1G202360	Transcript	TRITD5Av1G202360.1	protein_coding	_4/4	-	-	-	602	602	201	R/H	cGc/cAc	-	-	-1	-
							5A	543125461	C/T	T	missense_variant	MODERATE	TRITD5Av1G202360	Transcript	TRITD5Av1G202360.2	protein_coding	3/3	-	-	-	428	428	143	R/H	cGc/cAc	-	-	-1	-
Tdurum_contig51995_474	3A	543508989	0.341476	0.963466	0.00105618	0.00105618	3A	543508989	C/T	T	synonymous_variant	LOW	TRITD3Av1G195010	Transcript	TRITD3Av1G195010.1	protein_coding	_5/5	-	-	-	2373	2373	791	F	ttC/ttT	-	-	1	-
							3A	543508989	C/T	T	intron_variant	MODIFIER	TRITD3Av1G195010	Transcript	TRITD3Av1G195010.2	protein_coding	-	_5/5	-	-	-	-	-	-	-	-	-	1	-
							3A	543508989	C/T	T	synonymous_variant	LOW	TRITD3Av1G195010	Transcript	TRITD3Av1G195010.3	protein_coding	_5/6	-	-	-	2373	2373	791	F	ttC/ttT	-	-	1	-
							3A	543508989	C/T	T	synonymous_variant	LOW	TRITD3Av1G195010	Transcript	TRITD3Av1G195010.4	protein_coding	3/3	-	-	-	2124	2124	708	F	ttC/ttT	-	-	1	-
							3A	543508989	C/T	T	synonymous_variant	LOW	TRITD3Av1G195010	Transcript	TRITD3Av1G195010.5	protein_coding	3/3	-	-	-	2124	2124	708	F	ttC/ttT	-	-	1	-
AX-158525569	5B	543776611	0.289346	0.956883	0.00400736	0.00400736	5B	543776611	C/T	T	intergenic_variant	MODIFIER	-	-	-	-	-	-	-	-	-	-	-	-	-	-	-	-	-
AX-110981509	2B	544744546	0.321916	0.980623	2.46424e-05	2.46424e-05	2B	544744546	C/T	T	intron_variant	MODIFIER	TRITD2Bv1G184360	Transcript	TRITD2Bv1G184360.10	protein_coding	-	_7/11	-	-	-	-	-	-	-	-	-	-1	-
							2B	544744546	C/T	T	intron_variant	MODIFIER	TRITD2Bv1G184360	Transcript	TRITD2Bv1G184360.11	protein_coding	-	_7/9	-	-	-	-	-	-	-	-	-	-1	-
							2B	544744546	C/T	T	intron_variant	MODIFIER	TRITD2Bv1G184360	Transcript	TRITD2Bv1G184360.12	protein_coding	-	_7/9	-	-	-	-	-	-	-	-	-	-1	-
							2B	544744546	C/T	T	intron_variant	MODIFIER	TRITD2Bv1G184360	Transcript	TRITD2Bv1G184360.13	protein_coding	-	_5/7	-	-	-	-	-	-	-	-	-	-1	-
							2B	544744546	C/T	T	intron_variant	MODIFIER	TRITD2Bv1G184360	Transcript	TRITD2Bv1G184360.14	protein_coding	-	_7/8	-	-	-	-	-	-	-	-	-	-1	-
							2B	544744546	C/T	T	downstream_gene_variant	MODIFIER	TRITD2Bv1G184360	Transcript	TRITD2Bv1G184360.15	protein_coding	-	-	-	-	-	-	-	-	-	-	1626	-1	-
							2B	544744546	C/T	T	upstream_gene_variant	MODIFIER	TRITD2Bv1G184360	Transcript	TRITD2Bv1G184360.1	protein_coding	-	-	-	-	-	-	-	-	-	-	445	-1	-
							2B	544744546	C/T	T	intron_variant	MODIFIER	TRITD2Bv1G184360	Transcript	TRITD2Bv1G184360.2	protein_coding	-	_7/16	-	-	-	-	-	-	-	-	-	-1	-
							2B	544744546	C/T	T	intron_variant	MODIFIER	TRITD2Bv1G184360	Transcript	TRITD2Bv1G184360.3	protein_coding	-	_7/16	-	-	-	-	-	-	-	-	-	-1	-
							2B	544744546	C/T	T	intron_variant	MODIFIER	TRITD2Bv1G184360	Transcript	TRITD2Bv1G184360.4	protein_coding	-	_7/16	-	-	-	-	-	-	-	-	-	-1	-
							2B	544744546	C/T	T	intron_variant	MODIFIER	TRITD2Bv1G184360	Transcript	TRITD2Bv1G184360.5	protein_coding	-	_7/16	-	-	-	-	-	-	-	-	-	-1	-
							2B	544744546	C/T	T	intron_variant	MODIFIER	TRITD2Bv1G184360	Transcript	TRITD2Bv1G184360.6	protein_coding	-	_7/15	-	-	-	-	-	-	-	-	-	-1	-
							2B	544744546	C/T	T	intron_variant	MODIFIER	TRITD2Bv1G184360	Transcript	TRITD2Bv1G184360.7	protein_coding	-	_7/15	-	-	-	-	-	-	-	-	-	-1	-
							2B	544744546	C/T	T	intron_variant	MODIFIER	TRITD2Bv1G184360	Transcript	TRITD2Bv1G184360.8	protein_coding	-	_7/11	-	-	-	-	-	-	-	-	-	-1	-
							2B	544744546	C/T	T	intron_variant	MODIFIER	TRITD2Bv1G184360	Transcript	TRITD2Bv1G184360.9	protein_coding	-	_7/11	-	-	-	-	-	-	-	-	-	-1	-
AX-94905417	3B	546228638	0.317362	0.941034	0.00882122	0.00882122	3B	546228638	A/G	G	downstream_gene_variant	MODIFIER	TRITD3Bv1G178850	Transcript	TRITD3Bv1G178850.1	protein_coding	-	-	-	-	-	-	-	-	-	-	4187	1	-
							3B	546228638	A/G	G	downstream_gene_variant	MODIFIER	TRITD3Bv1G178850	Transcript	TRITD3Bv1G178850.2	protein_coding	-	-	-	-	-	-	-	-	-	-	2146	1	-
							3B	546228638	A/G	G	missense_variant	MODERATE	TRITD3Bv1G178860	Transcript	TRITD3Bv1G178860.1	protein_coding	_10/10	-	-	-	1678	1678	560	C/R	Tgt/Cgt	-	-	-1	-
CAP12_c703_150	5B	547380027	0.34455	0.954739	0.0028565	0.0028565	5B	547380027	A/G	G	downstream_gene_variant	MODIFIER	TRITD5Bv1G190680	Transcript	TRITD5Bv1G190680.1	protein_coding	-	-	-	-	-	-	-	-	-	-	227	1	-
							5B	547380027	A/G	G	downstream_gene_variant	MODIFIER	TRITD5Bv1G190680	Transcript	TRITD5Bv1G190680.2	protein_coding	-	-	-	-	-	-	-	-	-	-	227	1	-
							5B	547380027	A/G	G	downstream_gene_variant	MODIFIER	TRITD5Bv1G190680	Transcript	TRITD5Bv1G190680.3	protein_coding	-	-	-	-	-	-	-	-	-	-	1066	1	-
							5B	547380027	A/G	G	upstream_gene_variant	MODIFIER	TRITD5Bv1G190690	Transcript	TRITD5Bv1G190690.1	protein_coding	-	-	-	-	-	-	-	-	-	-	1029	1	-
							5B	547380027	A/G	G	upstream_gene_variant	MODIFIER	TRITD5Bv1G190690	Transcript	TRITD5Bv1G190690.2	protein_coding	-	-	-	-	-	-	-	-	-	-	1519	1	-
							5B	547380027	A/G	G	upstream_gene_variant	MODIFIER	TRITD5Bv1G190690	Transcript	TRITD5Bv1G190690.3	protein_coding	-	-	-	-	-	-	-	-	-	-	1820	1	-
AX-158584403	5A	552840269	0.321916	0.980623	2.46424e-05	2.46424e-05	5A	552840269	C/T	T	downstream_gene_variant	MODIFIER	TRITD5Av1G205990	Transcript	TRITD5Av1G205990.1	protein_coding	-	-	-	-	-	-	-	-	-	-	3909	1	-
							5A	552840269	C/T	T	downstream_gene_variant	MODIFIER	TRITD5Av1G205990	Transcript	TRITD5Av1G205990.2	protein_coding	-	-	-	-	-	-	-	-	-	-	3738	1	-
							5A	552840269	C/T	T	upstream_gene_variant	MODIFIER	TRITD5Av1G206020	Transcript	TRITD5Av1G206020.10	protein_coding	-	-	-	-	-	-	-	-	-	-	1744	1	-
							5A	552840269	C/T	T	upstream_gene_variant	MODIFIER	TRITD5Av1G206020	Transcript	TRITD5Av1G206020.11	protein_coding	-	-	-	-	-	-	-	-	-	-	1744	1	-
							5A	552840269	C/T	T	upstream_gene_variant	MODIFIER	TRITD5Av1G206020	Transcript	TRITD5Av1G206020.12	protein_coding	-	-	-	-	-	-	-	-	-	-	1744	1	-
							5A	552840269	C/T	T	upstream_gene_variant	MODIFIER	TRITD5Av1G206020	Transcript	TRITD5Av1G206020.13	protein_coding	-	-	-	-	-	-	-	-	-	-	2199	1	-
							5A	552840269	C/T	T	upstream_gene_variant	MODIFIER	TRITD5Av1G206020	Transcript	TRITD5Av1G206020.1	protein_coding	-	-	-	-	-	-	-	-	-	-	1744	1	-
							5A	552840269	C/T	T	upstream_gene_variant	MODIFIER	TRITD5Av1G206020	Transcript	TRITD5Av1G206020.2	protein_coding	-	-	-	-	-	-	-	-	-	-	1744	1	-
							5A	552840269	C/T	T	upstream_gene_variant	MODIFIER	TRITD5Av1G206020	Transcript	TRITD5Av1G206020.3	protein_coding	-	-	-	-	-	-	-	-	-	-	1744	1	-
							5A	552840269	C/T	T	upstream_gene_variant	MODIFIER	TRITD5Av1G206020	Transcript	TRITD5Av1G206020.4	protein_coding	-	-	-	-	-	-	-	-	-	-	1744	1	-
							5A	552840269	C/T	T	upstream_gene_variant	MODIFIER	TRITD5Av1G206020	Transcript	TRITD5Av1G206020.5	protein_coding	-	-	-	-	-	-	-	-	-	-	1744	1	-
							5A	552840269	C/T	T	upstream_gene_variant	MODIFIER	TRITD5Av1G206020	Transcript	TRITD5Av1G206020.6	protein_coding	-	-	-	-	-	-	-	-	-	-	1744	1	-
							5A	552840269	C/T	T	upstream_gene_variant	MODIFIER	TRITD5Av1G206020	Transcript	TRITD5Av1G206020.7	protein_coding	-	-	-	-	-	-	-	-	-	-	1744	1	-
							5A	552840269	C/T	T	upstream_gene_variant	MODIFIER	TRITD5Av1G206020	Transcript	TRITD5Av1G206020.8	protein_coding	-	-	-	-	-	-	-	-	-	-	1744	1	-
							5A	552840269	C/T	T	upstream_gene_variant	MODIFIER	TRITD5Av1G206020	Transcript	TRITD5Av1G206020.9	protein_coding	-	-	-	-	-	-	-	-	-	-	1744	1	-
Tdurum_contig48523_1605	1B	553130589	0.425464	0.684784	0.00682915	0.993171	1B	553130589	A/G	G	intergenic_variant	MODIFIER	-	-	-	-	-	-	-	-	-	-	-	-	-	-	-	-	-
AX-89711275	4A	554031924	0.32851	0.95253	0.00245358	0.00245358	4A	554031924	A/C	C	intron_variant	MODIFIER	TRITD4Av1G184480	Transcript	TRITD4Av1G184480.1	protein_coding	-	_1/3	-	-	-	-	-	-	-	-	-	-1	-
							4A	554031924	A/C	C	intron_variant	MODIFIER	TRITD4Av1G184480	Transcript	TRITD4Av1G184480.2	protein_coding	-	_1/3	-	-	-	-	-	-	-	-	-	-1	-
AX-95098102	3A	554332995	0.32851	0.95253	0.00245358	0.00245358	3A	554332995	C/T	T	upstream_gene_variant	MODIFIER	TRITD3Av1G199790	Transcript	TRITD3Av1G199790.1	protein_coding	-	-	-	-	-	-	-	-	-	-	4380	-1	-
							3A	554332995	C/T	T	downstream_gene_variant	MODIFIER	TRITD3Av1G199800	Transcript	TRITD3Av1G199800.1	protein_coding	-	-	-	-	-	-	-	-	-	-	195	1	-
							3A	554332995	C/T	T	downstream_gene_variant	MODIFIER	TRITD3Av1G199800	Transcript	TRITD3Av1G199800.2	protein_coding	-	-	-	-	-	-	-	-	-	-	195	1	-
AX-158600875	7A	554466895	0.289346	0.956883	0.00400736	0.00400736	7A	554466895	C/T	T	synonymous_variant	LOW	TRITD7Av1G205970	Transcript	TRITD7Av1G205970.1	protein_coding	_8/12	-	-	-	738	738	246	Q	caG/caA	-	-	-1	-
							7A	554466895	C/T	T	synonymous_variant	LOW	TRITD7Av1G205970	Transcript	TRITD7Av1G205970.2	protein_coding	_5/8	-	-	-	291	291	97	Q	caG/caA	-	-	-1	-
							7A	554466895	C/T	T	synonymous_variant	LOW	TRITD7Av1G205970	Transcript	TRITD7Av1G205970.3	protein_coding	_5/8	-	-	-	291	291	97	Q	caG/caA	-	-	-1	-
							7A	554466895	C/T	T	synonymous_variant	LOW	TRITD7Av1G205970	Transcript	TRITD7Av1G205970.4	protein_coding	_9/12	-	-	-	765	765	255	Q	caG/caA	-	-	-1	-
							7A	554466895	C/T	T	synonymous_variant	LOW	TRITD7Av1G205970	Transcript	TRITD7Av1G205970.5	protein_coding	_10/13	-	-	-	831	831	277	Q	caG/caA	-	-	-1	-
							7A	554466895	C/T	T	synonymous_variant	LOW	TRITD7Av1G205970	Transcript	TRITD7Av1G205970.6	protein_coding	_11/14	-	-	-	825	825	275	Q	caG/caA	-	-	-1	-
							7A	554466895	C/T	T	synonymous_variant	LOW	TRITD7Av1G205970	Transcript	TRITD7Av1G205970.7	protein_coding	_11/14	-	-	-	918	918	306	Q	caG/caA	-	-	-1	-
							7A	554466895	C/T	T	downstream_gene_variant	MODIFIER	TRITD7Av1G205970	Transcript	TRITD7Av1G205970.8	protein_coding	-	-	-	-	-	-	-	-	-	-	223	-1	-
RAC875_c17188_1696	1A	555599617	0.368376	0.948142	0.00528331	0.00528331	1A	555599617	A/G	G	intron_variant	MODIFIER	TRITD1Av1G214470	Transcript	TRITD1Av1G214470.10	protein_coding	-	_1/8	-	-	-	-	-	-	-	-	-	1	-
							1A	555599617	A/G	G	upstream_gene_variant	MODIFIER	TRITD1Av1G214470	Transcript	TRITD1Av1G214470.11	protein_coding	-	-	-	-	-	-	-	-	-	-	900	1	-
							1A	555599617	A/G	G	upstream_gene_variant	MODIFIER	TRITD1Av1G214470	Transcript	TRITD1Av1G214470.12	protein_coding	-	-	-	-	-	-	-	-	-	-	1210	1	-
							1A	555599617	A/G	G	missense_variant	MODERATE	TRITD1Av1G214470	Transcript	TRITD1Av1G214470.1	protein_coding	_1/4	-	-	-	899	899	300	K/R	aAa/aGa	-	-	1	tolerated(0.35)
							1A	555599617	A/G	G	missense_variant	MODERATE	TRITD1Av1G214470	Transcript	TRITD1Av1G214470.2	protein_coding	_1/8	-	-	-	899	899	300	K/R	aAa/aGa	-	-	1	tolerated(0.35)
							1A	555599617	A/G	G	missense_variant	MODERATE	TRITD1Av1G214470	Transcript	TRITD1Av1G214470.3	protein_coding	_1/3	-	-	-	866	866	289	K/R	aAa/aGa	-	-	1	tolerated(0.35)
							1A	555599617	A/G	G	missense_variant	MODERATE	TRITD1Av1G214470	Transcript	TRITD1Av1G214470.4	protein_coding	_1/3	-	-	-	866	866	289	K/R	aAa/aGa	-	-	1	tolerated(0.35)
							1A	555599617	A/G	G	missense_variant	MODERATE	TRITD1Av1G214470	Transcript	TRITD1Av1G214470.5	protein_coding	_1/4	-	-	-	866	866	289	K/R	aAa/aGa	-	-	1	tolerated(0.35)
							1A	555599617	A/G	G	missense_variant	MODERATE	TRITD1Av1G214470	Transcript	TRITD1Av1G214470.6	protein_coding	_1/4	-	-	-	866	866	289	K/R	aAa/aGa	-	-	1	tolerated(0.35)
							1A	555599617	A/G	G	missense_variant	MODERATE	TRITD1Av1G214470	Transcript	TRITD1Av1G214470.7	protein_coding	_1/4	-	-	-	866	866	289	K/R	aAa/aGa	-	-	1	tolerated(0.35)
							1A	555599617	A/G	G	missense_variant	MODERATE	TRITD1Av1G214470	Transcript	TRITD1Av1G214470.8	protein_coding	_1/8	-	-	-	866	866	289	K/R	aAa/aGa	-	-	1	tolerated(0.35)
							1A	555599617	A/G	G	missense_variant	MODERATE	TRITD1Av1G214470	Transcript	TRITD1Av1G214470.9	protein_coding	_1/9	-	-	-	866	866	289	K/R	aAa/aGa	-	-	1	tolerated(0.35)
BS00021710_51	1B	555772907	0.32851	0.95253	0.00245358	0.00245358	1B	555772907	A/G	G	intron_variant	MODIFIER	TRITD1Bv1G179840	Transcript	TRITD1Bv1G179840.1	protein_coding	-	_5/12	-	-	-	-	-	-	-	-	-	-1	-
							1B	555772907	A/G	G	intron_variant	MODIFIER	TRITD1Bv1G179840	Transcript	TRITD1Bv1G179840.2	protein_coding	-	_4/10	-	-	-	-	-	-	-	-	-	-1	-
							1B	555772907	A/G	G	intron_variant	MODIFIER	TRITD1Bv1G179840	Transcript	TRITD1Bv1G179840.3	protein_coding	-	_6/12	-	-	-	-	-	-	-	-	-	-1	-
							1B	555772907	A/G	G	intron_variant	MODIFIER	TRITD1Bv1G179840	Transcript	TRITD1Bv1G179840.4	protein_coding	-	_5/11	-	-	-	-	-	-	-	-	-	-1	-
							1B	555772907	A/G	G	intron_variant	MODIFIER	TRITD1Bv1G179840	Transcript	TRITD1Bv1G179840.5	protein_coding	-	_5/10	-	-	-	-	-	-	-	-	-	-1	-
							1B	555772907	A/G	G	intron_variant	MODIFIER	TRITD1Bv1G179840	Transcript	TRITD1Bv1G179840.6	protein_coding	-	_5/9	-	-	-	-	-	-	-	-	-	-1	-
							1B	555772907	A/G	G	intron_variant	MODIFIER	TRITD1Bv1G179840	Transcript	TRITD1Bv1G179840.7	protein_coding	-	_5/8	-	-	-	-	-	-	-	-	-	-1	-
							1B	555772907	A/G	G	intron_variant	MODIFIER	TRITD1Bv1G179840	Transcript	TRITD1Bv1G179840.8	protein_coding	-	_5/8	-	-	-	-	-	-	-	-	-	-1	-
BS00063092_51	1B	556243683	0.210088	0.628856	0.00932506	0.990675	1B	556243683	A/G	G	downstream_gene_variant	MODIFIER	TRITD1Bv1G180040	Transcript	TRITD1Bv1G180040.1	protein_coding	-	-	-	-	-	-	-	-	-	-	943	1	-
							1B	556243683	A/G	G	downstream_gene_variant	MODIFIER	TRITD1Bv1G180040	Transcript	TRITD1Bv1G180040.2	protein_coding	-	-	-	-	-	-	-	-	-	-	943	1	-
							1B	556243683	A/G	G	downstream_gene_variant	MODIFIER	TRITD1Bv1G180040	Transcript	TRITD1Bv1G180040.3	protein_coding	-	-	-	-	-	-	-	-	-	-	943	1	-
							1B	556243683	A/G	G	downstream_gene_variant	MODIFIER	TRITD1Bv1G180040	Transcript	TRITD1Bv1G180040.4	protein_coding	-	-	-	-	-	-	-	-	-	-	2243	1	-
							1B	556243683	A/G	G	downstream_gene_variant	MODIFIER	TRITD1Bv1G180040	Transcript	TRITD1Bv1G180040.5	protein_coding	-	-	-	-	-	-	-	-	-	-	1153	1	-
AX-158531918	1B	559729556	0.353773	0.982368	4.32077e-05	4.32077e-05	1B	559729556	C/T	T	intergenic_variant	MODIFIER	-	-	-	-	-	-	-	-	-	-	-	-	-	-	-	-	-
AX-111098613	1B	559844063	0.45121	0.701906	0.00948217	0.990518	1B	559844063	A/G	G	upstream_gene_variant	MODIFIER	TRITD1Bv1G181800	Transcript	TRITD1Bv1G181800.10	protein_coding	-	-	-	-	-	-	-	-	-	-	1214	-1	-
							1B	559844063	A/G	G	intron_variant	MODIFIER	TRITD1Bv1G181800	Transcript	TRITD1Bv1G181800.11	protein_coding	-	_1/7	-	-	-	-	-	-	-	-	-	-1	-
							1B	559844063	A/G	G	upstream_gene_variant	MODIFIER	TRITD1Bv1G181800	Transcript	TRITD1Bv1G181800.2	protein_coding	-	-	-	-	-	-	-	-	-	-	3134	-1	-
							1B	559844063	A/G	G	upstream_gene_variant	MODIFIER	TRITD1Bv1G181800	Transcript	TRITD1Bv1G181800.3	protein_coding	-	-	-	-	-	-	-	-	-	-	1249	-1	-
							1B	559844063	A/G	G	intron_variant	MODIFIER	TRITD1Bv1G181800	Transcript	TRITD1Bv1G181800.4	protein_coding	-	_1/11	-	-	-	-	-	-	-	-	-	-1	-
							1B	559844063	A/G	G	intron_variant	MODIFIER	TRITD1Bv1G181800	Transcript	TRITD1Bv1G181800.5	protein_coding	-	_1/11	-	-	-	-	-	-	-	-	-	-1	-
							1B	559844063	A/G	G	intron_variant	MODIFIER	TRITD1Bv1G181800	Transcript	TRITD1Bv1G181800.6	protein_coding	-	_1/11	-	-	-	-	-	-	-	-	-	-1	-
							1B	559844063	A/G	G	intron_variant	MODIFIER	TRITD1Bv1G181800	Transcript	TRITD1Bv1G181800.7	protein_coding	-	_1/11	-	-	-	-	-	-	-	-	-	-1	-
							1B	559844063	A/G	G	intron_variant	MODIFIER	TRITD1Bv1G181800	Transcript	TRITD1Bv1G181800.8	protein_coding	-	_1/11	-	-	-	-	-	-	-	-	-	-1	-
							1B	559844063	A/G	G	intron_variant	MODIFIER	TRITD1Bv1G181800	Transcript	TRITD1Bv1G181800.9	protein_coding	-	_2/12	-	-	-	-	-	-	-	-	-	-1	-
wsnp_Ex_c5298_9368499	3B	560874838	0.402072	0.62766	0.000222234	0.999778	3B	560874838	C/T	T	synonymous_variant	LOW	TRITD3Bv1G183310	Transcript	TRITD3Bv1G183310.1	protein_coding	_7/8	-	-	-	1542	1542	514	K	aaG/aaA	-	-	-1	-
							3B	560874838	C/T	T	synonymous_variant	LOW	TRITD3Bv1G183310	Transcript	TRITD3Bv1G183310.2	protein_coding	_7/7	-	-	-	1542	1542	514	K	aaG/aaA	-	-	-1	-
							3B	560874838	C/T	T	downstream_gene_variant	MODIFIER	TRITD3Bv1G183310	Transcript	TRITD3Bv1G183310.3	protein_coding	-	-	-	-	-	-	-	-	-	-	558	-1	-
AX-158563191	3B	563051573	0.364241	0.965749	0.00081676	0.00081676	3B	563051573	C/T	T	intergenic_variant	MODIFIER	-	-	-	-	-	-	-	-	-	-	-	-	-	-	-	-	-
AX-158521345	1B	563179768	0.426845	0.67119	0.00399895	0.996001	1B	563179768	A/G	G	intergenic_variant	MODIFIER	-	-	-	-	-	-	-	-	-	-	-	-	-	-	-	-	-
AX-158536782	1A	564416393	0.32851	0.95253	0.00245358	0.00245358	1A	564416393	A/G	G	intron_variant	MODIFIER	TRITD1Av1G219080	Transcript	TRITD1Av1G219080.10	protein_coding	-	_1/11	-	-	-	-	-	-	-	-	-	-1	-
							1A	564416393	A/G	G	intron_variant	MODIFIER	TRITD1Av1G219080	Transcript	TRITD1Av1G219080.11	protein_coding	-	_1/10	-	-	-	-	-	-	-	-	-	-1	-
							1A	564416393	A/G	G	intron_variant	MODIFIER	TRITD1Av1G219080	Transcript	TRITD1Av1G219080.1	protein_coding	-	_1/20	-	-	-	-	-	-	-	-	-	-1	-
							1A	564416393	A/G	G	intron_variant	MODIFIER	TRITD1Av1G219080	Transcript	TRITD1Av1G219080.2	protein_coding	-	_1/19	-	-	-	-	-	-	-	-	-	-1	-
							1A	564416393	A/G	G	intron_variant	MODIFIER	TRITD1Av1G219080	Transcript	TRITD1Av1G219080.3	protein_coding	-	_1/19	-	-	-	-	-	-	-	-	-	-1	-
							1A	564416393	A/G	G	intron_variant	MODIFIER	TRITD1Av1G219080	Transcript	TRITD1Av1G219080.4	protein_coding	-	_1/20	-	-	-	-	-	-	-	-	-	-1	-
							1A	564416393	A/G	G	intron_variant	MODIFIER	TRITD1Av1G219080	Transcript	TRITD1Av1G219080.5	protein_coding	-	_1/20	-	-	-	-	-	-	-	-	-	-1	-
							1A	564416393	A/G	G	intron_variant	MODIFIER	TRITD1Av1G219080	Transcript	TRITD1Av1G219080.6	protein_coding	-	_1/19	-	-	-	-	-	-	-	-	-	-1	-
							1A	564416393	A/G	G	intron_variant	MODIFIER	TRITD1Av1G219080	Transcript	TRITD1Av1G219080.7	protein_coding	-	_1/18	-	-	-	-	-	-	-	-	-	-1	-
							1A	564416393	A/G	G	upstream_gene_variant	MODIFIER	TRITD1Av1G219080	Transcript	TRITD1Av1G219080.8	protein_coding	-	-	-	-	-	-	-	-	-	-	523	-1	-
							1A	564416393	A/G	G	intron_variant	MODIFIER	TRITD1Av1G219080	Transcript	TRITD1Av1G219080.9	protein_coding	-	_1/16	-	-	-	-	-	-	-	-	-	-1	-
AX-109830951	5B	567513115	0.174481	0.624617	0.00865626	0.991344	5B	567513115	A/C	C	downstream_gene_variant	MODIFIER	TRITD5Bv1G198930	Transcript	TRITD5Bv1G198930.10	protein_coding	-	-	-	-	-	-	-	-	-	-	930	1	-
							5B	567513115	A/C	C	downstream_gene_variant	MODIFIER	TRITD5Bv1G198930	Transcript	TRITD5Bv1G198930.11	protein_coding	-	-	-	-	-	-	-	-	-	-	930	1	-
							5B	567513115	A/C	C	downstream_gene_variant	MODIFIER	TRITD5Bv1G198930	Transcript	TRITD5Bv1G198930.1	protein_coding	-	-	-	-	-	-	-	-	-	-	930	1	-
							5B	567513115	A/C	C	downstream_gene_variant	MODIFIER	TRITD5Bv1G198930	Transcript	TRITD5Bv1G198930.2	protein_coding	-	-	-	-	-	-	-	-	-	-	930	1	-
							5B	567513115	A/C	C	downstream_gene_variant	MODIFIER	TRITD5Bv1G198930	Transcript	TRITD5Bv1G198930.3	protein_coding	-	-	-	-	-	-	-	-	-	-	930	1	-
							5B	567513115	A/C	C	downstream_gene_variant	MODIFIER	TRITD5Bv1G198930	Transcript	TRITD5Bv1G198930.4	protein_coding	-	-	-	-	-	-	-	-	-	-	4564	1	-
							5B	567513115	A/C	C	downstream_gene_variant	MODIFIER	TRITD5Bv1G198930	Transcript	TRITD5Bv1G198930.5	protein_coding	-	-	-	-	-	-	-	-	-	-	1452	1	-
							5B	567513115	A/C	C	downstream_gene_variant	MODIFIER	TRITD5Bv1G198930	Transcript	TRITD5Bv1G198930.6	protein_coding	-	-	-	-	-	-	-	-	-	-	1452	1	-
							5B	567513115	A/C	C	downstream_gene_variant	MODIFIER	TRITD5Bv1G198930	Transcript	TRITD5Bv1G198930.7	protein_coding	-	-	-	-	-	-	-	-	-	-	1350	1	-
							5B	567513115	A/C	C	downstream_gene_variant	MODIFIER	TRITD5Bv1G198930	Transcript	TRITD5Bv1G198930.8	protein_coding	-	-	-	-	-	-	-	-	-	-	930	1	-
							5B	567513115	A/C	C	downstream_gene_variant	MODIFIER	TRITD5Bv1G198930	Transcript	TRITD5Bv1G198930.9	protein_coding	-	-	-	-	-	-	-	-	-	-	930	1	-
							5B	567513115	A/C	C	intron_variant	MODIFIER	TRITD5Bv1G198940	Transcript	TRITD5Bv1G198940.1	protein_coding	-	_2/2	-	-	-	-	-	-	-	-	-	-1	-
wsnp_Ex_c210_411604	5B	567572763	0.321916	0.980623	2.46424e-05	2.46424e-05	5B	567572763	G/T	T	synonymous_variant	LOW	TRITD5Bv1G198960	Transcript	TRITD5Bv1G198960.10	protein_coding	_11/30	-	-	-	1128	1128	376	T	acG/acT	-	-	1	-
							5B	567572763	G/T	T	downstream_gene_variant	MODIFIER	TRITD5Bv1G198960	Transcript	TRITD5Bv1G198960.11	protein_coding	-	-	-	-	-	-	-	-	-	-	1040	1	-
							5B	567572763	G/T	T	synonymous_variant	LOW	TRITD5Bv1G198960	Transcript	TRITD5Bv1G198960.12	protein_coding	_10/12	-	-	-	1086	1086	362	T	acG/acT	-	-	1	-
							5B	567572763	G/T	T	synonymous_variant	LOW	TRITD5Bv1G198960	Transcript	TRITD5Bv1G198960.13	protein_coding	_10/29	-	-	-	1074	1074	358	T	acG/acT	-	-	1	-
							5B	567572763	G/T	T	synonymous_variant	LOW	TRITD5Bv1G198960	Transcript	TRITD5Bv1G198960.14	protein_coding	_10/19	-	-	-	1080	1080	360	T	acG/acT	-	-	1	-
							5B	567572763	G/T	T	synonymous_variant	LOW	TRITD5Bv1G198960	Transcript	TRITD5Bv1G198960.15	protein_coding	_8/27	-	-	-	921	921	307	T	acG/acT	-	-	1	-
							5B	567572763	G/T	T	synonymous_variant	LOW	TRITD5Bv1G198960	Transcript	TRITD5Bv1G198960.16	protein_coding	_7/19	-	-	-	909	909	303	T	acG/acT	-	-	1	-
							5B	567572763	G/T	T	synonymous_variant	LOW	TRITD5Bv1G198960	Transcript	TRITD5Bv1G198960.17	protein_coding	_7/21	-	-	-	909	909	303	T	acG/acT	-	-	1	-
							5B	567572763	G/T	T	synonymous_variant	LOW	TRITD5Bv1G198960	Transcript	TRITD5Bv1G198960.18	protein_coding	_3/8	-	-	-	333	333	111	T	acG/acT	-	-	1	-
							5B	567572763	G/T	T	upstream_gene_variant	MODIFIER	TRITD5Bv1G198960	Transcript	TRITD5Bv1G198960.19	protein_coding	-	-	-	-	-	-	-	-	-	-	268	1	-
							5B	567572763	G/T	T	downstream_gene_variant	MODIFIER	TRITD5Bv1G198960	Transcript	TRITD5Bv1G198960.1	protein_coding	-	-	-	-	-	-	-	-	-	-	2020	1	-
							5B	567572763	G/T	T	upstream_gene_variant	MODIFIER	TRITD5Bv1G198960	Transcript	TRITD5Bv1G198960.20	protein_coding	-	-	-	-	-	-	-	-	-	-	1557	1	-
							5B	567572763	G/T	T	downstream_gene_variant	MODIFIER	TRITD5Bv1G198960	Transcript	TRITD5Bv1G198960.2	protein_coding	-	-	-	-	-	-	-	-	-	-	368	1	-
							5B	567572763	G/T	T	synonymous_variant	LOW	TRITD5Bv1G198960	Transcript	TRITD5Bv1G198960.3	protein_coding	21/29	-	-	-	2442	2442	814	T	acG/acT	-	-	1	-
							5B	567572763	G/T	T	synonymous_variant	LOW	TRITD5Bv1G198960	Transcript	TRITD5Bv1G198960.4	protein_coding	21/30	-	-	-	2442	2442	814	T	acG/acT	-	-	1	-
							5B	567572763	G/T	T	synonymous_variant	LOW	TRITD5Bv1G198960	Transcript	TRITD5Bv1G198960.5	protein_coding	21/40	-	-	-	2442	2442	814	T	acG/acT	-	-	1	-
							5B	567572763	G/T	T	synonymous_variant	LOW	TRITD5Bv1G198960	Transcript	TRITD5Bv1G198960.6	protein_coding	21/40	-	-	-	2442	2442	814	T	acG/acT	-	-	1	-
							5B	567572763	G/T	T	synonymous_variant	LOW	TRITD5Bv1G198960	Transcript	TRITD5Bv1G198960.7	protein_coding	21/40	-	-	-	2442	2442	814	T	acG/acT	-	-	1	-
							5B	567572763	G/T	T	synonymous_variant	LOW	TRITD5Bv1G198960	Transcript	TRITD5Bv1G198960.8	protein_coding	19/38	-	-	-	2244	2244	748	T	acG/acT	-	-	1	-
							5B	567572763	G/T	T	synonymous_variant	LOW	TRITD5Bv1G198960	Transcript	TRITD5Bv1G198960.9	protein_coding	15/25	-	-	-	1668	1668	556	T	acG/acT	-	-	1	-
AX-94526208	1B	567892521	0.321916	0.980623	2.46424e-05	2.46424e-05	1B	567892521	C/T	T	intron_variant	MODIFIER	TRITD1Bv1G184790	Transcript	TRITD1Bv1G184790.1	protein_coding	-	_2/4	-	-	-	-	-	-	-	-	-	-1	-
AX-110060726	5B	568535597	0.0722696	0.309494	0.00266408	0.997336	5B	568535597	A/G	G	downstream_gene_variant	MODIFIER	TRITD5Bv1G199560	Transcript	TRITD5Bv1G199560.1	protein_coding	-	-	-	-	-	-	-	-	-	-	344	1	-
Kukri_c6266_260	5A	569200157	0.321916	0.980623	2.46424e-05	2.46424e-05	5A	569200157	A/G	G	missense_variant	MODERATE	TRITD5Av1G214320	Transcript	TRITD5Av1G214320.1	protein_coding	_1/6	-	-	-	380	380	127	L/P	cTt/cCt	-	-	-1	-
							5A	569200157	A/G	G	missense_variant	MODERATE	TRITD5Av1G214320	Transcript	TRITD5Av1G214320.2	protein_coding	_1/6	-	-	-	380	380	127	L/P	cTt/cCt	-	-	-1	-
							5A	569200157	A/G	G	missense_variant	MODERATE	TRITD5Av1G214320	Transcript	TRITD5Av1G214320.3	protein_coding	_1/2	-	-	-	353	353	118	L/P	cTt/cCt	-	-	-1	-
							5A	569200157	A/G	G	missense_variant	MODERATE	TRITD5Av1G214320	Transcript	TRITD5Av1G214320.4	protein_coding	_1/1	-	-	-	380	380	127	L/P	cTt/cCt	-	-	-1	-
BS00106641_51	1A	569294812	0.347625	0.95514	0.00283602	0.00283602	1A	569294812	A/G	G	downstream_gene_variant	MODIFIER	TRITD1Av1G222400	Transcript	TRITD1Av1G222400.1	protein_coding	-	-	-	-	-	-	-	-	-	-	232	-1	-
IAAV8081	7A	569305921	0.321916	0.980623	2.46424e-05	2.46424e-05	7A	569305921	G/T	T	missense_variant	MODERATE	TRITD7Av1G212820	Transcript	TRITD7Av1G212820.10	protein_coding	_4/15	-	-	-	428	428	143	G/V	gGg/gTg	-	-	1	-
							7A	569305921	G/T	T	missense_variant	MODERATE	TRITD7Av1G212820	Transcript	TRITD7Av1G212820.11	protein_coding	_3/14	-	-	-	386	386	129	G/V	gGg/gTg	-	-	1	-
							7A	569305921	G/T	T	downstream_gene_variant	MODIFIER	TRITD7Av1G212820	Transcript	TRITD7Av1G212820.1	protein_coding	-	-	-	-	-	-	-	-	-	-	1386	1	-
							7A	569305921	G/T	T	missense_variant	MODERATE	TRITD7Av1G212820	Transcript	TRITD7Av1G212820.2	protein_coding	13/24	-	-	-	2471	2471	824	G/V	gGg/gTg	-	-	1	-
							7A	569305921	G/T	T	missense_variant	MODERATE	TRITD7Av1G212820	Transcript	TRITD7Av1G212820.3	protein_coding	13/23	-	-	-	2234	2234	745	G/V	gGg/gTg	-	-	1	-
							7A	569305921	G/T	T	missense_variant	MODERATE	TRITD7Av1G212820	Transcript	TRITD7Av1G212820.4	protein_coding	13/24	-	-	-	2198	2198	733	G/V	gGg/gTg	-	-	1	-
							7A	569305921	G/T	T	missense_variant	MODERATE	TRITD7Av1G212820	Transcript	TRITD7Av1G212820.5	protein_coding	13/24	-	-	-	2234	2234	745	G/V	gGg/gTg	-	-	1	-
							7A	569305921	G/T	T	missense_variant	MODERATE	TRITD7Av1G212820	Transcript	TRITD7Av1G212820.6	protein_coding	13/24	-	-	-	2234	2234	745	G/V	gGg/gTg	-	-	1	-
							7A	569305921	G/T	T	missense_variant	MODERATE	TRITD7Av1G212820	Transcript	TRITD7Av1G212820.7	protein_coding	_11/22	-	-	-	1652	1652	551	G/V	gGg/gTg	-	-	1	-
							7A	569305921	G/T	T	missense_variant	MODERATE	TRITD7Av1G212820	Transcript	TRITD7Av1G212820.8	protein_coding	_10/21	-	-	-	1487	1487	496	G/V	gGg/gTg	-	-	1	-
							7A	569305921	G/T	T	missense_variant	MODERATE	TRITD7Av1G212820	Transcript	TRITD7Av1G212820.9	protein_coding	_5/16	-	-	-	647	647	216	G/V	gGg/gTg	-	-	1	-
AX-86164688	1B	569812500	0.32851	0.95253	0.00245358	0.00245358	1B	569812500	G/T	T	synonymous_variant	LOW	TRITD1Bv1G185340	Transcript	TRITD1Bv1G185340.1	protein_coding	_7/11	-	-	-	708	708	236	P	ccC/ccA	-	-	-1	-
							1B	569812500	G/T	T	synonymous_variant	LOW	TRITD1Bv1G185340	Transcript	TRITD1Bv1G185340.2	protein_coding	_7/11	-	-	-	717	717	239	P	ccC/ccA	-	-	-1	-
							1B	569812500	G/T	T	synonymous_variant	LOW	TRITD1Bv1G185340	Transcript	TRITD1Bv1G185340.3	protein_coding	_8/12	-	-	-	615	615	205	P	ccC/ccA	-	-	-1	-
wsnp_Ex_c114_230248	2B	570336379	0.184283	0.62766	0.00964352	0.990356	2B	570336379	C/T	T	synonymous_variant	LOW	TRITD2Bv1G192190	Transcript	TRITD2Bv1G192190.1	protein_coding	_1/3	-	-	-	372	372	124	L	ctG/ctA	-	-	-1	-
							2B	570336379	C/T	T	synonymous_variant	LOW	TRITD2Bv1G192190	Transcript	TRITD2Bv1G192190.2	protein_coding	_1/2	-	-	-	372	372	124	L	ctG/ctA	-	-	-1	-
AX-95219263	7B	575367273	0.169446	0.595057	0.00395952	0.99604	7B	575367273	G/T	T	intergenic_variant	MODIFIER	-	-	-	-	-	-	-	-	-	-	-	-	-	-	-	-	-
BS00087279_51	3B	575368890	0.321916	0.980623	2.46424e-05	2.46424e-05	3B	575368890	A/G	G	downstream_gene_variant	MODIFIER	TRITD3Bv1G188720	Transcript	TRITD3Bv1G188720.3	protein_coding	-	-	-	-	-	-	-	-	-	-	179	1	-
							3B	575368890	A/G	G	downstream_gene_variant	MODIFIER	TRITD3Bv1G188720	Transcript	TRITD3Bv1G188720.4	protein_coding	-	-	-	-	-	-	-	-	-	-	136	1	-
							3B	575368890	A/G	G	downstream_gene_variant	MODIFIER	TRITD3Bv1G188720	Transcript	TRITD3Bv1G188720.5	protein_coding	-	-	-	-	-	-	-	-	-	-	129	1	-
							3B	575368890	A/G	G	downstream_gene_variant	MODIFIER	TRITD3Bv1G188720	Transcript	TRITD3Bv1G188720.6	protein_coding	-	-	-	-	-	-	-	-	-	-	129	1	-
							3B	575368890	A/G	G	downstream_gene_variant	MODIFIER	TRITD3Bv1G188720	Transcript	TRITD3Bv1G188720.7	protein_coding	-	-	-	-	-	-	-	-	-	-	129	1	-
							3B	575368890	A/G	G	downstream_gene_variant	MODIFIER	TRITD3Bv1G188720	Transcript	TRITD3Bv1G188720.8	protein_coding	-	-	-	-	-	-	-	-	-	-	116	1	-
BS00042336_51	5A	575513005	0.134917	0.514539	0.00513064	0.994869	5A	575513005	A/G	G	downstream_gene_variant	MODIFIER	TRITD5Av1G216580	Transcript	TRITD5Av1G216580.1	protein_coding	-	-	-	-	-	-	-	-	-	-	61	1	-
							5A	575513005	A/G	G	downstream_gene_variant	MODIFIER	TRITD5Av1G216590	Transcript	TRITD5Av1G216590.1	protein_coding	-	-	-	-	-	-	-	-	-	-	1813	-1	-
BobWhite_c11756_79	1A	575871405	0.333545	0.635319	0.00193552	0.998064	1A	575871405	A/G	G	missense_variant	MODERATE	TRITD1Av1G226140	Transcript	TRITD1Av1G226140.1	protein_coding	_6/9	-	-	-	1079	1079	360	I/T	aTt/aCt	-	-	-1	tolerated(0.11)
							1A	575871405	A/G	G	missense_variant	MODERATE	TRITD1Av1G226140	Transcript	TRITD1Av1G226140.2	protein_coding	_7/10	-	-	-	1409	1409	470	I/T	aTt/aCt	-	-	-1	tolerated(0.08)
BobWhite_c17385_55	6A	576545819	0.347625	0.95514	0.00283602	0.00283602	6A	576545819	G/T	T	upstream_gene_variant	MODIFIER	TRITD6Av1G207260	Transcript	TRITD6Av1G207260.1	protein_coding	-	-	-	-	-	-	-	-	-	-	25	1	-
							6A	576545819	G/T	T	upstream_gene_variant	MODIFIER	TRITD6Av1G207260	Transcript	TRITD6Av1G207260.2	protein_coding	-	-	-	-	-	-	-	-	-	-	651	1	-
AX-158565069	5A	576983424	0.321916	0.980623	2.46424e-05	2.46424e-05	5A	576983424	C/T	T	intergenic_variant	MODIFIER	-	-	-	-	-	-	-	-	-	-	-	-	-	-	-	-	-
RAC875_c1227_1098	7A	578776179	0.321916	0.980623	2.46424e-05	2.46424e-05	7A	578776179	A/G	G	downstream_gene_variant	MODIFIER	TRITD7Av1G216950	Transcript	TRITD7Av1G216950.1	protein_coding	-	-	-	-	-	-	-	-	-	IWB53513-7A.1	2427	-1	-
AX-94463985	7B	578955005	0.383448	0.943063	0.00718177	0.00718177	7B	578955005	C/T	T	missense_variant	MODERATE	TRITD7Bv1G185250	Transcript	TRITD7Bv1G185250.10	protein_coding	_2/3	-	-	-	911	911	304	S/N	aGc/aAc	AX-94463985-7B.1	-	-1	deleterious(0.04)
							7B	578955005	C/T	T	missense_variant	MODERATE	TRITD7Bv1G185250	Transcript	TRITD7Bv1G185250.11	protein_coding	_3/4	-	-	-	845	845	282	S/N	aGc/aAc	AX-94463985-7B.1	-	-1	tolerated(0.05)
							7B	578955005	C/T	T	missense_variant	MODERATE	TRITD7Bv1G185250	Transcript	TRITD7Bv1G185250.1	protein_coding	_3/4	-	-	-	860	860	287	S/N	aGc/aAc	AX-94463985-7B.1	-	-1	deleterious(0.04)
							7B	578955005	C/T	T	missense_variant	MODERATE	TRITD7Bv1G185250	Transcript	TRITD7Bv1G185250.2	protein_coding	_3/4	-	-	-	860	860	287	S/N	aGc/aAc	AX-94463985-7B.1	-	-1	deleterious(0.04)
							7B	578955005	C/T	T	missense_variant	MODERATE	TRITD7Bv1G185250	Transcript	TRITD7Bv1G185250.3	protein_coding	_3/4	-	-	-	827	827	276	S/N	aGc/aAc	AX-94463985-7B.1	-	-1	deleterious(0.05)
							7B	578955005	C/T	T	missense_variant	MODERATE	TRITD7Bv1G185250	Transcript	TRITD7Bv1G185250.4	protein_coding	_3/4	-	-	-	470	470	157	S/N	aGc/aAc	AX-94463985-7B.1	-	-1	deleterious(0.02)
							7B	578955005	C/T	T	missense_variant	MODERATE	TRITD7Bv1G185250	Transcript	TRITD7Bv1G185250.5	protein_coding	_3/4	-	-	-	824	824	275	S/N	aGc/aAc	AX-94463985-7B.1	-	-1	deleterious(0.04)
							7B	578955005	C/T	T	missense_variant	MODERATE	TRITD7Bv1G185250	Transcript	TRITD7Bv1G185250.6	protein_coding	_3/4	-	-	-	860	860	287	S/N	aGc/aAc	AX-94463985-7B.1	-	-1	deleterious(0.05)
							7B	578955005	C/T	T	missense_variant	MODERATE	TRITD7Bv1G185250	Transcript	TRITD7Bv1G185250.7	protein_coding	_3/4	-	-	-	470	470	157	S/N	aGc/aAc	AX-94463985-7B.1	-	-1	deleterious(0.02)
							7B	578955005	C/T	T	missense_variant	MODERATE	TRITD7Bv1G185250	Transcript	TRITD7Bv1G185250.8	protein_coding	_3/4	-	-	-	785	785	262	S/N	aGc/aAc	AX-94463985-7B.1	-	-1	deleterious(0.02)
							7B	578955005	C/T	T	missense_variant	MODERATE	TRITD7Bv1G185250	Transcript	TRITD7Bv1G185250.9	protein_coding	_3/4	-	-	-	584	584	195	S/N	aGc/aAc	AX-94463985-7B.1	-	-1	deleterious(0.02)
							7B	578955005	C/T	T	downstream_gene_variant	MODIFIER	TRITD7Bv1G185260	Transcript	TRITD7Bv1G185260.1	protein_coding	-	-	-	-	-	-	-	-	-	AX-94463985-7B.1	3129	-1	-
							7B	578955005	C/T	T	downstream_gene_variant	MODIFIER	TRITD7Bv1G185260	Transcript	TRITD7Bv1G185260.2	protein_coding	-	-	-	-	-	-	-	-	-	AX-94463985-7B.1	3129	-1	-
							7B	578955005	C/T	T	downstream_gene_variant	MODIFIER	TRITD7Bv1G185260	Transcript	TRITD7Bv1G185260.3	protein_coding	-	-	-	-	-	-	-	-	-	AX-94463985-7B.1	3129	-1	-
							7B	578955005	C/T	T	downstream_gene_variant	MODIFIER	TRITD7Bv1G185260	Transcript	TRITD7Bv1G185260.4	protein_coding	-	-	-	-	-	-	-	-	-	AX-94463985-7B.1	3129	-1	-
							7B	578955005	C/T	T	downstream_gene_variant	MODIFIER	TRITD7Bv1G185260	Transcript	TRITD7Bv1G185260.5	protein_coding	-	-	-	-	-	-	-	-	-	AX-94463985-7B.1	3215	-1	-
							7B	578955005	C/T	T	downstream_gene_variant	MODIFIER	TRITD7Bv1G185260	Transcript	TRITD7Bv1G185260.6	protein_coding	-	-	-	-	-	-	-	-	-	AX-94463985-7B.1	3881	-1	-
							7B	578955005	C/T	T	downstream_gene_variant	MODIFIER	TRITD7Bv1G185260	Transcript	TRITD7Bv1G185260.7	protein_coding	-	-	-	-	-	-	-	-	-	AX-94463985-7B.1	5000	-1	-
GENE-2689_215	5B	581360061	0.289346	0.956883	0.00400736	0.00400736	5B	581360061	A/G	G	intron_variant	MODIFIER	TRITD5Bv1G204730	Transcript	TRITD5Bv1G204730.1	protein_coding	-	_10/10	-	-	-	-	-	-	-	-	-	-1	-
							5B	581360061	A/G	G	intron_variant	MODIFIER	TRITD5Bv1G204730	Transcript	TRITD5Bv1G204730.2	protein_coding	-	_9/9	-	-	-	-	-	-	-	-	-	-1	-
							5B	581360061	A/G	G	intron_variant	MODIFIER	TRITD5Bv1G204730	Transcript	TRITD5Bv1G204730.3	protein_coding	-	_10/10	-	-	-	-	-	-	-	-	-	-1	-
							5B	581360061	A/G	G	intron_variant	MODIFIER	TRITD5Bv1G204730	Transcript	TRITD5Bv1G204730.4	protein_coding	-	_10/10	-	-	-	-	-	-	-	-	-	-1	-
							5B	581360061	A/G	G	intron_variant	MODIFIER	TRITD5Bv1G204730	Transcript	TRITD5Bv1G204730.5	protein_coding	-	_10/10	-	-	-	-	-	-	-	-	-	-1	-
							5B	581360061	A/G	G	downstream_gene_variant	MODIFIER	TRITD5Bv1G204730	Transcript	TRITD5Bv1G204730.6	protein_coding	-	-	-	-	-	-	-	-	-	-	106	-1	-
							5B	581360061	A/G	G	downstream_gene_variant	MODIFIER	TRITD5Bv1G204730	Transcript	TRITD5Bv1G204730.7	protein_coding	-	-	-	-	-	-	-	-	-	-	570	-1	-
							5B	581360061	A/G	G	downstream_gene_variant	MODIFIER	TRITD5Bv1G204730	Transcript	TRITD5Bv1G204730.8	protein_coding	-	-	-	-	-	-	-	-	-	-	739	-1	-
Excalibur_c8235_241	1A	583320546	0.321916	0.980623	2.46424e-05	2.46424e-05	1A	583320546	A/G	G	upstream_gene_variant	MODIFIER	TRITD1Av1G230470	Transcript	TRITD1Av1G230470.1	protein_coding	-	-	-	-	-	-	-	-	-	AX-95022330-1A.2	714	-1	-
							1A	583320546	A/G	G	synonymous_variant	LOW	TRITD1Av1G230480	Transcript	TRITD1Av1G230480.1	protein_coding	_11/11	-	-	-	1314	1314	438	D	gaT/gaC	AX-95022330-1A.2	-	-1	-
Kukri_c19751_873	2B	584626785	0.300574	0.958494	0.0024343	0.0024343	2B	584626785	A/C	C	downstream_gene_variant	MODIFIER	TRITD2Bv1G196960	Transcript	TRITD2Bv1G196960.1	protein_coding	-	-	-	-	-	-	-	-	-	-	8	-1	-
							2B	584626785	A/C	C	downstream_gene_variant	MODIFIER	TRITD2Bv1G196960	Transcript	TRITD2Bv1G196960.2	protein_coding	-	-	-	-	-	-	-	-	-	-	1027	-1	-
AX-94597181	5B	585572648	0.408167	0.632264	0.000673808	0.999326	5B	585572648	C/T	T	upstream_gene_variant	MODIFIER	TRITD5Bv1G206390	Transcript	TRITD5Bv1G206390.2	protein_coding	-	-	-	-	-	-	-	-	-	-	2999	-1	-
							5B	585572648	C/T	T	upstream_gene_variant	MODIFIER	TRITD5Bv1G206390	Transcript	TRITD5Bv1G206390.3	protein_coding	-	-	-	-	-	-	-	-	-	-	2999	-1	-
							5B	585572648	C/T	T	upstream_gene_variant	MODIFIER	TRITD5Bv1G206390	Transcript	TRITD5Bv1G206390.7	protein_coding	-	-	-	-	-	-	-	-	-	-	2999	-1	-
							5B	585572648	C/T	T	upstream_gene_variant	MODIFIER	TRITD5Bv1G206390	Transcript	TRITD5Bv1G206390.8	protein_coding	-	-	-	-	-	-	-	-	-	-	1730	-1	-
							5B	585572648	C/T	T	synonymous_variant	LOW	TRITD5Bv1G206410	Transcript	TRITD5Bv1G206410.1	protein_coding	_4/5	-	-	-	804	804	268	V	gtC/gtT	-	-	1	-
AX-158561784	2A	585627074	0.321916	0.980623	2.46424e-05	2.46424e-05	2A	585627074	C/T	T	intergenic_variant	MODIFIER	-	-	-	-	-	-	-	-	-	-	-	-	-	-	-	-	-
AX-158534488	6A	586822644	0.321916	0.980623	2.46424e-05	2.46424e-05	6A	586822644	C/T	T	upstream_gene_variant	MODIFIER	TRITD6Av1G212340	Transcript	TRITD6Av1G212340.1	protein_coding	-	-	-	-	-	-	-	-	-	-	502	-1	-
							6A	586822644	C/T	T	upstream_gene_variant	MODIFIER	TRITD6Av1G212340	Transcript	TRITD6Av1G212340.2	protein_coding	-	-	-	-	-	-	-	-	-	-	502	-1	-
							6A	586822644	C/T	T	upstream_gene_variant	MODIFIER	TRITD6Av1G212340	Transcript	TRITD6Av1G212340.3	protein_coding	-	-	-	-	-	-	-	-	-	-	502	-1	-
AX-158554684	7B	588390997	0.29784	0.654432	0.00587806	0.994122	7B	588390997	C/T	T	intron_variant	MODIFIER	TRITD7Bv1G188370	Transcript	TRITD7Bv1G188370.1	protein_coding	-	_3/6	-	-	-	-	-	-	-	-	-	1	-
							7B	588390997	C/T	T	intron_variant	MODIFIER	TRITD7Bv1G188370	Transcript	TRITD7Bv1G188370.2	protein_coding	-	_4/7	-	-	-	-	-	-	-	-	-	1	-
							7B	588390997	C/T	T	intron_variant	MODIFIER	TRITD7Bv1G188370	Transcript	TRITD7Bv1G188370.3	protein_coding	-	_3/6	-	-	-	-	-	-	-	-	-	1	-
wsnp_Ku_c3081_5776947	4A	588463325	0.321916	0.980623	2.46424e-05	2.46424e-05	4A	588463325	C/T	T	missense_variant	MODERATE	TRITD4Av1G201710	Transcript	TRITD4Av1G201710.1	protein_coding	_5/6	-	-	-	972	970	324	R/C	Cgc/Tgc	AX-94871084-4A.1	-	1	deleterious(0.01)
							4A	588463325	C/T	T	missense_variant	MODERATE	TRITD4Av1G201710	Transcript	TRITD4Av1G201710.2	protein_coding	_6/7	-	-	-	1183	1183	395	R/C	Cgc/Tgc	AX-94871084-4A.1	-	1	deleterious(0.03)
							4A	588463325	C/T	T	missense_variant	MODERATE	TRITD4Av1G201710	Transcript	TRITD4Av1G201710.3	protein_coding	_6/7	-	-	-	1150	1150	384	R/C	Cgc/Tgc	AX-94871084-4A.1	-	1	deleterious(0.04)
							4A	588463325	C/T	T	missense_variant	MODERATE	TRITD4Av1G201710	Transcript	TRITD4Av1G201710.4	protein_coding	_6/7	-	-	-	1159	1159	387	R/C	Cgc/Tgc	AX-94871084-4A.1	-	1	tolerated(0.06)
							4A	588463325	C/T	T	missense_variant	MODERATE	TRITD4Av1G201710	Transcript	TRITD4Av1G201710.5	protein_coding	_6/7	-	-	-	1147	1147	383	R/C	Cgc/Tgc	AX-94871084-4A.1	-	1	deleterious(0.04)
							4A	588463325	C/T	T	missense_variant	MODERATE	TRITD4Av1G201710	Transcript	TRITD4Av1G201710.6	protein_coding	_6/7	-	-	-	1156	1156	386	R/C	Cgc/Tgc	AX-94871084-4A.1	-	1	deleterious(0.04)
							4A	588463325	C/T	T	upstream_gene_variant	MODIFIER	TRITD4Av1G201720	Transcript	TRITD4Av1G201720.1	protein_coding	-	-	-	-	-	-	-	-	-	AX-94871084-4A.1	4385	1	-
							4A	588463325	C/T	T	upstream_gene_variant	MODIFIER	TRITD4Av1G201720	Transcript	TRITD4Av1G201720.2	protein_coding	-	-	-	-	-	-	-	-	-	AX-94871084-4A.1	4385	1	-
AX-158562181	2B	589859664	0.321916	0.980623	2.46424e-05	2.46424e-05	2B	589859664	G/T	T	downstream_gene_variant	MODIFIER	TRITD2Bv1G198090	Transcript	TRITD2Bv1G198090.1	protein_coding	-	-	-	-	-	-	-	-	-	-	3837	1	-
AX-158600321	6A	590672322	0.32851	0.95253	0.00245358	0.00245358	6A	590672322	C/T	T	intron_variant	MODIFIER	TRITD6Av1G214200	Transcript	TRITD6Av1G214200.1	protein_coding	-	_6/9	-	-	-	-	-	-	-	-	-	1	-
							6A	590672322	C/T	T	intron_variant	MODIFIER	TRITD6Av1G214200	Transcript	TRITD6Av1G214200.2	protein_coding	-	_6/14	-	-	-	-	-	-	-	-	-	1	-
							6A	590672322	C/T	T	intron_variant	MODIFIER	TRITD6Av1G214200	Transcript	TRITD6Av1G214200.3	protein_coding	-	_6/15	-	-	-	-	-	-	-	-	-	1	-
AX-109891058	3B	590965368	0.272503	0.633748	0.000107873	0.999892	3B	590965368	C/T	T	synonymous_variant	LOW	TRITD3Bv1G193660	Transcript	TRITD3Bv1G193660.1	protein_coding	_5/17	-	-	-	411	411	137	L	ttG/ttA	-	-	-1	-
							3B	590965368	C/T	T	downstream_gene_variant	MODIFIER	TRITD3Bv1G193670	Transcript	TRITD3Bv1G193670.1	protein_coding	-	-	-	-	-	-	-	-	-	-	2934	-1	-
							3B	590965368	C/T	T	downstream_gene_variant	MODIFIER	TRITD3Bv1G193670	Transcript	TRITD3Bv1G193670.2	protein_coding	-	-	-	-	-	-	-	-	-	-	2934	-1	-
AX-158527038	6A	591246150	0.392732	0.951358	0.00311511	0.00311511	6A	591246150	C/T	T	intergenic_variant	MODIFIER	-	-	-	-	-	-	-	-	-	-	-	-	-	-	-	-	-
AX-94703369	5B	591852421	0.321916	0.980623	2.46424e-05	2.46424e-05	5B	591852421	A/G	G	downstream_gene_variant	MODIFIER	TRITD5Bv1G208690	Transcript	TRITD5Bv1G208690.1	protein_coding	-	-	-	-	-	-	-	-	-	-	2851	1	-
							5B	591852421	A/G	G	downstream_gene_variant	MODIFIER	TRITD5Bv1G208690	Transcript	TRITD5Bv1G208690.2	protein_coding	-	-	-	-	-	-	-	-	-	-	2851	1	-
							5B	591852421	A/G	G	downstream_gene_variant	MODIFIER	TRITD5Bv1G208690	Transcript	TRITD5Bv1G208690.3	protein_coding	-	-	-	-	-	-	-	-	-	-	2703	1	-
							5B	591852421	A/G	G	downstream_gene_variant	MODIFIER	TRITD5Bv1G208690	Transcript	TRITD5Bv1G208690.4	protein_coding	-	-	-	-	-	-	-	-	-	-	3490	1	-
							5B	591852421	A/G	G	downstream_gene_variant	MODIFIER	TRITD5Bv1G208690	Transcript	TRITD5Bv1G208690.5	protein_coding	-	-	-	-	-	-	-	-	-	-	3347	1	-
							5B	591852421	A/G	G	upstream_gene_variant	MODIFIER	TRITD5Bv1G208700	Transcript	TRITD5Bv1G208700.1	protein_coding	-	-	-	-	-	-	-	-	-	-	763	-1	-
							5B	591852421	A/G	G	intron_variant	MODIFIER	TRITD5Bv1G208700	Transcript	TRITD5Bv1G208700.2	protein_coding	-	_9/9	-	-	-	-	-	-	-	-	-	-1	-
AX-110574793	5B	592019656	0.32851	0.95253	0.00245358	0.00245358	5B	592019656	A/C	C	intergenic_variant	MODIFIER	-	-	-	-	-	-	-	-	-	-	-	-	-	-	-	-	-
AX-158525286	5B	592485333	0.321916	0.980623	2.46424e-05	2.46424e-05	5B	592485333	C/T	T	intergenic_variant	MODIFIER	-	-	-	-	-	-	-	-	-	-	-	-	-	-	-	-	-
AX-95155468	3B	593916373	0.321916	0.980623	2.46424e-05	2.46424e-05	3B	593916373	G/T	T	downstream_gene_variant	MODIFIER	TRITD3Bv1G194840	Transcript	TRITD3Bv1G194840.1	protein_coding	-	-	-	-	-	-	-	-	-	-	18	1	-
							3B	593916373	G/T	T	downstream_gene_variant	MODIFIER	TRITD3Bv1G194840	Transcript	TRITD3Bv1G194840.2	protein_coding	-	-	-	-	-	-	-	-	-	-	18	1	-
							3B	593916373	G/T	T	upstream_gene_variant	MODIFIER	TRITD3Bv1G194850	Transcript	TRITD3Bv1G194850.1	protein_coding	-	-	-	-	-	-	-	-	-	-	3548	1	-
							3B	593916373	G/T	T	upstream_gene_variant	MODIFIER	TRITD3Bv1G194850	Transcript	TRITD3Bv1G194850.2	protein_coding	-	-	-	-	-	-	-	-	-	-	4782	1	-
BS00104432_51	5A	595046558	0.333496	0.970774	0.000305722	0.000305722	5A	595046558	A/G	G	downstream_gene_variant	MODIFIER	TRITD5Av1G224810	Transcript	TRITD5Av1G224810.1	protein_coding	-	-	-	-	-	-	-	-	-	-	48	1	-
							5A	595046558	A/G	G	downstream_gene_variant	MODIFIER	TRITD5Av1G224810	Transcript	TRITD5Av1G224810.2	protein_coding	-	-	-	-	-	-	-	-	-	-	48	1	-
							5A	595046558	A/G	G	downstream_gene_variant	MODIFIER	TRITD5Av1G224810	Transcript	TRITD5Av1G224810.3	protein_coding	-	-	-	-	-	-	-	-	-	-	48	1	-
							5A	595046558	A/G	G	downstream_gene_variant	MODIFIER	TRITD5Av1G224810	Transcript	TRITD5Av1G224810.4	protein_coding	-	-	-	-	-	-	-	-	-	-	48	1	-
							5A	595046558	A/G	G	downstream_gene_variant	MODIFIER	TRITD5Av1G224810	Transcript	TRITD5Av1G224810.5	protein_coding	-	-	-	-	-	-	-	-	-	-	48	1	-
							5A	595046558	A/G	G	downstream_gene_variant	MODIFIER	TRITD5Av1G224810	Transcript	TRITD5Av1G224810.6	protein_coding	-	-	-	-	-	-	-	-	-	-	48	1	-
							5A	595046558	A/G	G	downstream_gene_variant	MODIFIER	TRITD5Av1G224830	Transcript	TRITD5Av1G224830.1	protein_coding	-	-	-	-	-	-	-	-	-	-	463	-1	-
							5A	595046558	A/G	G	downstream_gene_variant	MODIFIER	TRITD5Av1G224830	Transcript	TRITD5Av1G224830.2	protein_coding	-	-	-	-	-	-	-	-	-	-	546	-1	-
							5A	595046558	A/G	G	downstream_gene_variant	MODIFIER	TRITD5Av1G224830	Transcript	TRITD5Av1G224830.3	protein_coding	-	-	-	-	-	-	-	-	-	-	935	-1	-
							5A	595046558	A/G	G	downstream_gene_variant	MODIFIER	TRITD5Av1G224830	Transcript	TRITD5Av1G224830.4	protein_coding	-	-	-	-	-	-	-	-	-	-	1720	-1	-
AX-94439386	4A	597712582	0.317362	0.941034	0.00882122	0.00882122	4A	597712582	G/T	T	intron_variant	MODIFIER	TRITD4Av1G206090	Transcript	TRITD4Av1G206090.1	protein_coding	-	_2/5	-	-	-	-	-	-	-	-	-	1	-
							4A	597712582	G/T	T	downstream_gene_variant	MODIFIER	TRITD4Av1G206110	Transcript	TRITD4Av1G206110.1	protein_coding	-	-	-	-	-	-	-	-	-	-	1841	-1	-
							4A	597712582	G/T	T	downstream_gene_variant	MODIFIER	TRITD4Av1G206110	Transcript	TRITD4Av1G206110.2	protein_coding	-	-	-	-	-	-	-	-	-	-	1841	-1	-
AX-158526938	6A	598823343	0.364241	0.965749	0.00081676	0.00081676	6A	598823343	A/G	G	downstream_gene_variant	MODIFIER	TRITD6Av1G218660	Transcript	TRITD6Av1G218660.1	protein_coding	-	-	-	-	-	-	-	-	-	-	3608	1	-
							6A	598823343	A/G	G	upstream_gene_variant	MODIFIER	TRITD6Av1G218680	Transcript	TRITD6Av1G218680.1	protein_coding	-	-	-	-	-	-	-	-	-	-	2001	1	-
							6A	598823343	A/G	G	upstream_gene_variant	MODIFIER	TRITD6Av1G218680	Transcript	TRITD6Av1G218680.2	protein_coding	-	-	-	-	-	-	-	-	-	-	2001	1	-
							6A	598823343	A/G	G	upstream_gene_variant	MODIFIER	TRITD6Av1G218680	Transcript	TRITD6Av1G218680.3	protein_coding	-	-	-	-	-	-	-	-	-	-	2001	1	-
AX-94892126	5B	599110779	0.289346	0.956883	0.00400736	0.00400736	5B	599110779	C/T	T	downstream_gene_variant	MODIFIER	TRITD5Bv1G211500	Transcript	TRITD5Bv1G211500.1	protein_coding	-	-	-	-	-	-	-	-	-	-	201	1	-
							5B	599110779	C/T	T	upstream_gene_variant	MODIFIER	TRITD5Bv1G211520	Transcript	TRITD5Bv1G211520.1	protein_coding	-	-	-	-	-	-	-	-	-	-	1544	1	-
							5B	599110779	C/T	T	upstream_gene_variant	MODIFIER	TRITD5Bv1G211520	Transcript	TRITD5Bv1G211520.2	protein_coding	-	-	-	-	-	-	-	-	-	-	1813	1	-
							5B	599110779	C/T	T	upstream_gene_variant	MODIFIER	TRITD5Bv1G211520	Transcript	TRITD5Bv1G211520.3	protein_coding	-	-	-	-	-	-	-	-	-	-	1813	1	-
							5B	599110779	C/T	T	upstream_gene_variant	MODIFIER	TRITD5Bv1G211520	Transcript	TRITD5Bv1G211520.4	protein_coding	-	-	-	-	-	-	-	-	-	-	1813	1	-
							5B	599110779	C/T	T	upstream_gene_variant	MODIFIER	TRITD5Bv1G211520	Transcript	TRITD5Bv1G211520.5	protein_coding	-	-	-	-	-	-	-	-	-	-	1813	1	-
							5B	599110779	C/T	T	upstream_gene_variant	MODIFIER	TRITD5Bv1G211520	Transcript	TRITD5Bv1G211520.6	protein_coding	-	-	-	-	-	-	-	-	-	-	1813	1	-
							5B	599110779	C/T	T	upstream_gene_variant	MODIFIER	TRITD5Bv1G211520	Transcript	TRITD5Bv1G211520.7	protein_coding	-	-	-	-	-	-	-	-	-	-	1876	1	-
							5B	599110779	C/T	T	upstream_gene_variant	MODIFIER	TRITD5Bv1G211520	Transcript	TRITD5Bv1G211520.8	protein_coding	-	-	-	-	-	-	-	-	-	-	4477	1	-
AX-158525283	5B	599957739	0.321916	0.980623	2.46424e-05	2.46424e-05	5B	599957739	A/C	C	intergenic_variant	MODIFIER	-	-	-	-	-	-	-	-	-	-	-	-	-	-	-	-	-
TGWA25K-TG0207	4A	600242630	0.32049	0.669123	0.00916272	0.990837	4A	600242630	C/T	T	downstream_gene_variant	MODIFIER	TRITD4Av1G207600	Transcript	TRITD4Av1G207600.1	protein_coding	-	-	-	-	-	-	-	-	-	-	15	1	-
							4A	600242630	C/T	T	downstream_gene_variant	MODIFIER	TRITD4Av1G207600	Transcript	TRITD4Av1G207600.2	protein_coding	-	-	-	-	-	-	-	-	-	-	15	1	-
							4A	600242630	C/T	T	downstream_gene_variant	MODIFIER	TRITD4Av1G207600	Transcript	TRITD4Av1G207600.3	protein_coding	-	-	-	-	-	-	-	-	-	-	15	1	-
							4A	600242630	C/T	T	downstream_gene_variant	MODIFIER	TRITD4Av1G207600	Transcript	TRITD4Av1G207600.4	protein_coding	-	-	-	-	-	-	-	-	-	-	15	1	-
							4A	600242630	C/T	T	downstream_gene_variant	MODIFIER	TRITD4Av1G207600	Transcript	TRITD4Av1G207600.5	protein_coding	-	-	-	-	-	-	-	-	-	-	15	1	-
							4A	600242630	C/T	T	upstream_gene_variant	MODIFIER	TRITD4Av1G207610	Transcript	TRITD4Av1G207610.1	protein_coding	-	-	-	-	-	-	-	-	-	-	4477	1	-
							4A	600242630	C/T	T	upstream_gene_variant	MODIFIER	TRITD4Av1G207610	Transcript	TRITD4Av1G207610.2	protein_coding	-	-	-	-	-	-	-	-	-	-	4600	1	-
AX-110043373	4A	600247721	0.412214	0.658574	0.00234842	0.997652	4A	600247721	A/T	T	intron_variant	MODIFIER	TRITD4Av1G207610	Transcript	TRITD4Av1G207610.1	protein_coding	-	_1/2	-	-	-	-	-	-	-	-	-	1	-
							4A	600247721	A/T	T	intron_variant	MODIFIER	TRITD4Av1G207610	Transcript	TRITD4Av1G207610.2	protein_coding	-	_1/3	-	-	-	-	-	-	-	-	-	1	-
wsnp_Ex_c12152_19428078	5B	600624910	0.34455	0.954739	0.0028565	0.0028565	5B	600624910	A/C	C	downstream_gene_variant	MODIFIER	TRITD5Bv1G211890	Transcript	TRITD5Bv1G211890.10	protein_coding	-	-	-	-	-	-	-	-	-	-	360	1	-
							5B	600624910	A/C	C	downstream_gene_variant	MODIFIER	TRITD5Bv1G211890	Transcript	TRITD5Bv1G211890.2	protein_coding	-	-	-	-	-	-	-	-	-	-	4897	1	-
							5B	600624910	A/C	C	downstream_gene_variant	MODIFIER	TRITD5Bv1G211890	Transcript	TRITD5Bv1G211890.3	protein_coding	-	-	-	-	-	-	-	-	-	-	4538	1	-
							5B	600624910	A/C	C	downstream_gene_variant	MODIFIER	TRITD5Bv1G211890	Transcript	TRITD5Bv1G211890.4	protein_coding	-	-	-	-	-	-	-	-	-	-	360	1	-
							5B	600624910	A/C	C	downstream_gene_variant	MODIFIER	TRITD5Bv1G211890	Transcript	TRITD5Bv1G211890.5	protein_coding	-	-	-	-	-	-	-	-	-	-	360	1	-
							5B	600624910	A/C	C	downstream_gene_variant	MODIFIER	TRITD5Bv1G211890	Transcript	TRITD5Bv1G211890.6	protein_coding	-	-	-	-	-	-	-	-	-	-	360	1	-
							5B	600624910	A/C	C	downstream_gene_variant	MODIFIER	TRITD5Bv1G211890	Transcript	TRITD5Bv1G211890.7	protein_coding	-	-	-	-	-	-	-	-	-	-	360	1	-
							5B	600624910	A/C	C	downstream_gene_variant	MODIFIER	TRITD5Bv1G211900	Transcript	TRITD5Bv1G211900.1	protein_coding	-	-	-	-	-	-	-	-	-	-	2767	-1	-
							5B	600624910	A/C	C	downstream_gene_variant	MODIFIER	TRITD5Bv1G211900	Transcript	TRITD5Bv1G211900.2	protein_coding	-	-	-	-	-	-	-	-	-	-	2771	-1	-
							5B	600624910	A/C	C	downstream_gene_variant	MODIFIER	TRITD5Bv1G211900	Transcript	TRITD5Bv1G211900.3	protein_coding	-	-	-	-	-	-	-	-	-	-	2771	-1	-
							5B	600624910	A/C	C	downstream_gene_variant	MODIFIER	TRITD5Bv1G211900	Transcript	TRITD5Bv1G211900.4	protein_coding	-	-	-	-	-	-	-	-	-	-	2953	-1	-
AX-94603856	1B	600672886	0.184283	0.62766	0.00964352	0.990356	1B	600672886	G/T	T	downstream_gene_variant	MODIFIER	TRITD1Bv1G196100	Transcript	TRITD1Bv1G196100.1	protein_coding	-	-	-	-	-	-	-	-	-	-	2992	1	-
							1B	600672886	G/T	T	downstream_gene_variant	MODIFIER	TRITD1Bv1G196100	Transcript	TRITD1Bv1G196100.2	protein_coding	-	-	-	-	-	-	-	-	-	-	237	1	-
							1B	600672886	G/T	T	missense_variant	MODERATE	TRITD1Bv1G196100	Transcript	TRITD1Bv1G196100.3	protein_coding	16/16	-	-	-	1736	1736	579	S/I	aGc/aTc	-	-	1	deleterious_low_confidence(0.01)
							1B	600672886	G/T	T	missense_variant	MODERATE	TRITD1Bv1G196100	Transcript	TRITD1Bv1G196100.4	protein_coding	16/16	-	-	-	1595	1595	532	S/I	aGc/aTc	-	-	1	deleterious_low_confidence(0.01)
							1B	600672886	G/T	T	downstream_gene_variant	MODIFIER	TRITD1Bv1G196120	Transcript	TRITD1Bv1G196120.1	protein_coding	-	-	-	-	-	-	-	-	-	-	937	-1	-
							1B	600672886	G/T	T	upstream_gene_variant	MODIFIER	TRITD1Bv1G196130	Transcript	TRITD1Bv1G196130.1	protein_coding	-	-	-	-	-	-	-	-	-	-	2248	1	-
							1B	600672886	G/T	T	upstream_gene_variant	MODIFIER	TRITD1Bv1G196130	Transcript	TRITD1Bv1G196130.2	protein_coding	-	-	-	-	-	-	-	-	-	-	2248	1	-
BS00022364_51	4B	600833850	0.243542	0.603	0.000278041	0.999722	4B	600833850	A/G	G	downstream_gene_variant	MODIFIER	TRITD4Bv1G177370	Transcript	TRITD4Bv1G177370.1	protein_coding	-	-	-	-	-	-	-	-	-	-	146	-1	-
							4B	600833850	A/G	G	downstream_gene_variant	MODIFIER	TRITD4Bv1G177370	Transcript	TRITD4Bv1G177370.2	protein_coding	-	-	-	-	-	-	-	-	-	-	146	-1	-
IAAV3480	4A	602757632	0.321916	0.980623	2.46424e-05	2.46424e-05	4A	602757632	A/G	G	synonymous_variant	LOW	TRITD4Av1G209010	Transcript	TRITD4Av1G209010.1	protein_coding	_8/9	-	-	-	876	876	292	L	ctA/ctG	-	-	1	-
							4A	602757632	A/G	G	synonymous_variant	LOW	TRITD4Av1G209010	Transcript	TRITD4Av1G209010.2	protein_coding	_8/12	-	-	-	876	876	292	L	ctA/ctG	-	-	1	-
							4A	602757632	A/G	G	synonymous_variant	LOW	TRITD4Av1G209010	Transcript	TRITD4Av1G209010.3	protein_coding	_8/13	-	-	-	876	876	292	L	ctA/ctG	-	-	1	-
							4A	602757632	A/G	G	synonymous_variant	LOW	TRITD4Av1G209010	Transcript	TRITD4Av1G209010.4	protein_coding	_8/13	-	-	-	876	876	292	L	ctA/ctG	-	-	1	-
							4A	602757632	A/G	G	synonymous_variant	LOW	TRITD4Av1G209010	Transcript	TRITD4Av1G209010.5	protein_coding	_8/13	-	-	-	849	849	283	L	ctA/ctG	-	-	1	-
							4A	602757632	A/G	G	synonymous_variant	LOW	TRITD4Av1G209010	Transcript	TRITD4Av1G209010.6	protein_coding	_8/13	-	-	-	768	768	256	L	ctA/ctG	-	-	1	-
							4A	602757632	A/G	G	synonymous_variant	LOW	TRITD4Av1G209010	Transcript	TRITD4Av1G209010.7	protein_coding	_8/13	-	-	-	771	771	257	L	ctA/ctG	-	-	1	-
							4A	602757632	A/G	G	downstream_gene_variant	MODIFIER	TRITD4Av1G209030	Transcript	TRITD4Av1G209030.1	protein_coding	-	-	-	-	-	-	-	-	-	-	3914	-1	-
							4A	602757632	A/G	G	downstream_gene_variant	MODIFIER	TRITD4Av1G209030	Transcript	TRITD4Av1G209030.2	protein_coding	-	-	-	-	-	-	-	-	-	-	3914	-1	-
							4A	602757632	A/G	G	downstream_gene_variant	MODIFIER	TRITD4Av1G209030	Transcript	TRITD4Av1G209030.3	protein_coding	-	-	-	-	-	-	-	-	-	-	4542	-1	-
AX-158565312	5A	604125309	0.325213	0.961639	0.000771842	0.000771842	5A	604125309	C/T	T	downstream_gene_variant	MODIFIER	TRITD5Av1G229000	Transcript	TRITD5Av1G229000.1	protein_coding	-	-	-	-	-	-	-	-	-	-	128	1	-
AX-158557348	2A	605107298	0.32851	0.95253	0.00245358	0.00245358	2A	605107298	C/T	T	intergenic_variant	MODIFIER	-	-	-	-	-	-	-	-	-	-	-	-	-	-	-	-	-
Tdurum_contig14404_319	5B	605558150	0.43952	0.685995	0.00612154	0.993878	5B	605558150	C/G	G	intergenic_variant	MODIFIER	-	-	-	-	-	-	-	-	-	-	-	-	-	-	-	-	-
wsnp_BE497845D_Ta_1_1	7A	606714676	0.0790709	0.29	3.11651e-06	0.999997	7A	606714676	C/T	T	downstream_gene_variant	MODIFIER	TRITD7Av1G226510	Transcript	TRITD7Av1G226510.1	protein_coding	-	-	-	-	-	-	-	-	-	-	636	1	-
							7A	606714676	C/T	T	missense_variant	MODERATE	TRITD7Av1G226510	Transcript	TRITD7Av1G226510.2	protein_coding	_9/17	-	-	-	859	859	287	P/S	Cca/Tca	-	-	1	tolerated(0.43)
							7A	606714676	C/T	T	missense_variant	MODERATE	TRITD7Av1G226510	Transcript	TRITD7Av1G226510.3	protein_coding	_8/16	-	-	-	718	718	240	P/S	Cca/Tca	-	-	1	tolerated(0.51)
							7A	606714676	C/T	T	intron_variant	MODIFIER	TRITD7Av1G226510	Transcript	TRITD7Av1G226510.4	protein_coding	-	_6/13	-	-	-	-	-	-	-	-	-	1	-
Kukri_rep_c105157_485	7A	607135191	0.224791	0.595899	0.00023619	0.999764	7A	607135191	C/T	T	synonymous_variant	LOW	TRITD7Av1G226660	Transcript	TRITD7Av1G226660.10	protein_coding	_10/11	-	-	-	2499	2499	833	S	tcC/tcT	-	-	1	-
							7A	607135191	C/T	T	synonymous_variant	LOW	TRITD7Av1G226660	Transcript	TRITD7Av1G226660.11	protein_coding	_10/11	-	-	-	2499	2499	833	S	tcC/tcT	-	-	1	-
							7A	607135191	C/T	T	synonymous_variant	LOW	TRITD7Av1G226660	Transcript	TRITD7Av1G226660.12	protein_coding	_10/11	-	-	-	2499	2499	833	S	tcC/tcT	-	-	1	-
							7A	607135191	C/T	T	synonymous_variant	LOW	TRITD7Av1G226660	Transcript	TRITD7Av1G226660.13	protein_coding	_9/10	-	-	-	2571	2571	857	S	tcC/tcT	-	-	1	-
							7A	607135191	C/T	T	synonymous_variant	LOW	TRITD7Av1G226660	Transcript	TRITD7Av1G226660.14	protein_coding	_10/11	-	-	-	2496	2496	832	S	tcC/tcT	-	-	1	-
							7A	607135191	C/T	T	synonymous_variant	LOW	TRITD7Av1G226660	Transcript	TRITD7Av1G226660.15	protein_coding	_9/10	-	-	-	2565	2565	855	S	tcC/tcT	-	-	1	-
							7A	607135191	C/T	T	synonymous_variant	LOW	TRITD7Av1G226660	Transcript	TRITD7Av1G226660.16	protein_coding	_9/10	-	-	-	2571	2571	857	S	tcC/tcT	-	-	1	-
							7A	607135191	C/T	T	synonymous_variant	LOW	TRITD7Av1G226660	Transcript	TRITD7Av1G226660.17	protein_coding	_9/10	-	-	-	2291	2289	763	S	tcC/tcT	-	-	1	-
							7A	607135191	C/T	T	downstream_gene_variant	MODIFIER	TRITD7Av1G226660	Transcript	TRITD7Av1G226660.18	protein_coding	-	-	-	-	-	-	-	-	-	-	280	1	-
							7A	607135191	C/T	T	downstream_gene_variant	MODIFIER	TRITD7Av1G226660	Transcript	TRITD7Av1G226660.1	protein_coding	-	-	-	-	-	-	-	-	-	-	122	1	-
							7A	607135191	C/T	T	synonymous_variant	LOW	TRITD7Av1G226660	Transcript	TRITD7Av1G226660.2	protein_coding	_11/12	-	-	-	2703	2703	901	S	tcC/tcT	-	-	1	-
							7A	607135191	C/T	T	synonymous_variant	LOW	TRITD7Av1G226660	Transcript	TRITD7Av1G226660.3	protein_coding	_11/12	-	-	-	2706	2706	902	S	tcC/tcT	-	-	1	-
							7A	607135191	C/T	T	downstream_gene_variant	MODIFIER	TRITD7Av1G226660	Transcript	TRITD7Av1G226660.4	protein_coding	-	-	-	-	-	-	-	-	-	-	172	1	-
							7A	607135191	C/T	T	downstream_gene_variant	MODIFIER	TRITD7Av1G226660	Transcript	TRITD7Av1G226660.5	protein_coding	-	-	-	-	-	-	-	-	-	-	154	1	-
							7A	607135191	C/T	T	downstream_gene_variant	MODIFIER	TRITD7Av1G226660	Transcript	TRITD7Av1G226660.6	protein_coding	-	-	-	-	-	-	-	-	-	-	122	1	-
							7A	607135191	C/T	T	downstream_gene_variant	MODIFIER	TRITD7Av1G226660	Transcript	TRITD7Av1G226660.7	protein_coding	-	-	-	-	-	-	-	-	-	-	122	1	-
							7A	607135191	C/T	T	downstream_gene_variant	MODIFIER	TRITD7Av1G226660	Transcript	TRITD7Av1G226660.8	protein_coding	-	-	-	-	-	-	-	-	-	-	122	1	-
							7A	607135191	C/T	T	synonymous_variant	LOW	TRITD7Av1G226660	Transcript	TRITD7Av1G226660.9	protein_coding	_9/9	-	-	-	2571	2571	857	S	tcC/tcT	-	-	1	-
							7A	607135191	C/T	T	downstream_gene_variant	MODIFIER	TRITD7Av1G226680	Transcript	TRITD7Av1G226680.1	protein_coding	-	-	-	-	-	-	-	-	-	-	4574	-1	-
							7A	607135191	C/T	T	downstream_gene_variant	MODIFIER	TRITD7Av1G226680	Transcript	TRITD7Av1G226680.2	protein_coding	-	-	-	-	-	-	-	-	-	-	4574	-1	-
							7A	607135191	C/T	T	downstream_gene_variant	MODIFIER	TRITD7Av1G226680	Transcript	TRITD7Av1G226680.3	protein_coding	-	-	-	-	-	-	-	-	-	-	4574	-1	-
							7A	607135191	C/T	T	downstream_gene_variant	MODIFIER	TRITD7Av1G226680	Transcript	TRITD7Av1G226680.4	protein_coding	-	-	-	-	-	-	-	-	-	-	4574	-1	-
AX-109890162	7A	607302110	0.321916	0.980623	2.46424e-05	2.46424e-05	7A	607302110	A/G	G	upstream_gene_variant	MODIFIER	TRITD7Av1G226770	Transcript	TRITD7Av1G226770.1	protein_coding	-	-	-	-	-	-	-	-	-	-	576	1	-
							7A	607302110	A/G	G	upstream_gene_variant	MODIFIER	TRITD7Av1G226770	Transcript	TRITD7Av1G226770.2	protein_coding	-	-	-	-	-	-	-	-	-	-	576	1	-
							7A	607302110	A/G	G	upstream_gene_variant	MODIFIER	TRITD7Av1G226770	Transcript	TRITD7Av1G226770.3	protein_coding	-	-	-	-	-	-	-	-	-	-	576	1	-
							7A	607302110	A/G	G	upstream_gene_variant	MODIFIER	TRITD7Av1G226770	Transcript	TRITD7Av1G226770.4	protein_coding	-	-	-	-	-	-	-	-	-	-	1707	1	-
AX-158598716	4A	607834670	0.389151	0.671399	0.00407093	0.995929	4A	607834670	C/T	T	downstream_gene_variant	MODIFIER	TRITD4Av1G211620	Transcript	TRITD4Av1G211620.1	protein_coding	-	-	-	-	-	-	-	-	-	-	919	1	-
							4A	607834670	C/T	T	downstream_gene_variant	MODIFIER	TRITD4Av1G211620	Transcript	TRITD4Av1G211620.2	protein_coding	-	-	-	-	-	-	-	-	-	-	2402	1	-
							4A	607834670	C/T	T	downstream_gene_variant	MODIFIER	TRITD4Av1G211620	Transcript	TRITD4Av1G211620.3	protein_coding	-	-	-	-	-	-	-	-	-	-	919	1	-
AX-158523308	3A	608309688	0.273751	0.954427	0.00922211	0.00922211	3A	608309688	A/G	G	missense_variant	MODERATE	TRITD3Av1G221800	Transcript	TRITD3Av1G221800.1	protein_coding	_1/13	-	-	-	53	53	18	I/T	aTc/aCc	-	-	-1	tolerated(0.19)
							3A	608309688	A/G	G	missense_variant	MODERATE	TRITD3Av1G221800	Transcript	TRITD3Av1G221800.2	protein_coding	_4/16	-	-	-	581	581	194	I/T	aTc/aCc	-	-	-1	tolerated(0.08)
							3A	608309688	A/G	G	missense_variant	MODERATE	TRITD3Av1G221800	Transcript	TRITD3Av1G221800.3	protein_coding	_2/13	-	-	-	266	266	89	I/T	aTc/aCc	-	-	-1	tolerated(0.06)
AX-158581106	4A	609391517	0.304316	0.979502	3.84528e-05	3.84528e-05	4A	609391517	A/G	G	downstream_gene_variant	MODIFIER	TRITD4Av1G212420	Transcript	TRITD4Av1G212420.1	protein_coding	-	-	-	-	-	-	-	-	-	-	451	1	-
GENE-4701_272	7B	609826034	0.281637	0.955703	0.00575962	0.00575962	7B	609826034	A/G	G	intron_variant	MODIFIER	TRITD7Bv1G194540	Transcript	TRITD7Bv1G194540.1	protein_coding	-	_6/8	-	-	-	-	-	-	-	-	-	-1	-
							7B	609826034	A/G	G	intron_variant	MODIFIER	TRITD7Bv1G194540	Transcript	TRITD7Bv1G194540.2	protein_coding	-	_8/10	-	-	-	-	-	-	-	-	-	-1	-
							7B	609826034	A/G	G	intron_variant	MODIFIER	TRITD7Bv1G194540	Transcript	TRITD7Bv1G194540.3	protein_coding	-	_7/9	-	-	-	-	-	-	-	-	-	-1	-
							7B	609826034	A/G	G	intron_variant	MODIFIER	TRITD7Bv1G194540	Transcript	TRITD7Bv1G194540.4	protein_coding	-	_7/9	-	-	-	-	-	-	-	-	-	-1	-
							7B	609826034	A/G	G	downstream_gene_variant	MODIFIER	TRITD7Bv1G194540	Transcript	TRITD7Bv1G194540.5	protein_coding	-	-	-	-	-	-	-	-	-	-	520	-1	-
							7B	609826034	A/G	G	downstream_gene_variant	MODIFIER	TRITD7Bv1G194540	Transcript	TRITD7Bv1G194540.6	protein_coding	-	-	-	-	-	-	-	-	-	-	533	-1	-
							7B	609826034	A/G	G	downstream_gene_variant	MODIFIER	TRITD7Bv1G194540	Transcript	TRITD7Bv1G194540.7	protein_coding	-	-	-	-	-	-	-	-	-	-	585	-1	-
AX-158539398	7A	610695843	0.34455	0.954739	0.0028565	0.0028565	7A	610695843	C/T	T	intron_variant	MODIFIER	TRITD7Av1G228120	Transcript	TRITD7Av1G228120.1	protein_coding	-	_4/4	-	-	-	-	-	-	-	-	-	1	-
							7A	610695843	C/T	T	intron_variant	MODIFIER	TRITD7Av1G228120	Transcript	TRITD7Av1G228120.2	protein_coding	-	_4/5	-	-	-	-	-	-	-	-	-	1	-
							7A	610695843	C/T	T	intron_variant	MODIFIER	TRITD7Av1G228120	Transcript	TRITD7Av1G228120.3	protein_coding	-	_4/6	-	-	-	-	-	-	-	-	-	1	-
							7A	610695843	C/T	T	intron_variant	MODIFIER	TRITD7Av1G228120	Transcript	TRITD7Av1G228120.4	protein_coding	-	_4/6	-	-	-	-	-	-	-	-	-	1	-
							7A	610695843	C/T	T	intron_variant	MODIFIER	TRITD7Av1G228120	Transcript	TRITD7Av1G228120.5	protein_coding	-	_4/7	-	-	-	-	-	-	-	-	-	1	-
AX-94589700	6A	610927357	0.321916	0.980623	2.46424e-05	2.46424e-05	6A	610927357	C/T	T	intergenic_variant	MODIFIER	-	-	-	-	-	-	-	-	-	-	-	-	-	-	-	-	-
AX-95006148	2B	611276157	0.321916	0.980623	2.46424e-05	2.46424e-05	2B	611276157	C/T	T	stop_gained	HIGH	TRITD2Bv1G204550	Transcript	TRITD2Bv1G204550.1	protein_coding	_2/2	-	-	-	562	562	188	Q/*	Cag/Tag	-	-	1	-
							2B	611276157	C/T	T	stop_gained	HIGH	TRITD2Bv1G204550	Transcript	TRITD2Bv1G204550.2	protein_coding	_2/4	-	-	-	562	562	188	Q/*	Cag/Tag	-	-	1	-
							2B	611276157	C/T	T	downstream_gene_variant	MODIFIER	TRITD2Bv1G204570	Transcript	TRITD2Bv1G204570.1	protein_coding	-	-	-	-	-	-	-	-	-	-	1378	-1	-
AX-158548198	3B	611285065	0.226121	0.613793	0.00236556	0.997634	3B	611285065	A/G	G	downstream_gene_variant	MODIFIER	TRITD3Bv1G200400	Transcript	TRITD3Bv1G200400.1	protein_coding	-	-	-	-	-	-	-	-	-	-	232	-1	-
BobWhite_c28409_462	6B	611588758	0.304316	0.979502	3.84528e-05	3.84528e-05	6B	611588758	A/C	C	downstream_gene_variant	MODIFIER	TRITD6Bv1G194460	Transcript	TRITD6Bv1G194460.4	protein_coding	-	-	-	-	-	-	-	-	-	-	4932	1	-
							6B	611588758	A/C	C	downstream_gene_variant	MODIFIER	TRITD6Bv1G194460	Transcript	TRITD6Bv1G194460.5	protein_coding	-	-	-	-	-	-	-	-	-	-	4852	1	-
							6B	611588758	A/C	C	downstream_gene_variant	MODIFIER	TRITD6Bv1G194460	Transcript	TRITD6Bv1G194460.6	protein_coding	-	-	-	-	-	-	-	-	-	-	3160	1	-
							6B	611588758	A/C	C	downstream_gene_variant	MODIFIER	TRITD6Bv1G194460	Transcript	TRITD6Bv1G194460.7	protein_coding	-	-	-	-	-	-	-	-	-	-	3164	1	-
AX-158550230	4B	613210034	0.198541	0.591562	0.000574444	0.999426	4B	613210034	G/T	T	intron_variant	MODIFIER	TRITD4Bv1G182270	Transcript	TRITD4Bv1G182270.1	protein_coding	-	_2/3	-	-	-	-	-	-	-	-	-	-1	-
							4B	613210034	G/T	T	intron_variant	MODIFIER	TRITD4Bv1G182270	Transcript	TRITD4Bv1G182270.2	protein_coding	-	_4/5	-	-	-	-	-	-	-	-	-	-1	-
							4B	613210034	G/T	T	intron_variant	MODIFIER	TRITD4Bv1G182270	Transcript	TRITD4Bv1G182270.3	protein_coding	-	_5/6	-	-	-	-	-	-	-	-	-	-1	-
							4B	613210034	G/T	T	downstream_gene_variant	MODIFIER	TRITD4Bv1G182270	Transcript	TRITD4Bv1G182270.4	protein_coding	-	-	-	-	-	-	-	-	-	-	200	-1	-
AX-158544944	1B	616467524	0.386836	0.676488	0.00591362	0.994086	1B	616467524	G/T	T	missense_variant	MODERATE	TRITD1Bv1G201940	Transcript	TRITD1Bv1G201940.1	protein_coding	_5/8	-	-	-	811	811	271	G/W	Ggg/Tgg	-	-	1	deleterious(0)
							1B	616467524	G/T	T	missense_variant	MODERATE	TRITD1Bv1G201940	Transcript	TRITD1Bv1G201940.2	protein_coding	_5/12	-	-	-	811	811	271	G/W	Ggg/Tgg	-	-	1	deleterious(0)
							1B	616467524	G/T	T	missense_variant	MODERATE	TRITD1Bv1G201940	Transcript	TRITD1Bv1G201940.3	protein_coding	_5/12	-	-	-	811	811	271	G/W	Ggg/Tgg	-	-	1	deleterious(0)
							1B	616467524	G/T	T	missense_variant	MODERATE	TRITD1Bv1G201940	Transcript	TRITD1Bv1G201940.4	protein_coding	_5/13	-	-	-	811	811	271	G/W	Ggg/Tgg	-	-	1	deleterious(0)
							1B	616467524	G/T	T	missense_variant	MODERATE	TRITD1Bv1G201940	Transcript	TRITD1Bv1G201940.5	protein_coding	_4/11	-	-	-	574	574	192	G/W	Ggg/Tgg	-	-	1	deleterious(0)
RAC875_c25738_168	7B	618596533	0.311356	0.949914	0.00418781	0.00418781	7B	618596533	A/G	G	intergenic_variant	MODIFIER	-	-	-	-	-	-	-	-	-	-	-	-	-	-	-	-	-
AX-158530558	6B	618745022	0.289346	0.956883	0.00400736	0.00400736	6B	618745022	A/G	G	downstream_gene_variant	MODIFIER	TRITD6Bv1G197420	Transcript	TRITD6Bv1G197420.1	protein_coding	-	-	-	-	-	-	-	-	-	-	220	1	-
AX-94958390	3A	619228836	0.32851	0.95253	0.00245358	0.00245358	3A	619228836	G/T	T	downstream_gene_variant	MODIFIER	TRITD3Av1G226230	Transcript	TRITD3Av1G226230.1	protein_coding	-	-	-	-	-	-	-	-	-	-	3661	1	-
							3A	619228836	G/T	T	downstream_gene_variant	MODIFIER	TRITD3Av1G226230	Transcript	TRITD3Av1G226230.2	protein_coding	-	-	-	-	-	-	-	-	-	-	3216	1	-
							3A	619228836	G/T	T	downstream_gene_variant	MODIFIER	TRITD3Av1G226230	Transcript	TRITD3Av1G226230.3	protein_coding	-	-	-	-	-	-	-	-	-	-	1637	1	-
							3A	619228836	G/T	T	downstream_gene_variant	MODIFIER	TRITD3Av1G226230	Transcript	TRITD3Av1G226230.4	protein_coding	-	-	-	-	-	-	-	-	-	-	1309	1	-
							3A	619228836	G/T	T	downstream_gene_variant	MODIFIER	TRITD3Av1G226230	Transcript	TRITD3Av1G226230.5	protein_coding	-	-	-	-	-	-	-	-	-	-	1309	1	-
							3A	619228836	G/T	T	downstream_gene_variant	MODIFIER	TRITD3Av1G226230	Transcript	TRITD3Av1G226230.6	protein_coding	-	-	-	-	-	-	-	-	-	-	1309	1	-
							3A	619228836	G/T	T	downstream_gene_variant	MODIFIER	TRITD3Av1G226230	Transcript	TRITD3Av1G226230.7	protein_coding	-	-	-	-	-	-	-	-	-	-	1309	1	-
							3A	619228836	G/T	T	downstream_gene_variant	MODIFIER	TRITD3Av1G226230	Transcript	TRITD3Av1G226230.8	protein_coding	-	-	-	-	-	-	-	-	-	-	1309	1	-
AX-95008808	7A	619976088	0.350784	0.972215	0.000317609	0.000317609	7A	619976088	C/T	T	intron_variant	MODIFIER	TRITD7Av1G231980	Transcript	TRITD7Av1G231980.1	protein_coding	-	_1/4	-	-	-	-	-	-	-	AX-95008808-7A.1	-	-1	-
							7A	619976088	C/T	T	upstream_gene_variant	MODIFIER	TRITD7Av1G231980	Transcript	TRITD7Av1G231980.2	protein_coding	-	-	-	-	-	-	-	-	-	AX-95008808-7A.1	12	-1	-
							7A	619976088	C/T	T	downstream_gene_variant	MODIFIER	TRITD7Av1G231990	Transcript	TRITD7Av1G231990.1	protein_coding	-	-	-	-	-	-	-	-	-	AX-95008808-7A.1	776	-1	-
RAC875_c56535_256	4A	620247391	0.32851	0.95253	0.00245358	0.00245358	4A	620247391	A/G	G	missense_variant	MODERATE	TRITD4Av1G218160	Transcript	TRITD4Av1G218160.1	protein_coding	_6/6	-	-	-	1411	1411	471	F/L	Ttt/Ctt	-	-	-1	tolerated(1)
							4A	620247391	A/G	G	missense_variant	MODERATE	TRITD4Av1G218160	Transcript	TRITD4Av1G218160.2	protein_coding	_5/5	-	-	-	1258	1258	420	F/L	Ttt/Ctt	-	-	-1	tolerated(1)
							4A	620247391	A/G	G	missense_variant	MODERATE	TRITD4Av1G218160	Transcript	TRITD4Av1G218160.3	protein_coding	_6/6	-	-	-	1405	1405	469	F/L	Ttt/Ctt	-	-	-1	tolerated(1)
							4A	620247391	A/G	G	missense_variant	MODERATE	TRITD4Av1G218160	Transcript	TRITD4Av1G218160.4	protein_coding	_6/6	-	-	-	1456	1456	486	F/L	Ttt/Ctt	-	-	-1	tolerated(1)
							4A	620247391	A/G	G	missense_variant	MODERATE	TRITD4Av1G218160	Transcript	TRITD4Av1G218160.5	protein_coding	_6/6	-	-	-	1459	1459	487	F/L	Ttt/Ctt	-	-	-1	tolerated(1)
AX-158542534	5A	622555361	0.34152	0.972603	0.000273063	0.000273063	5A	622555361	C/T	T	downstream_gene_variant	MODIFIER	TRITD5Av1G239070	Transcript	TRITD5Av1G239070.1	protein_coding	-	-	-	-	-	-	-	-	-	-	2753	1	-
							5A	622555361	C/T	T	downstream_gene_variant	MODIFIER	TRITD5Av1G239080	Transcript	TRITD5Av1G239080.1	protein_coding	-	-	-	-	-	-	-	-	-	-	1300	1	-
							5A	622555361	C/T	T	synonymous_variant	LOW	TRITD5Av1G239080	Transcript	TRITD5Av1G239080.2	protein_coding	_2/2	-	-	-	921	921	307	L	ctC/ctT	-	-	1	-
							5A	622555361	C/T	T	synonymous_variant	LOW	TRITD5Av1G239080	Transcript	TRITD5Av1G239080.3	protein_coding	_1/1	-	-	-	537	537	179	L	ctC/ctT	-	-	1	-
wsnp_Ex_c46576_52042185	2B	622827490	0.321916	0.980623	2.46424e-05	2.46424e-05	2B	622827490	C/T	T	downstream_gene_variant	MODIFIER	TRITD2Bv1G208780	Transcript	TRITD2Bv1G208780.1	protein_coding	-	-	-	-	-	-	-	-	-	AX-89550466	877	1	-
							2B	622827490	C/T	T	downstream_gene_variant	MODIFIER	TRITD2Bv1G208790	Transcript	TRITD2Bv1G208790.10	protein_coding	-	-	-	-	-	-	-	-	-	AX-89550466	2035	-1	-
							2B	622827490	C/T	T	downstream_gene_variant	MODIFIER	TRITD2Bv1G208790	Transcript	TRITD2Bv1G208790.11	protein_coding	-	-	-	-	-	-	-	-	-	AX-89550466	3347	-1	-
							2B	622827490	C/T	T	downstream_gene_variant	MODIFIER	TRITD2Bv1G208790	Transcript	TRITD2Bv1G208790.1	protein_coding	-	-	-	-	-	-	-	-	-	AX-89550466	131	-1	-
							2B	622827490	C/T	T	downstream_gene_variant	MODIFIER	TRITD2Bv1G208790	Transcript	TRITD2Bv1G208790.2	protein_coding	-	-	-	-	-	-	-	-	-	AX-89550466	131	-1	-
							2B	622827490	C/T	T	downstream_gene_variant	MODIFIER	TRITD2Bv1G208790	Transcript	TRITD2Bv1G208790.3	protein_coding	-	-	-	-	-	-	-	-	-	AX-89550466	131	-1	-
							2B	622827490	C/T	T	downstream_gene_variant	MODIFIER	TRITD2Bv1G208790	Transcript	TRITD2Bv1G208790.4	protein_coding	-	-	-	-	-	-	-	-	-	AX-89550466	131	-1	-
							2B	622827490	C/T	T	downstream_gene_variant	MODIFIER	TRITD2Bv1G208790	Transcript	TRITD2Bv1G208790.5	protein_coding	-	-	-	-	-	-	-	-	-	AX-89550466	131	-1	-
							2B	622827490	C/T	T	downstream_gene_variant	MODIFIER	TRITD2Bv1G208790	Transcript	TRITD2Bv1G208790.6	protein_coding	-	-	-	-	-	-	-	-	-	AX-89550466	131	-1	-
							2B	622827490	C/T	T	downstream_gene_variant	MODIFIER	TRITD2Bv1G208790	Transcript	TRITD2Bv1G208790.7	protein_coding	-	-	-	-	-	-	-	-	-	AX-89550466	131	-1	-
							2B	622827490	C/T	T	downstream_gene_variant	MODIFIER	TRITD2Bv1G208790	Transcript	TRITD2Bv1G208790.8	protein_coding	-	-	-	-	-	-	-	-	-	AX-89550466	131	-1	-
							2B	622827490	C/T	T	downstream_gene_variant	MODIFIER	TRITD2Bv1G208790	Transcript	TRITD2Bv1G208790.9	protein_coding	-	-	-	-	-	-	-	-	-	AX-89550466	1159	-1	-
AX-94465240	7B	625581431	0.386878	0.685593	0.00930025	0.9907	7B	625581431	C/T	T	downstream_gene_variant	MODIFIER	TRITD7Bv1G199720	Transcript	TRITD7Bv1G199720.1	protein_coding	-	-	-	-	-	-	-	-	-	-	1654	1	-
							7B	625581431	C/T	T	downstream_gene_variant	MODIFIER	TRITD7Bv1G199730	Transcript	TRITD7Bv1G199730.1	protein_coding	-	-	-	-	-	-	-	-	-	-	74	-1	-
Excalibur_c8647_141	5A	625601832	0.304316	0.979502	3.84528e-05	3.84528e-05	5A	625601832	A/G	G	intergenic_variant	MODIFIER	-	-	-	-	-	-	-	-	-	-	-	-	-	-	-	-	-
AX-111089005	4A	626910384	0.23609	0.641661	0.00942067	0.990579	4A	626910384	A/G	G	downstream_gene_variant	MODIFIER	TRITD4Av1G222320	Transcript	TRITD4Av1G222320.1	protein_coding	-	-	-	-	-	-	-	-	-	-	11	1	-
							4A	626910384	A/G	G	intron_variant	MODIFIER	TRITD4Av1G222320	Transcript	TRITD4Av1G222320.2	protein_coding	-	_6/7	-	-	-	-	-	-	-	-	-	1	-
							4A	626910384	A/G	G	intron_variant	MODIFIER	TRITD4Av1G222320	Transcript	TRITD4Av1G222320.3	protein_coding	-	_6/10	-	-	-	-	-	-	-	-	-	1	-
							4A	626910384	A/G	G	intron_variant	MODIFIER	TRITD4Av1G222320	Transcript	TRITD4Av1G222320.4	protein_coding	-	_6/10	-	-	-	-	-	-	-	-	-	1	-
							4A	626910384	A/G	G	upstream_gene_variant	MODIFIER	TRITD4Av1G222320	Transcript	TRITD4Av1G222320.5	protein_coding	-	-	-	-	-	-	-	-	-	-	152	1	-
							4A	626910384	A/G	G	upstream_gene_variant	MODIFIER	TRITD4Av1G222320	Transcript	TRITD4Av1G222320.6	protein_coding	-	-	-	-	-	-	-	-	-	-	1323	1	-
AX-108793870	3B	629554193	0.346894	0.964036	0.00105178	0.00105178	3B	629554193	A/G	G	intron_variant	MODIFIER	TRITD3Bv1G205760	Transcript	TRITD3Bv1G205760.1	protein_coding	-	_3/5	-	-	-	-	-	-	-	-	-	-1	-
							3B	629554193	A/G	G	intron_variant	MODIFIER	TRITD3Bv1G205760	Transcript	TRITD3Bv1G205760.2	protein_coding	-	_3/5	-	-	-	-	-	-	-	-	-	-1	-
							3B	629554193	A/G	G	intron_variant	MODIFIER	TRITD3Bv1G205760	Transcript	TRITD3Bv1G205760.3	protein_coding	-	_3/6	-	-	-	-	-	-	-	-	-	-1	-
AX-110434151	7B	629840019	0.43701	0.625311	0.000668328	0.999332	7B	629840019	C/T	T	downstream_gene_variant	MODIFIER	TRITD7Bv1G201440	Transcript	TRITD7Bv1G201440.1	protein_coding	-	-	-	-	-	-	-	-	-	-	57	1	-
AX-94972025	5B	630027640	0.164456	0.601734	0.00796711	0.992033	5B	630027640	A/G	G	intergenic_variant	MODIFIER	-	-	-	-	-	-	-	-	-	-	-	-	-	-	-	-	-
Ku_c3202_1646	2A	630665486	0.321916	0.980623	2.46424e-05	2.46424e-05	2A	630665486	G/T	T	downstream_gene_variant	MODIFIER	TRITD2Av1G229700	Transcript	TRITD2Av1G229700.1	protein_coding	-	-	-	-	-	-	-	-	-	-	1343	1	-
							2A	630665486	G/T	T	downstream_gene_variant	MODIFIER	TRITD2Av1G229700	Transcript	TRITD2Av1G229700.2	protein_coding	-	-	-	-	-	-	-	-	-	-	52	1	-
							2A	630665486	G/T	T	downstream_gene_variant	MODIFIER	TRITD2Av1G229700	Transcript	TRITD2Av1G229700.3	protein_coding	-	-	-	-	-	-	-	-	-	-	52	1	-
							2A	630665486	G/T	T	downstream_gene_variant	MODIFIER	TRITD2Av1G229700	Transcript	TRITD2Av1G229700.4	protein_coding	-	-	-	-	-	-	-	-	-	-	29	1	-
							2A	630665486	G/T	T	synonymous_variant	LOW	TRITD2Av1G229700	Transcript	TRITD2Av1G229700.5	protein_coding	_2/15	-	-	-	300	300	100	R	cgG/cgT	-	-	1	-
							2A	630665486	G/T	T	synonymous_variant	LOW	TRITD2Av1G229700	Transcript	TRITD2Av1G229700.6	protein_coding	_2/15	-	-	-	336	336	112	R	cgG/cgT	-	-	1	-
							2A	630665486	G/T	T	upstream_gene_variant	MODIFIER	TRITD2Av1G229700	Transcript	TRITD2Av1G229700.7	protein_coding	-	-	-	-	-	-	-	-	-	-	612	1	-
							2A	630665486	G/T	T	upstream_gene_variant	MODIFIER	TRITD2Av1G229700	Transcript	TRITD2Av1G229700.8	protein_coding	-	-	-	-	-	-	-	-	-	-	612	1	-
AX-158557697	3A	631651433	0.321916	0.980623	2.46424e-05	2.46424e-05	3A	631651433	A/G	G	intergenic_variant	MODIFIER	-	-	-	-	-	-	-	-	-	-	-	-	-	-	-	-	-
AX-158540213	1B	632601972	0.404714	0.690779	0.00910178	0.990898	1B	632601972	G/T	T	intron_variant	MODIFIER	TRITD1Bv1G208060	Transcript	TRITD1Bv1G208060.1	protein_coding	-	_2/3	-	-	-	-	-	-	-	-	-	1	-
							1B	632601972	G/T	T	downstream_gene_variant	MODIFIER	TRITD1Bv1G208060	Transcript	TRITD1Bv1G208060.2	protein_coding	-	-	-	-	-	-	-	-	-	-	59	1	-
AX-94646444	4B	633082630	0.311356	0.949914	0.00418781	0.00418781	4B	633082630	C/T	T	stop_gained	HIGH	TRITD4Bv1G190600	Transcript	TRITD4Bv1G190600.1	protein_coding	_3/4	-	-	-	1009	1009	337	Q/*	Cag/Tag	-	-	1	-
							4B	633082630	C/T	T	stop_gained	HIGH	TRITD4Bv1G190600	Transcript	TRITD4Bv1G190600.2	protein_coding	_3/4	-	-	-	1036	1036	346	Q/*	Cag/Tag	-	-	1	-
							4B	633082630	C/T	T	stop_gained	HIGH	TRITD4Bv1G190600	Transcript	TRITD4Bv1G190600.3	protein_coding	_3/4	-	-	-	1036	1036	346	Q/*	Cag/Tag	-	-	1	-
							4B	633082630	C/T	T	stop_gained	HIGH	TRITD4Bv1G190600	Transcript	TRITD4Bv1G190600.4	protein_coding	_3/5	-	-	-	1036	1036	346	Q/*	Cag/Tag	-	-	1	-
							4B	633082630	C/T	T	stop_gained	HIGH	TRITD4Bv1G190600	Transcript	TRITD4Bv1G190600.5	protein_coding	_3/5	-	-	-	1033	1033	345	Q/*	Cag/Tag	-	-	1	-
							4B	633082630	C/T	T	stop_gained	HIGH	TRITD4Bv1G190600	Transcript	TRITD4Bv1G190600.6	protein_coding	_4/6	-	-	-	754	754	252	Q/*	Cag/Tag	-	-	1	-
AX-94726653	7B	633467412	0.321916	0.980623	2.46424e-05	2.46424e-05	7B	633467412	A/G	G	intergenic_variant	MODIFIER	-	-	-	-	-	-	-	-	-	-	-	-	-	-	-	-	-
AX-94505099	7B	634215362	0.321916	0.980623	2.46424e-05	2.46424e-05	7B	634215362	C/T	T	missense_variant	MODERATE	TRITD7Bv1G202560	Transcript	TRITD7Bv1G202560.1	protein_coding	_2/2	-	-	-	640	640	214	R/C	Cgt/Tgt	-	-	1	tolerated(0.18)
AX-158617078	4A	634605229	0.265776	0.97653	0.000720811	0.000720811	4A	634605229	C/T	T	downstream_gene_variant	MODIFIER	TRITD4Av1G225710	Transcript	TRITD4Av1G225710.1	protein_coding	-	-	-	-	-	-	-	-	-	-	629	1	-
AX-94880896	1B	635361655	0.32851	0.95253	0.00245358	0.00245358	1B	635361655	C/T	T	downstream_gene_variant	MODIFIER	TRITD1Bv1G209280	Transcript	TRITD1Bv1G209280.1	protein_coding	-	-	-	-	-	-	-	-	-	AX-94880896-1B.1	105	-1	-
							1B	635361655	C/T	T	downstream_gene_variant	MODIFIER	TRITD1Bv1G209280	Transcript	TRITD1Bv1G209280.2	protein_coding	-	-	-	-	-	-	-	-	-	AX-94880896-1B.1	105	-1	-
							1B	635361655	C/T	T	downstream_gene_variant	MODIFIER	TRITD1Bv1G209280	Transcript	TRITD1Bv1G209280.3	protein_coding	-	-	-	-	-	-	-	-	-	AX-94880896-1B.1	105	-1	-
							1B	635361655	C/T	T	downstream_gene_variant	MODIFIER	TRITD1Bv1G209280	Transcript	TRITD1Bv1G209280.4	protein_coding	-	-	-	-	-	-	-	-	-	AX-94880896-1B.1	105	-1	-
Excalibur_c63885_115	1B	636226965	0.353595	0.947077	0.00556197	0.00556197	1B	636226965	A/G	G	downstream_gene_variant	MODIFIER	TRITD1Bv1G209780	Transcript	TRITD1Bv1G209780.1	protein_coding	-	-	-	-	-	-	-	-	-	-	27	-1	-
							1B	636226965	A/G	G	upstream_gene_variant	MODIFIER	TRITD1Bv1G209790	Transcript	TRITD1Bv1G209790.1	protein_coding	-	-	-	-	-	-	-	-	-	-	1980	1	-
BobWhite_c22580_115	4A	636760361	0.25633	0.647141	0.0027206	0.997279	4A	636760361	G/T	T	upstream_gene_variant	MODIFIER	TRITD4Av1G226770	Transcript	TRITD4Av1G226770.1	protein_coding	-	-	-	-	-	-	-	-	-	-	2912	-1	-
							4A	636760361	G/T	T	synonymous_variant	LOW	TRITD4Av1G226800	Transcript	TRITD4Av1G226800.1	protein_coding	_1/1	-	-	-	1458	1458	486	G	ggG/ggT	-	-	1	-
							4A	636760361	G/T	T	synonymous_variant	LOW	TRITD4Av1G226800	Transcript	TRITD4Av1G226800.2	protein_coding	_1/2	-	-	-	1458	1458	486	G	ggG/ggT	-	-	1	-
							4A	636760361	G/T	T	synonymous_variant	LOW	TRITD4Av1G226800	Transcript	TRITD4Av1G226800.3	protein_coding	_1/3	-	-	-	1458	1458	486	G	ggG/ggT	-	-	1	-
							4A	636760361	G/T	T	synonymous_variant	LOW	TRITD4Av1G226800	Transcript	TRITD4Av1G226800.4	protein_coding	_2/5	-	-	-	1287	1287	429	G	ggG/ggT	-	-	1	-
							4A	636760361	G/T	T	synonymous_variant	LOW	TRITD4Av1G226800	Transcript	TRITD4Av1G226800.5	protein_coding	_1/4	-	-	-	1458	1458	486	G	ggG/ggT	-	-	1	-
							4A	636760361	G/T	T	synonymous_variant	LOW	TRITD4Av1G226800	Transcript	TRITD4Av1G226800.6	protein_coding	_1/6	-	-	-	1458	1458	486	G	ggG/ggT	-	-	1	-
							4A	636760361	G/T	T	synonymous_variant	LOW	TRITD4Av1G226800	Transcript	TRITD4Av1G226800.7	protein_coding	_1/6	-	-	-	1458	1458	486	G	ggG/ggT	-	-	1	-
							4A	636760361	G/T	T	synonymous_variant	LOW	TRITD4Av1G226800	Transcript	TRITD4Av1G226800.8	protein_coding	_1/6	-	-	-	1458	1458	486	G	ggG/ggT	-	-	1	-
							4A	636760361	G/T	T	upstream_gene_variant	MODIFIER	TRITD4Av1G226800	Transcript	TRITD4Av1G226800.9	protein_coding	-	-	-	-	-	-	-	-	-	-	2201	1	-
BS00021968_51	5A	637325928	0.34152	0.972603	0.000273063	0.000273063	5A	637325928	A/G	G	intergenic_variant	MODIFIER	-	-	-	-	-	-	-	-	-	-	-	-	-	-	-	-	-
AX-158526010	5B	639495945	0.321916	0.980623	2.46424e-05	2.46424e-05	5B	639495945	A/G	G	intron_variant	MODIFIER	TRITD5Bv1G226180	Transcript	TRITD5Bv1G226180.1	protein_coding	-	3/3	-	-	-	-	-	-	-	-	-	1	-
							5B	639495945	A/G	G	intron_variant	MODIFIER	TRITD5Bv1G226180	Transcript	TRITD5Bv1G226180.2	protein_coding	-	_3/4	-	-	-	-	-	-	-	-	-	1	-
							5B	639495945	A/G	G	intron_variant	MODIFIER	TRITD5Bv1G226180	Transcript	TRITD5Bv1G226180.3	protein_coding	-	_2/2	-	-	-	-	-	-	-	-	-	1	-
							5B	639495945	A/G	G	intron_variant	MODIFIER	TRITD5Bv1G226180	Transcript	TRITD5Bv1G226180.4	protein_coding	-	_3/4	-	-	-	-	-	-	-	-	-	1	-
							5B	639495945	A/G	G	intron_variant	MODIFIER	TRITD5Bv1G226180	Transcript	TRITD5Bv1G226180.5	protein_coding	-	_3/4	-	-	-	-	-	-	-	-	-	1	-
							5B	639495945	A/G	G	intron_variant	MODIFIER	TRITD5Bv1G226180	Transcript	TRITD5Bv1G226180.6	protein_coding	-	_3/4	-	-	-	-	-	-	-	-	-	1	-
							5B	639495945	A/G	G	intron_variant	MODIFIER	TRITD5Bv1G226180	Transcript	TRITD5Bv1G226180.7	protein_coding	-	_3/4	-	-	-	-	-	-	-	-	-	1	-
RAC875_c1918_101	4B	641025572	0.395968	0.677056	0.00404893	0.995951	4B	641025572	A/G	G	upstream_gene_variant	MODIFIER	TRITD4Bv1G192960	Transcript	TRITD4Bv1G192960.1	protein_coding	-	-	-	-	-	-	-	-	-	-	2934	1	-
							4B	641025572	A/G	G	upstream_gene_variant	MODIFIER	TRITD4Bv1G192960	Transcript	TRITD4Bv1G192960.2	protein_coding	-	-	-	-	-	-	-	-	-	-	3670	1	-
AX-158542196	4B	641635700	0.347536	0.937179	0.00960336	0.00960336	4B	641635700	C/T	T	downstream_gene_variant	MODIFIER	TRITD4Bv1G193210	Transcript	TRITD4Bv1G193210.1	protein_coding	-	-	-	-	-	-	-	-	-	-	2884	1	-
							4B	641635700	C/T	T	downstream_gene_variant	MODIFIER	TRITD4Bv1G193210	Transcript	TRITD4Bv1G193210.2	protein_coding	-	-	-	-	-	-	-	-	-	-	2884	1	-
							4B	641635700	C/T	T	downstream_gene_variant	MODIFIER	TRITD4Bv1G193210	Transcript	TRITD4Bv1G193210.3	protein_coding	-	-	-	-	-	-	-	-	-	-	2884	1	-
							4B	641635700	C/T	T	intron_variant	MODIFIER	TRITD4Bv1G193220	Transcript	TRITD4Bv1G193220.1	protein_coding	-	_7/11	-	-	-	-	-	-	-	-	-	-1	-
							4B	641635700	C/T	T	intron_variant	MODIFIER	TRITD4Bv1G193220	Transcript	TRITD4Bv1G193220.2	protein_coding	-	_6/9	-	-	-	-	-	-	-	-	-	-1	-
							4B	641635700	C/T	T	intron_variant	MODIFIER	TRITD4Bv1G193220	Transcript	TRITD4Bv1G193220.3	protein_coding	-	_6/8	-	-	-	-	-	-	-	-	-	-1	-
							4B	641635700	C/T	T	intron_variant	MODIFIER	TRITD4Bv1G193220	Transcript	TRITD4Bv1G193220.4	protein_coding	-	_6/8	-	-	-	-	-	-	-	-	-	-1	-
							4B	641635700	C/T	T	downstream_gene_variant	MODIFIER	TRITD4Bv1G193220	Transcript	TRITD4Bv1G193220.5	protein_coding	-	-	-	-	-	-	-	-	-	-	2042	-1	-
BobWhite_c35443_249	6B	645042502	0.285603	0.978159	0.000113761	0.000113761	6B	645042502	A/G	G	downstream_gene_variant	MODIFIER	TRITD6Bv1G207990	Transcript	TRITD6Bv1G207990.1	protein_coding	-	-	-	-	-	-	-	-	-	IWB2781-6B.1	1944	-1	-
							6B	645042502	A/G	G	downstream_gene_variant	MODIFIER	TRITD6Bv1G207990	Transcript	TRITD6Bv1G207990.2	protein_coding	-	-	-	-	-	-	-	-	-	IWB2781-6B.1	2014	-1	-
							6B	645042502	A/G	G	downstream_gene_variant	MODIFIER	TRITD6Bv1G207990	Transcript	TRITD6Bv1G207990.3	protein_coding	-	-	-	-	-	-	-	-	-	IWB2781-6B.1	2014	-1	-
							6B	645042502	A/G	G	downstream_gene_variant	MODIFIER	TRITD6Bv1G207990	Transcript	TRITD6Bv1G207990.4	protein_coding	-	-	-	-	-	-	-	-	-	IWB2781-6B.1	2014	-1	-
							6B	645042502	A/G	G	downstream_gene_variant	MODIFIER	TRITD6Bv1G207990	Transcript	TRITD6Bv1G207990.5	protein_coding	-	-	-	-	-	-	-	-	-	IWB2781-6B.1	2014	-1	-
							6B	645042502	A/G	G	downstream_gene_variant	MODIFIER	TRITD6Bv1G207990	Transcript	TRITD6Bv1G207990.6	protein_coding	-	-	-	-	-	-	-	-	-	IWB2781-6B.1	2348	-1	-
AX-158599159	5A	649627872	0.439371	0.67524	0.0041749	0.995825	5A	649627872	C/T	T	downstream_gene_variant	MODIFIER	TRITD5Av1G250340	Transcript	TRITD5Av1G250340.1	protein_coding	-	-	-	-	-	-	-	-	-	-	1004	1	-
							5A	649627872	C/T	T	downstream_gene_variant	MODIFIER	TRITD5Av1G250340	Transcript	TRITD5Av1G250340.2	protein_coding	-	-	-	-	-	-	-	-	-	-	1004	1	-
							5A	649627872	C/T	T	downstream_gene_variant	MODIFIER	TRITD5Av1G250340	Transcript	TRITD5Av1G250340.3	protein_coding	-	-	-	-	-	-	-	-	-	-	1004	1	-
							5A	649627872	C/T	T	downstream_gene_variant	MODIFIER	TRITD5Av1G250340	Transcript	TRITD5Av1G250340.4	protein_coding	-	-	-	-	-	-	-	-	-	-	1004	1	-
AX-94721829	7A	650399504	0.304316	0.979502	3.84528e-05	3.84528e-05	7A	650399504	C/T	T	intergenic_variant	MODIFIER	-	-	-	-	-	-	-	-	-	-	-	-	-	AX-94721829-7A.1	-	-	-
AX-158542578	5A	650450043	0.32049	0.669123	0.00916272	0.990837	5A	650450043	C/T	T	downstream_gene_variant	MODIFIER	TRITD5Av1G250780	Transcript	TRITD5Av1G250780.1	protein_coding	-	-	-	-	-	-	-	-	-	-	4236	1	-
							5A	650450043	C/T	T	downstream_gene_variant	MODIFIER	TRITD5Av1G250810	Transcript	TRITD5Av1G250810.1	protein_coding	-	-	-	-	-	-	-	-	-	-	265	1	-
							5A	650450043	C/T	T	synonymous_variant	LOW	TRITD5Av1G250810	Transcript	TRITD5Av1G250810.2	protein_coding	_2/5	-	-	-	447	447	149	V	gtC/gtT	-	-	1	-
							5A	650450043	C/T	T	synonymous_variant	LOW	TRITD5Av1G250810	Transcript	TRITD5Av1G250810.3	protein_coding	_1/2	-	-	-	276	276	92	V	gtC/gtT	-	-	1	-
							5A	650450043	C/T	T	synonymous_variant	LOW	TRITD5Av1G250810	Transcript	TRITD5Av1G250810.4	protein_coding	_1/1	-	-	-	276	276	92	V	gtC/gtT	-	-	1	-
							5A	650450043	C/T	T	synonymous_variant	LOW	TRITD5Av1G250810	Transcript	TRITD5Av1G250810.5	protein_coding	_1/2	-	-	-	276	276	92	V	gtC/gtT	-	-	1	-
							5A	650450043	C/T	T	downstream_gene_variant	MODIFIER	TRITD5Av1G250820	Transcript	TRITD5Av1G250820.1	protein_coding	-	-	-	-	-	-	-	-	-	-	3194	-1	-
BS00083279_51	3A	652976146	0.325213	0.961639	0.000771842	0.000771842	3A	652976146	A/G	G	downstream_gene_variant	MODIFIER	TRITD3Av1G240310	Transcript	TRITD3Av1G240310.1	protein_coding	-	-	-	-	-	-	-	-	-	-	19	1	-
							3A	652976146	A/G	G	downstream_gene_variant	MODIFIER	TRITD3Av1G240310	Transcript	TRITD3Av1G240310.2	protein_coding	-	-	-	-	-	-	-	-	-	-	19	1	-
							3A	652976146	A/G	G	downstream_gene_variant	MODIFIER	TRITD3Av1G240310	Transcript	TRITD3Av1G240310.3	protein_coding	-	-	-	-	-	-	-	-	-	-	19	1	-
							3A	652976146	A/G	G	synonymous_variant	LOW	TRITD3Av1G240310	Transcript	TRITD3Av1G240310.4	protein_coding	_12/12	-	-	-	1479	1479	493	P	ccA/ccG	-	-	1	-
							3A	652976146	A/G	G	downstream_gene_variant	MODIFIER	TRITD3Av1G240310	Transcript	TRITD3Av1G240310.5	protein_coding	-	-	-	-	-	-	-	-	-	-	19	1	-
							3A	652976146	A/G	G	downstream_gene_variant	MODIFIER	TRITD3Av1G240310	Transcript	TRITD3Av1G240310.6	protein_coding	-	-	-	-	-	-	-	-	-	-	19	1	-
							3A	652976146	A/G	G	downstream_gene_variant	MODIFIER	TRITD3Av1G240310	Transcript	TRITD3Av1G240310.7	protein_coding	-	-	-	-	-	-	-	-	-	-	19	1	-
							3A	652976146	A/G	G	downstream_gene_variant	MODIFIER	TRITD3Av1G240310	Transcript	TRITD3Av1G240310.8	protein_coding	-	-	-	-	-	-	-	-	-	-	19	1	-
							3A	652976146	A/G	G	upstream_gene_variant	MODIFIER	TRITD3Av1G240330	Transcript	TRITD3Av1G240330.1	protein_coding	-	-	-	-	-	-	-	-	-	-	4849	1	-
AX-111458839	6B	657308388	0.321916	0.980623	2.46424e-05	2.46424e-05	6B	657308388	A/C	C	intron_variant	MODIFIER	TRITD6Bv1G212270	Transcript	TRITD6Bv1G212270.10	protein_coding	-	_2/5	-	-	-	-	-	-	-	-	-	1	-
							6B	657308388	A/C	C	intron_variant	MODIFIER	TRITD6Bv1G212270	Transcript	TRITD6Bv1G212270.11	protein_coding	-	_2/5	-	-	-	-	-	-	-	-	-	1	-
							6B	657308388	A/C	C	intron_variant	MODIFIER	TRITD6Bv1G212270	Transcript	TRITD6Bv1G212270.12	protein_coding	-	_1/2	-	-	-	-	-	-	-	-	-	1	-
							6B	657308388	A/C	C	intron_variant	MODIFIER	TRITD6Bv1G212270	Transcript	TRITD6Bv1G212270.13	protein_coding	-	_1/3	-	-	-	-	-	-	-	-	-	1	-
							6B	657308388	A/C	C	intron_variant	MODIFIER	TRITD6Bv1G212270	Transcript	TRITD6Bv1G212270.14	protein_coding	-	_1/4	-	-	-	-	-	-	-	-	-	1	-
							6B	657308388	A/C	C	intron_variant	MODIFIER	TRITD6Bv1G212270	Transcript	TRITD6Bv1G212270.15	protein_coding	-	_1/3	-	-	-	-	-	-	-	-	-	1	-
							6B	657308388	A/C	C	intron_variant	MODIFIER	TRITD6Bv1G212270	Transcript	TRITD6Bv1G212270.16	protein_coding	-	_1/3	-	-	-	-	-	-	-	-	-	1	-
							6B	657308388	A/C	C	intron_variant	MODIFIER	TRITD6Bv1G212270	Transcript	TRITD6Bv1G212270.17	protein_coding	-	_1/2	-	-	-	-	-	-	-	-	-	1	-
							6B	657308388	A/C	C	downstream_gene_variant	MODIFIER	TRITD6Bv1G212270	Transcript	TRITD6Bv1G212270.3	protein_coding	-	-	-	-	-	-	-	-	-	-	239	1	-
							6B	657308388	A/C	C	downstream_gene_variant	MODIFIER	TRITD6Bv1G212270	Transcript	TRITD6Bv1G212270.4	protein_coding	-	-	-	-	-	-	-	-	-	-	224	1	-
							6B	657308388	A/C	C	intron_variant	MODIFIER	TRITD6Bv1G212270	Transcript	TRITD6Bv1G212270.5	protein_coding	-	_2/3	-	-	-	-	-	-	-	-	-	1	-
							6B	657308388	A/C	C	intron_variant	MODIFIER	TRITD6Bv1G212270	Transcript	TRITD6Bv1G212270.6	protein_coding	-	_2/4	-	-	-	-	-	-	-	-	-	1	-
							6B	657308388	A/C	C	intron_variant	MODIFIER	TRITD6Bv1G212270	Transcript	TRITD6Bv1G212270.7	protein_coding	-	_2/4	-	-	-	-	-	-	-	-	-	1	-
							6B	657308388	A/C	C	intron_variant	MODIFIER	TRITD6Bv1G212270	Transcript	TRITD6Bv1G212270.8	protein_coding	-	_2/4	-	-	-	-	-	-	-	-	-	1	-
							6B	657308388	A/C	C	intron_variant	MODIFIER	TRITD6Bv1G212270	Transcript	TRITD6Bv1G212270.9	protein_coding	-	_2/3	-	-	-	-	-	-	-	-	-	1	-
AX-109384956	5B	658246358	0.321916	0.980623	2.46424e-05	2.46424e-05	5B	658246358	A/G	G	intergenic_variant	MODIFIER	-	-	-	-	-	-	-	-	-	-	-	-	-	-	-	-	-
AX-94855067	1B	659064539	0.34152	0.972603	0.000273063	0.000273063	1B	659064539	A/G	G	downstream_gene_variant	MODIFIER	TRITD1Bv1G219460	Transcript	TRITD1Bv1G219460.1	protein_coding	-	-	-	-	-	-	-	-	-	-	4975	1	-
							1B	659064539	A/G	G	downstream_gene_variant	MODIFIER	TRITD1Bv1G219460	Transcript	TRITD1Bv1G219460.3	protein_coding	-	-	-	-	-	-	-	-	-	-	4975	1	-
							1B	659064539	A/G	G	downstream_gene_variant	MODIFIER	TRITD1Bv1G219460	Transcript	TRITD1Bv1G219460.4	protein_coding	-	-	-	-	-	-	-	-	-	-	4975	1	-
							1B	659064539	A/G	G	downstream_gene_variant	MODIFIER	TRITD1Bv1G219460	Transcript	TRITD1Bv1G219460.5	protein_coding	-	-	-	-	-	-	-	-	-	-	4975	1	-
							1B	659064539	A/G	G	downstream_gene_variant	MODIFIER	TRITD1Bv1G219460	Transcript	TRITD1Bv1G219460.6	protein_coding	-	-	-	-	-	-	-	-	-	-	4975	1	-
							1B	659064539	A/G	G	synonymous_variant	LOW	TRITD1Bv1G219480	Transcript	TRITD1Bv1G219480.1	protein_coding	_3/15	-	-	-	447	447	149	S	tcT/tcC	-	-	-1	-
							1B	659064539	A/G	G	synonymous_variant	LOW	TRITD1Bv1G219480	Transcript	TRITD1Bv1G219480.2	protein_coding	_3/15	-	-	-	447	447	149	S	tcT/tcC	-	-	-1	-
							1B	659064539	A/G	G	synonymous_variant	LOW	TRITD1Bv1G219480	Transcript	TRITD1Bv1G219480.3	protein_coding	_3/15	-	-	-	447	447	149	S	tcT/tcC	-	-	-1	-
							1B	659064539	A/G	G	synonymous_variant	LOW	TRITD1Bv1G219480	Transcript	TRITD1Bv1G219480.4	protein_coding	_3/15	-	-	-	447	447	149	S	tcT/tcC	-	-	-1	-
AX-95257547	4A	660235630	0.321916	0.980623	2.46424e-05	2.46424e-05	4A	660235630	C/T	T	intergenic_variant	MODIFIER	-	-	-	-	-	-	-	-	-	-	-	-	-	-	-	-	-
AX-94550996	6B	661613133	0.346894	0.964036	0.00105178	0.00105178	6B	661613133	C/T	T	downstream_gene_variant	MODIFIER	TRITD6Bv1G213480	Transcript	TRITD6Bv1G213480.1	protein_coding	-	-	-	-	-	-	-	-	-	-	1807	1	-
							6B	661613133	C/T	T	missense_variant	MODERATE	TRITD6Bv1G213490	Transcript	TRITD6Bv1G213490.1	protein_coding	_2/3	-	-	-	535	535	179	E/K	Gag/Aag	-	-	-1	tolerated(0.31)
							6B	661613133	C/T	T	missense_variant	MODERATE	TRITD6Bv1G213490	Transcript	TRITD6Bv1G213490.2	protein_coding	_2/3	-	-	-	268	268	90	E/K	Gag/Aag	-	-	-1	tolerated(0.69)
Excalibur_c17489_804	5B	661648320	0.164456	0.601734	0.00796711	0.992033	5B	661648320	A/G	G	missense_variant	MODERATE	TRITD5Bv1G235870	Transcript	TRITD5Bv1G235870.10	protein_coding	_9/10	-	-	-	2084	2084	695	V/A	gTg/gCg	AX-94555342-5B.1	-	-1	tolerated_low_confidence(0.97)
							5B	661648320	A/G	G	missense_variant	MODERATE	TRITD5Bv1G235870	Transcript	TRITD5Bv1G235870.1	protein_coding	_9/10	-	-	-	2084	2084	695	V/A	gTg/gCg	AX-94555342-5B.1	-	-1	tolerated_low_confidence(1)
							5B	661648320	A/G	G	missense_variant	MODERATE	TRITD5Bv1G235870	Transcript	TRITD5Bv1G235870.2	protein_coding	_9/11	-	-	-	2084	2084	695	V/A	gTg/gCg	AX-94555342-5B.1	-	-1	tolerated_low_confidence(0.78)
							5B	661648320	A/G	G	intron_variant	MODIFIER	TRITD5Bv1G235870	Transcript	TRITD5Bv1G235870.3	protein_coding	-	_8/9	-	-	-	-	-	-	-	AX-94555342-5B.1	-	-1	-
							5B	661648320	A/G	G	missense_variant	MODERATE	TRITD5Bv1G235870	Transcript	TRITD5Bv1G235870.4	protein_coding	_9/10	-	-	-	2084	2084	695	V/A	gTg/gCg	AX-94555342-5B.1	-	-1	tolerated_low_confidence(0.84)
							5B	661648320	A/G	G	missense_variant	MODERATE	TRITD5Bv1G235870	Transcript	TRITD5Bv1G235870.5	protein_coding	_9/10	-	-	-	2084	2084	695	V/A	gTg/gCg	AX-94555342-5B.1	-	-1	tolerated_low_confidence(0.77)
							5B	661648320	A/G	G	missense_variant	MODERATE	TRITD5Bv1G235870	Transcript	TRITD5Bv1G235870.6	protein_coding	_10/11	-	-	-	1937	1937	646	V/A	gTg/gCg	AX-94555342-5B.1	-	-1	tolerated_low_confidence(0.93)
							5B	661648320	A/G	G	missense_variant	MODERATE	TRITD5Bv1G235870	Transcript	TRITD5Bv1G235870.7	protein_coding	_10/11	-	-	-	1988	1988	663	V/A	gTg/gCg	AX-94555342-5B.1	-	-1	tolerated_low_confidence(0.86)
							5B	661648320	A/G	G	missense_variant	MODERATE	TRITD5Bv1G235870	Transcript	TRITD5Bv1G235870.8	protein_coding	_10/11	-	-	-	2024	2024	675	V/A	gTg/gCg	AX-94555342-5B.1	-	-1	tolerated_low_confidence(0.88)
							5B	661648320	A/G	G	missense_variant	MODERATE	TRITD5Bv1G235870	Transcript	TRITD5Bv1G235870.9	protein_coding	_10/11	-	-	-	2054	2054	685	V/A	gTg/gCg	AX-94555342-5B.1	-	-1	tolerated_low_confidence(0.87)
AX-158542915	5B	662016571	0.32851	0.95253	0.00245358	0.00245358	5B	662016571	C/T	T	intron_variant	MODIFIER	TRITD5Bv1G236050	Transcript	TRITD5Bv1G236050.1	protein_coding	-	_2/3	-	-	-	-	-	-	-	-	-	1	-
							5B	662016571	C/T	T	intron_variant	MODIFIER	TRITD5Bv1G236050	Transcript	TRITD5Bv1G236050.2	protein_coding	-	_2/6	-	-	-	-	-	-	-	-	-	1	-
BS00084159_51	3A	662440184	0.131291	0.524887	0.00699891	0.993001	3A	662440184	A/G	G	downstream_gene_variant	MODIFIER	TRITD3Av1G244830	Transcript	TRITD3Av1G244830.1	protein_coding	-	-	-	-	-	-	-	-	-	-	154	1	-
AX-158521058	1B	662549840	0.318396	0.960817	0.000733594	0.000733594	1B	662549840	G/T	T	downstream_gene_variant	MODIFIER	TRITD1Bv1G221240	Transcript	TRITD1Bv1G221240.1	protein_coding	-	-	-	-	-	-	-	-	-	-	155	-1	-
							1B	662549840	G/T	T	downstream_gene_variant	MODIFIER	TRITD1Bv1G221240	Transcript	TRITD1Bv1G221240.2	protein_coding	-	-	-	-	-	-	-	-	-	-	306	-1	-
IAAV6659	7B	663362250	0.362937	0.647666	0.00301404	0.996986	7B	663362250	A/C	C	downstream_gene_variant	MODIFIER	TRITD7Bv1G212390	Transcript	TRITD7Bv1G212390.1	protein_coding	-	-	-	-	-	-	-	-	-	-	805	1	-
							7B	663362250	A/C	C	downstream_gene_variant	MODIFIER	TRITD7Bv1G212390	Transcript	TRITD7Bv1G212390.2	protein_coding	-	-	-	-	-	-	-	-	-	-	805	1	-
							7B	663362250	A/C	C	downstream_gene_variant	MODIFIER	TRITD7Bv1G212400	Transcript	TRITD7Bv1G212400.1	protein_coding	-	-	-	-	-	-	-	-	-	-	89	-1	-
							7B	663362250	A/C	C	downstream_gene_variant	MODIFIER	TRITD7Bv1G212400	Transcript	TRITD7Bv1G212400.2	protein_coding	-	-	-	-	-	-	-	-	-	-	1847	-1	-
							7B	663362250	A/C	C	downstream_gene_variant	MODIFIER	TRITD7Bv1G212400	Transcript	TRITD7Bv1G212400.3	protein_coding	-	-	-	-	-	-	-	-	-	-	2791	-1	-
							7B	663362250	A/C	C	downstream_gene_variant	MODIFIER	TRITD7Bv1G212400	Transcript	TRITD7Bv1G212400.4	protein_coding	-	-	-	-	-	-	-	-	-	-	2814	-1	-
AX-158546702	2B	663442438	0.338402	0.981567	4.5273e-05	4.5273e-05	2B	663442438	A/G	G	downstream_gene_variant	MODIFIER	TRITD2Bv1G220430	Transcript	TRITD2Bv1G220430.1	protein_coding	-	-	-	-	-	-	-	-	-	-	94	1	-
AX-158532078	1B	664610367	0.450415	0.702246	0.00969924	0.990301	1B	664610367	C/T	T	downstream_gene_variant	MODIFIER	TRITD1Bv1G222360	Transcript	TRITD1Bv1G222360.1	protein_coding	-	-	-	-	-	-	-	-	-	-	3406	1	-
							1B	664610367	C/T	T	downstream_gene_variant	MODIFIER	TRITD1Bv1G222370	Transcript	TRITD1Bv1G222370.1	protein_coding	-	-	-	-	-	-	-	-	-	-	2525	1	-
AX-94926100	6B	667768652	0.32851	0.95253	0.00245358	0.00245358	6B	667768652	A/G	G	intergenic_variant	MODIFIER	-	-	-	-	-	-	-	-	-	-	-	-	-	-	-	-	-
Tdurum_contig12204_384	4B	668850796	0.325213	0.961639	0.000771842	0.000771842	4B	668850796	A/G	G	downstream_gene_variant	MODIFIER	TRITD4Bv1G205150	Transcript	TRITD4Bv1G205150.1	protein_coding	-	-	-	-	-	-	-	-	-	-	6	-1	-
							4B	668850796	A/G	G	downstream_gene_variant	MODIFIER	TRITD4Bv1G205150	Transcript	TRITD4Bv1G205150.2	protein_coding	-	-	-	-	-	-	-	-	-	-	6	-1	-
							4B	668850796	A/G	G	downstream_gene_variant	MODIFIER	TRITD4Bv1G205150	Transcript	TRITD4Bv1G205150.3	protein_coding	-	-	-	-	-	-	-	-	-	-	6	-1	-
							4B	668850796	A/G	G	downstream_gene_variant	MODIFIER	TRITD4Bv1G205150	Transcript	TRITD4Bv1G205150.4	protein_coding	-	-	-	-	-	-	-	-	-	-	1991	-1	-
							4B	668850796	A/G	G	downstream_gene_variant	MODIFIER	TRITD4Bv1G205150	Transcript	TRITD4Bv1G205150.5	protein_coding	-	-	-	-	-	-	-	-	-	-	4785	-1	-
AX-94779538	4B	668912703	0.219242	0.626571	0.00741607	0.992584	4B	668912703	A/G	G	synonymous_variant	LOW	TRITD4Bv1G205200	Transcript	TRITD4Bv1G205200.1	protein_coding	_1/2	-	-	-	300	300	100	S	tcT/tcC	-	-	-1	-
							4B	668912703	A/G	G	synonymous_variant	LOW	TRITD4Bv1G205200	Transcript	TRITD4Bv1G205200.2	protein_coding	_1/2	-	-	-	300	300	100	S	tcT/tcC	-	-	-1	-
							4B	668912703	A/G	G	synonymous_variant	LOW	TRITD4Bv1G205200	Transcript	TRITD4Bv1G205200.3	protein_coding	_1/2	-	-	-	309	309	103	S	tcT/tcC	-	-	-1	-
BS00029348_51	5B	668928840	0.289346	0.956883	0.00400736	0.00400736	5B	668928840	A/G	G	intron_variant	MODIFIER	TRITD5Bv1G238750	Transcript	TRITD5Bv1G238750.1	protein_coding	-	_2/11	-	-	-	-	-	-	-	-	-	-1	-
							5B	668928840	A/G	G	intron_variant	MODIFIER	TRITD5Bv1G238750	Transcript	TRITD5Bv1G238750.2	protein_coding	-	3/3	-	-	-	-	-	-	-	-	-	-1	-
AX-95077341	6B	669423426	0.289346	0.956883	0.00400736	0.00400736	6B	669423426	C/T	T	intron_variant	MODIFIER	TRITD6Bv1G217240	Transcript	TRITD6Bv1G217240.1	protein_coding	-	_3/4	-	-	-	-	-	-	-	-	-	-1	-
							6B	669423426	C/T	T	intron_variant	MODIFIER	TRITD6Bv1G217240	Transcript	TRITD6Bv1G217240.2	protein_coding	-	_4/6	-	-	-	-	-	-	-	-	-	-1	-
							6B	669423426	C/T	T	intron_variant	MODIFIER	TRITD6Bv1G217240	Transcript	TRITD6Bv1G217240.3	protein_coding	-	_3/5	-	-	-	-	-	-	-	-	-	-1	-
							6B	669423426	C/T	T	intron_variant	MODIFIER	TRITD6Bv1G217240	Transcript	TRITD6Bv1G217240.4	protein_coding	-	_3/4	-	-	-	-	-	-	-	-	-	-1	-
							6B	669423426	C/T	T	intron_variant	MODIFIER	TRITD6Bv1G217240	Transcript	TRITD6Bv1G217240.5	protein_coding	-	_4/6	-	-	-	-	-	-	-	-	-	-1	-
							6B	669423426	C/T	T	intron_variant	MODIFIER	TRITD6Bv1G217240	Transcript	TRITD6Bv1G217240.6	protein_coding	-	_3/8	-	-	-	-	-	-	-	-	-	-1	-
							6B	669423426	C/T	T	intron_variant	MODIFIER	TRITD6Bv1G217240	Transcript	TRITD6Bv1G217240.7	protein_coding	-	_3/4	-	-	-	-	-	-	-	-	-	-1	-
							6B	669423426	C/T	T	downstream_gene_variant	MODIFIER	TRITD6Bv1G217240	Transcript	TRITD6Bv1G217240.8	protein_coding	-	-	-	-	-	-	-	-	-	-	897	-1	-
AX-94512414	3A	669599833	0.423771	0.654085	0.00284884	0.997151	3A	669599833	C/T	T	synonymous_variant	LOW	TRITD3Av1G247380	Transcript	TRITD3Av1G247380.1	protein_coding	_1/1	-	-	-	702	702	234	S	tcC/tcT	-	-	1	-
BS00110586_51	2A	670978361	0.265776	0.97653	0.000720811	0.000720811	2A	670978361	A/G	G	intergenic_variant	MODIFIER	-	-	-	-	-	-	-	-	-	-	-	-	-	-	-	-	-
AX-158559593	7A	671315511	0.368376	0.948142	0.00528331	0.00528331	7A	671315511	G/T	T	intergenic_variant	MODIFIER	-	-	-	-	-	-	-	-	-	-	-	-	-	-	-	-	-
AX-95073999	2B	674106642	0.321916	0.980623	2.46424e-05	2.46424e-05	2B	674106642	C/T	T	intron_variant	MODIFIER	TRITD2Bv1G223450	Transcript	TRITD2Bv1G223450.1	protein_coding	-	_2/2	-	-	-	-	-	-	-	-	-	1	-
							2B	674106642	C/T	T	downstream_gene_variant	MODIFIER	TRITD2Bv1G223480	Transcript	TRITD2Bv1G223480.1	protein_coding	-	-	-	-	-	-	-	-	-	-	4535	1	-
							2B	674106642	C/T	T	stop_gained	HIGH	TRITD2Bv1G223490	Transcript	TRITD2Bv1G223490.1	protein_coding	_1/1	-	-	-	2071	2071	691	Q/*	Caa/Taa	-	-	1	-
AX-158592480	7B	676102276	0.338223	0.944671	0.00576883	0.00576883	7B	676102276	A/G	G	downstream_gene_variant	MODIFIER	TRITD7Bv1G217320	Transcript	TRITD7Bv1G217320.3	protein_coding	-	-	-	-	-	-	-	-	-	-	2497	1	-
Ra_c109187_371	1B	676794706	0.450459	0.702275	0.00971067	0.990289	1B	676794706	C/T	T	splice_polypyrimidine_tract_variant,intron_variant	LOW	TRITD1Bv1G227950	Transcript	TRITD1Bv1G227950.1	protein_coding	-	_2/2	-	-	-	-	-	-	-	-	-	-1	-
wsnp_Ex_c21409_30544027	2A	677725028	0.347625	0.95514	0.00283602	0.00283602	2A	677725028	C/T	T	synonymous_variant	LOW	TRITD2Av1G249910	Transcript	TRITD2Av1G249910.1	protein_coding	_2/2	-	-	-	2199	2199	733	S	tcG/tcA	-	-	-1	-
							2A	677725028	C/T	T	synonymous_variant	LOW	TRITD2Av1G249910	Transcript	TRITD2Av1G249910.2	protein_coding	_2/2	-	-	-	2196	2196	732	S	tcG/tcA	-	-	-1	-
							2A	677725028	C/T	T	synonymous_variant	LOW	TRITD2Av1G249910	Transcript	TRITD2Av1G249910.3	protein_coding	3/3	-	-	-	2115	2115	705	S	tcG/tcA	-	-	-1	-
tplb0046a04_902	6B	679003482	0.379108	0.636985	0.00112691	0.998873	6B	679003482	C/T	T	downstream_gene_variant	MODIFIER	TRITD6Bv1G221110	Transcript	TRITD6Bv1G221110.1	protein_coding	-	-	-	-	-	-	-	-	-	-	19	-1	-
							6B	679003482	C/T	T	downstream_gene_variant	MODIFIER	TRITD6Bv1G221110	Transcript	TRITD6Bv1G221110.2	protein_coding	-	-	-	-	-	-	-	-	-	-	19	-1	-
							6B	679003482	C/T	T	downstream_gene_variant	MODIFIER	TRITD6Bv1G221110	Transcript	TRITD6Bv1G221110.3	protein_coding	-	-	-	-	-	-	-	-	-	-	19	-1	-
Ra_c7673_1788	6B	679392713	0.321916	0.980623	2.46424e-05	2.46424e-05	6B	679392713	A/C	C	synonymous_variant	LOW	TRITD6Bv1G221310	Transcript	TRITD6Bv1G221310.1	protein_coding	_10/14	-	-	-	2859	2859	953	S	tcA/tcC	IWB52661-6B.1	-	1	-
							6B	679392713	A/C	C	synonymous_variant	LOW	TRITD6Bv1G221310	Transcript	TRITD6Bv1G221310.2	protein_coding	_9/10	-	-	-	2208	2208	736	S	tcA/tcC	IWB52661-6B.1	-	1	-
							6B	679392713	A/C	C	synonymous_variant	LOW	TRITD6Bv1G221310	Transcript	TRITD6Bv1G221310.3	protein_coding	_9/12	-	-	-	2208	2208	736	S	tcA/tcC	IWB52661-6B.1	-	1	-
							6B	679392713	A/C	C	synonymous_variant	LOW	TRITD6Bv1G221310	Transcript	TRITD6Bv1G221310.4	protein_coding	_8/12	-	-	-	2220	2220	740	S	tcA/tcC	IWB52661-6B.1	-	1	-
							6B	679392713	A/C	C	downstream_gene_variant	MODIFIER	TRITD6Bv1G221310	Transcript	TRITD6Bv1G221310.5	protein_coding	-	-	-	-	-	-	-	-	-	IWB52661-6B.1	457	1	-
							6B	679392713	A/C	C	upstream_gene_variant	MODIFIER	TRITD6Bv1G221310	Transcript	TRITD6Bv1G221310.6	protein_coding	-	-	-	-	-	-	-	-	-	IWB52661-6B.1	369	1	-
							6B	679392713	A/C	C	downstream_gene_variant	MODIFIER	TRITD6Bv1G221320	Transcript	TRITD6Bv1G221320.1	protein_coding	-	-	-	-	-	-	-	-	-	IWB52661-6B.1	2029	-1	-
CAP8_c2210_103	6B	679394894	0.198496	0.575758	4.0237e-05	0.99996	6B	679394894	C/T	T	downstream_gene_variant	MODIFIER	TRITD6Bv1G221310	Transcript	TRITD6Bv1G221310.1	protein_coding	-	-	-	-	-	-	-	-	-	-	1003	1	-
							6B	679394894	C/T	T	downstream_gene_variant	MODIFIER	TRITD6Bv1G221310	Transcript	TRITD6Bv1G221310.2	protein_coding	-	-	-	-	-	-	-	-	-	-	1837	1	-
							6B	679394894	C/T	T	downstream_gene_variant	MODIFIER	TRITD6Bv1G221310	Transcript	TRITD6Bv1G221310.3	protein_coding	-	-	-	-	-	-	-	-	-	-	1220	1	-
							6B	679394894	C/T	T	downstream_gene_variant	MODIFIER	TRITD6Bv1G221310	Transcript	TRITD6Bv1G221310.4	protein_coding	-	-	-	-	-	-	-	-	-	-	1003	1	-
							6B	679394894	C/T	T	downstream_gene_variant	MODIFIER	TRITD6Bv1G221310	Transcript	TRITD6Bv1G221310.5	protein_coding	-	-	-	-	-	-	-	-	-	-	2638	1	-
							6B	679394894	C/T	T	downstream_gene_variant	MODIFIER	TRITD6Bv1G221310	Transcript	TRITD6Bv1G221310.6	protein_coding	-	-	-	-	-	-	-	-	-	-	1003	1	-
							6B	679394894	C/T	T	missense_variant	MODERATE	TRITD6Bv1G221320	Transcript	TRITD6Bv1G221320.1	protein_coding	_2/2	-	-	-	427	427	143	V/I	Gtc/Atc	-	-	-1	deleterious(0.02)
RAC875_c65710_156	6B	679642547	0.230532	0.607654	0.00109553	0.998904	6B	679642547	C/T	T	missense_variant	MODERATE	TRITD6Bv1G221530	Transcript	TRITD6Bv1G221530.1	protein_coding	_6/6	-	-	-	1448	1448	483	P/L	cCg/cTg	-	-	1	deleterious(0.02)
							6B	679642547	C/T	T	missense_variant	MODERATE	TRITD6Bv1G221530	Transcript	TRITD6Bv1G221530.2	protein_coding	_6/6	-	-	-	1445	1445	482	P/L	cCg/cTg	-	-	1	deleterious(0.02)
BS00065259_51	2A	681567584	0.364241	0.965749	0.00081676	0.00081676	2A	681567584	A/G	G	downstream_gene_variant	MODIFIER	TRITD2Av1G251420	Transcript	TRITD2Av1G251420.10	protein_coding	-	-	-	-	-	-	-	-	-	-	805	1	-
							2A	681567584	A/G	G	intron_variant	MODIFIER	TRITD2Av1G251420	Transcript	TRITD2Av1G251420.11	protein_coding	-	19/20	-	-	-	-	-	-	-	-	-	1	-
							2A	681567584	A/G	G	intron_variant	MODIFIER	TRITD2Av1G251420	Transcript	TRITD2Av1G251420.12	protein_coding	-	19/21	-	-	-	-	-	-	-	-	-	1	-
							2A	681567584	A/G	G	intron_variant	MODIFIER	TRITD2Av1G251420	Transcript	TRITD2Av1G251420.13	protein_coding	-	18/20	-	-	-	-	-	-	-	-	-	1	-
							2A	681567584	A/G	G	intron_variant	MODIFIER	TRITD2Av1G251420	Transcript	TRITD2Av1G251420.14	protein_coding	-	19/21	-	-	-	-	-	-	-	-	-	1	-
							2A	681567584	A/G	G	downstream_gene_variant	MODIFIER	TRITD2Av1G251420	Transcript	TRITD2Av1G251420.15	protein_coding	-	-	-	-	-	-	-	-	-	-	2175	1	-
							2A	681567584	A/G	G	downstream_gene_variant	MODIFIER	TRITD2Av1G251420	Transcript	TRITD2Av1G251420.16	protein_coding	-	-	-	-	-	-	-	-	-	-	1934	1	-
							2A	681567584	A/G	G	downstream_gene_variant	MODIFIER	TRITD2Av1G251420	Transcript	TRITD2Av1G251420.17	protein_coding	-	-	-	-	-	-	-	-	-	-	1031	1	-
							2A	681567584	A/G	G	intron_variant	MODIFIER	TRITD2Av1G251420	Transcript	TRITD2Av1G251420.18	protein_coding	-	_5/7	-	-	-	-	-	-	-	-	-	1	-
							2A	681567584	A/G	G	intron_variant	MODIFIER	TRITD2Av1G251420	Transcript	TRITD2Av1G251420.19	protein_coding	-	_3/5	-	-	-	-	-	-	-	-	-	1	-
							2A	681567584	A/G	G	downstream_gene_variant	MODIFIER	TRITD2Av1G251420	Transcript	TRITD2Av1G251420.1	protein_coding	-	-	-	-	-	-	-	-	-	-	805	1	-
							2A	681567584	A/G	G	intron_variant	MODIFIER	TRITD2Av1G251420	Transcript	TRITD2Av1G251420.20	protein_coding	-	_1/3	-	-	-	-	-	-	-	-	-	1	-
							2A	681567584	A/G	G	downstream_gene_variant	MODIFIER	TRITD2Av1G251420	Transcript	TRITD2Av1G251420.2	protein_coding	-	-	-	-	-	-	-	-	-	-	3272	1	-
							2A	681567584	A/G	G	downstream_gene_variant	MODIFIER	TRITD2Av1G251420	Transcript	TRITD2Av1G251420.3	protein_coding	-	-	-	-	-	-	-	-	-	-	1893	1	-
							2A	681567584	A/G	G	downstream_gene_variant	MODIFIER	TRITD2Av1G251420	Transcript	TRITD2Av1G251420.4	protein_coding	-	-	-	-	-	-	-	-	-	-	1893	1	-
							2A	681567584	A/G	G	downstream_gene_variant	MODIFIER	TRITD2Av1G251420	Transcript	TRITD2Av1G251420.5	protein_coding	-	-	-	-	-	-	-	-	-	-	1711	1	-
							2A	681567584	A/G	G	downstream_gene_variant	MODIFIER	TRITD2Av1G251420	Transcript	TRITD2Av1G251420.6	protein_coding	-	-	-	-	-	-	-	-	-	-	846	1	-
							2A	681567584	A/G	G	downstream_gene_variant	MODIFIER	TRITD2Av1G251420	Transcript	TRITD2Av1G251420.7	protein_coding	-	-	-	-	-	-	-	-	-	-	846	1	-
							2A	681567584	A/G	G	downstream_gene_variant	MODIFIER	TRITD2Av1G251420	Transcript	TRITD2Av1G251420.8	protein_coding	-	-	-	-	-	-	-	-	-	-	805	1	-
							2A	681567584	A/G	G	downstream_gene_variant	MODIFIER	TRITD2Av1G251420	Transcript	TRITD2Av1G251420.9	protein_coding	-	-	-	-	-	-	-	-	-	-	805	1	-
AX-158544024	7B	682000068	0.325213	0.961639	0.000771842	0.000771842	7B	682000068	C/T	T	intron_variant	MODIFIER	TRITD7Bv1G218860	Transcript	TRITD7Bv1G218860.1	protein_coding	-	_8/8	-	-	-	-	-	-	-	-	-	-1	-
							7B	682000068	C/T	T	downstream_gene_variant	MODIFIER	TRITD7Bv1G218970	Transcript	TRITD7Bv1G218970.1	protein_coding	-	-	-	-	-	-	-	-	-	-	2379	1	-
							7B	682000068	C/T	T	downstream_gene_variant	MODIFIER	TRITD7Bv1G218970	Transcript	TRITD7Bv1G218970.2	protein_coding	-	-	-	-	-	-	-	-	-	-	2379	1	-
							7B	682000068	C/T	T	synonymous_variant	LOW	TRITD7Bv1G218980	Transcript	TRITD7Bv1G218980.1	protein_coding	_12/13	-	-	-	1353	1353	451	P	ccG/ccA	-	-	-1	-
							7B	682000068	C/T	T	synonymous_variant	LOW	TRITD7Bv1G218980	Transcript	TRITD7Bv1G218980.2	protein_coding	17/18	-	-	-	2391	2391	797	P	ccG/ccA	-	-	-1	-
							7B	682000068	C/T	T	synonymous_variant	LOW	TRITD7Bv1G218980	Transcript	TRITD7Bv1G218980.3	protein_coding	18/19	-	-	-	2274	2274	758	P	ccG/ccA	-	-	-1	-
AX-158600837	7A	682641450	0.328359	0.962006	0.000842391	0.000842391	7A	682641450	A/C	C	intron_variant	MODIFIER	TRITD7Av1G260240	Transcript	TRITD7Av1G260240.1	protein_coding	-	_12/12	-	-	-	-	-	-	-	-	-	-1	-
							7A	682641450	A/C	C	downstream_gene_variant	MODIFIER	TRITD7Av1G260240	Transcript	TRITD7Av1G260240.2	protein_coding	-	-	-	-	-	-	-	-	-	-	791	-1	-
							7A	682641450	A/C	C	downstream_gene_variant	MODIFIER	TRITD7Av1G260240	Transcript	TRITD7Av1G260240.3	protein_coding	-	-	-	-	-	-	-	-	-	-	2383	-1	-
Excalibur_c113078_320	7A	682925128	0.284311	0.659928	0.00634018	0.99366	7A	682925128	G/T	T	missense_variant	MODERATE	TRITD7Av1G260490	Transcript	TRITD7Av1G260490.1	protein_coding	_12/12	-	-	-	3012	3012	1004	Q/H	caG/caT	-	-	1	-
							7A	682925128	G/T	T	missense_variant	MODERATE	TRITD7Av1G260490	Transcript	TRITD7Av1G260490.2	protein_coding	_11/11	-	-	-	2889	2889	963	Q/H	caG/caT	-	-	1	-
							7A	682925128	G/T	T	missense_variant	MODERATE	TRITD7Av1G260490	Transcript	TRITD7Av1G260490.3	protein_coding	_11/11	-	-	-	2883	2883	961	Q/H	caG/caT	-	-	1	-
							7A	682925128	G/T	T	missense_variant	MODERATE	TRITD7Av1G260490	Transcript	TRITD7Av1G260490.4	protein_coding	_12/12	-	-	-	2421	2421	807	Q/H	caG/caT	-	-	1	-
							7A	682925128	G/T	T	missense_variant	MODERATE	TRITD7Av1G260490	Transcript	TRITD7Av1G260490.5	protein_coding	_10/10	-	-	-	2538	2538	846	Q/H	caG/caT	-	-	1	-
							2B	683545916	A/G	G	downstream_gene_variant	MODIFIER	TRITD2Bv1G226620	Transcript	TRITD2Bv1G226620.1	protein_coding	-	-	-	-	-	-	-	-	-	-	145	-1	-
Kukri_c66807_378	2B	683545916	0.289346	0.956883	0.00400736	0.00400736	2B	683545916	A/G	G	downstream_gene_variant	MODIFIER	TRITD2Bv1G226620	Transcript	TRITD2Bv1G226620.2	protein_coding	-	-	-	-	-	-	-	-	-	-	145	-1	-
							2B	683545916	A/G	G	downstream_gene_variant	MODIFIER	TRITD2Bv1G226620	Transcript	TRITD2Bv1G226620.3	protein_coding	-	-	-	-	-	-	-	-	-	-	311	-1	-
							2B	683545916	A/G	G	downstream_gene_variant	MODIFIER	TRITD2Bv1G226620	Transcript	TRITD2Bv1G226620.4	protein_coding	-	-	-	-	-	-	-	-	-	-	311	-1	-
							2B	683545916	A/G	G	downstream_gene_variant	MODIFIER	TRITD2Bv1G226620	Transcript	TRITD2Bv1G226620.5	protein_coding	-	-	-	-	-	-	-	-	-	-	311	-1	-
							2B	683545916	A/G	G	downstream_gene_variant	MODIFIER	TRITD2Bv1G226620	Transcript	TRITD2Bv1G226620.6	protein_coding	-	-	-	-	-	-	-	-	-	-	311	-1	-
							2B	683545916	A/G	G	downstream_gene_variant	MODIFIER	TRITD2Bv1G226620	Transcript	TRITD2Bv1G226620.7	protein_coding	-	-	-	-	-	-	-	-	-	-	1289	-1	-
AX-158533569	4A	685593345	0.325213	0.961639	0.000771842	0.000771842	4A	685593345	C/T	T	intron_variant	MODIFIER	TRITD4Av1G244140	Transcript	TRITD4Av1G244140.1	protein_coding	-	_3/7	-	-	-	-	-	-	-	-	-	-1	-
							4A	685593345	C/T	T	intron_variant	MODIFIER	TRITD4Av1G244140	Transcript	TRITD4Av1G244140.2	protein_coding	-	_3/6	-	-	-	-	-	-	-	-	-	-1	-
BobWhite_c3692_439	2A	685825385	0.300574	0.958494	0.0024343	0.0024343	2A	685825385	A/G	G	downstream_gene_variant	MODIFIER	TRITD2Av1G253150	Transcript	TRITD2Av1G253150.1	protein_coding	-	-	-	-	-	-	-	-	-	-	31	1	-
							2A	685825385	A/G	G	downstream_gene_variant	MODIFIER	TRITD2Av1G253160	Transcript	TRITD2Av1G253160.1	protein_coding	-	-	-	-	-	-	-	-	-	-	3865	-1	-
AX-158590420	7A	686640120	0.341342	0.93604	0.00997835	0.00997835	7A	686640120	A/G	G	intergenic_variant	MODIFIER	-	-	-	-	-	-	-	-	-	-	-	-	-	-	-	-	-
AX-158572454	2A	689598717	0.251186	0.65078	0.00412282	0.995877	2A	689598717	C/T	T	upstream_gene_variant	MODIFIER	TRITD2Av1G254780	Transcript	TRITD2Av1G254780.1	protein_coding	-	-	-	-	-	-	-	-	-	-	423	-1	-
AX-158565567	5B	689821084	0.277806	0.977546	0.000321544	0.000321544	5B	689821084	C/T	T	intergenic_variant	MODIFIER	-	-	-	-	-	-	-	-	-	-	-	-	-	-	-	-	-
AX-158548361	3B	691932809	0.32851	0.95253	0.00245358	0.00245358	3B	691932809	C/T	T	intergenic_variant	MODIFIER	-	-	-	-	-	-	-	-	-	-	-	-	-	-	-	-	-
AX-158543425	6B	694134398	0.304316	0.979502	3.84528e-05	3.84528e-05	6B	694134398	A/C	C	missense_variant	MODERATE	TRITD6Bv1G227240	Transcript	TRITD6Bv1G227240.1	protein_coding	_2/5	-	-	-	208	208	70	K/Q	Aaa/Caa	-	-	1	tolerated(0.07)
							6B	694134398	A/C	C	missense_variant	MODERATE	TRITD6Bv1G227240	Transcript	TRITD6Bv1G227240.2	protein_coding	_2/7	-	-	-	223	223	75	K/Q	Aaa/Caa	-	-	1	deleterious(0.03)
							6B	694134398	A/C	C	missense_variant	MODERATE	TRITD6Bv1G227240	Transcript	TRITD6Bv1G227240.3	protein_coding	_2/6	-	-	-	208	208	70	K/Q	Aaa/Caa	-	-	1	tolerated(0.09)
							6B	694134398	A/C	C	missense_variant	MODERATE	TRITD6Bv1G227240	Transcript	TRITD6Bv1G227240.4	protein_coding	_1/6	-	-	-	40	40	14	K/Q	Aaa/Caa	-	-	1	deleterious_low_confidence(0.04)
AX-94651091	3B	695516471	0.265776	0.97653	0.000720811	0.000720811	3B	695516471	C/T	T	downstream_gene_variant	MODIFIER	TRITD3Bv1G228870	Transcript	TRITD3Bv1G228870.10	protein_coding	-	-	-	-	-	-	-	-	-	-	406	1	-
							3B	695516471	C/T	T	downstream_gene_variant	MODIFIER	TRITD3Bv1G228870	Transcript	TRITD3Bv1G228870.11	protein_coding	-	-	-	-	-	-	-	-	-	-	406	1	-
							3B	695516471	C/T	T	downstream_gene_variant	MODIFIER	TRITD3Bv1G228870	Transcript	TRITD3Bv1G228870.2	protein_coding	-	-	-	-	-	-	-	-	-	-	406	1	-
							3B	695516471	C/T	T	downstream_gene_variant	MODIFIER	TRITD3Bv1G228870	Transcript	TRITD3Bv1G228870.3	protein_coding	-	-	-	-	-	-	-	-	-	-	406	1	-
							3B	695516471	C/T	T	downstream_gene_variant	MODIFIER	TRITD3Bv1G228870	Transcript	TRITD3Bv1G228870.4	protein_coding	-	-	-	-	-	-	-	-	-	-	406	1	-
							3B	695516471	C/T	T	downstream_gene_variant	MODIFIER	TRITD3Bv1G228870	Transcript	TRITD3Bv1G228870.5	protein_coding	-	-	-	-	-	-	-	-	-	-	406	1	-
							3B	695516471	C/T	T	downstream_gene_variant	MODIFIER	TRITD3Bv1G228870	Transcript	TRITD3Bv1G228870.6	protein_coding	-	-	-	-	-	-	-	-	-	-	406	1	-
							3B	695516471	C/T	T	downstream_gene_variant	MODIFIER	TRITD3Bv1G228870	Transcript	TRITD3Bv1G228870.7	protein_coding	-	-	-	-	-	-	-	-	-	-	406	1	-
							3B	695516471	C/T	T	downstream_gene_variant	MODIFIER	TRITD3Bv1G228870	Transcript	TRITD3Bv1G228870.8	protein_coding	-	-	-	-	-	-	-	-	-	-	406	1	-
							3B	695516471	C/T	T	downstream_gene_variant	MODIFIER	TRITD3Bv1G228870	Transcript	TRITD3Bv1G228870.9	protein_coding	-	-	-	-	-	-	-	-	-	-	406	1	-
							3B	695516471	C/T	T	downstream_gene_variant	MODIFIER	TRITD3Bv1G228880	Transcript	TRITD3Bv1G228880.1	protein_coding	-	-	-	-	-	-	-	-	-	-	2	-1	-
							3B	695516471	C/T	T	downstream_gene_variant	MODIFIER	TRITD3Bv1G228880	Transcript	TRITD3Bv1G228880.2	protein_coding	-	-	-	-	-	-	-	-	-	-	2	-1	-
							3B	695516471	C/T	T	downstream_gene_variant	MODIFIER	TRITD3Bv1G228880	Transcript	TRITD3Bv1G228880.3	protein_coding	-	-	-	-	-	-	-	-	-	-	112	-1	-
							3B	695516471	C/T	T	downstream_gene_variant	MODIFIER	TRITD3Bv1G228880	Transcript	TRITD3Bv1G228880.4	protein_coding	-	-	-	-	-	-	-	-	-	-	216	-1	-
							3B	695516471	C/T	T	downstream_gene_variant	MODIFIER	TRITD3Bv1G228880	Transcript	TRITD3Bv1G228880.5	protein_coding	-	-	-	-	-	-	-	-	-	-	319	-1	-
							3B	695516471	C/T	T	downstream_gene_variant	MODIFIER	TRITD3Bv1G228880	Transcript	TRITD3Bv1G228880.6	protein_coding	-	-	-	-	-	-	-	-	-	-	2721	-1	-
AX-158572228	2A	697028869	0.289346	0.956883	0.00400736	0.00400736	2A	697028869	A/G	G	intergenic_variant	MODIFIER	-	-	-	-	-	-	-	-	-	-	-	-	-	-	-	-	-
Kukri_c50736_53	2A	699018062	0.321916	0.980623	2.46424e-05	2.46424e-05	2A	699018062	C/T	T	upstream_gene_variant	MODIFIER	TRITD2Av1G258170	Transcript	TRITD2Av1G258170.1	protein_coding	-	-	-	-	-	-	-	-	-	-	4377	-1	-
							2A	699018062	C/T	T	upstream_gene_variant	MODIFIER	TRITD2Av1G258170	Transcript	TRITD2Av1G258170.2	protein_coding	-	-	-	-	-	-	-	-	-	-	4377	-1	-
							2A	699018062	C/T	T	downstream_gene_variant	MODIFIER	TRITD2Av1G258180	Transcript	TRITD2Av1G258180.1	protein_coding	-	-	-	-	-	-	-	-	-	-	1414	1	-
							2A	699018062	C/T	T	downstream_gene_variant	MODIFIER	TRITD2Av1G258190	Transcript	TRITD2Av1G258190.10	protein_coding	-	-	-	-	-	-	-	-	-	-	717	-1	-
							2A	699018062	C/T	T	downstream_gene_variant	MODIFIER	TRITD2Av1G258190	Transcript	TRITD2Av1G258190.11	protein_coding	-	-	-	-	-	-	-	-	-	-	1357	-1	-
							2A	699018062	C/T	T	missense_variant	MODERATE	TRITD2Av1G258190	Transcript	TRITD2Av1G258190.1	protein_coding	_5/7	-	-	-	749	749	250	R/K	aGa/aAa	-	-	-1	-
							2A	699018062	C/T	T	missense_variant	MODERATE	TRITD2Av1G258190	Transcript	TRITD2Av1G258190.2	protein_coding	_6/8	-	-	-	1445	1445	482	R/K	aGa/aAa	-	-	-1	-
							2A	699018062	C/T	T	missense_variant	MODERATE	TRITD2Av1G258190	Transcript	TRITD2Av1G258190.3	protein_coding	_2/3	-	-	-	122	122	41	R/K	aGa/aAa	-	-	-1	-
							2A	699018062	C/T	T	missense_variant	MODERATE	TRITD2Av1G258190	Transcript	TRITD2Av1G258190.4	protein_coding	_6/7	-	-	-	1445	1445	482	R/K	aGa/aAa	-	-	-1	-
							2A	699018062	C/T	T	missense_variant	MODERATE	TRITD2Av1G258190	Transcript	TRITD2Av1G258190.5	protein_coding	_7/8	-	-	-	1439	1439	480	R/K	aGa/aAa	-	-	-1	-
							2A	699018062	C/T	T	missense_variant	MODERATE	TRITD2Av1G258190	Transcript	TRITD2Av1G258190.6	protein_coding	_7/8	-	-	-	1322	1322	441	R/K	aGa/aAa	-	-	-1	-
							2A	699018062	C/T	T	missense_variant	MODERATE	TRITD2Av1G258190	Transcript	TRITD2Av1G258190.7	protein_coding	_6/7	-	-	-	1007	1007	336	R/K	aGa/aAa	-	-	-1	-
							2A	699018062	C/T	T	downstream_gene_variant	MODIFIER	TRITD2Av1G258190	Transcript	TRITD2Av1G258190.8	protein_coding	-	-	-	-	-	-	-	-	-	-	79	-1	-
							2A	699018062	C/T	T	downstream_gene_variant	MODIFIER	TRITD2Av1G258190	Transcript	TRITD2Av1G258190.9	protein_coding	-	-	-	-	-	-	-	-	-	-	87	-1	-
AX-158558364	4A	701299180	0.325213	0.961639	0.000771842	0.000771842	4A	701299180	A/G	G	intergenic_variant	MODIFIER	-	-	-	-	-	-	-	-	-	-	-	-	-	-	-	-	-
BS00107804_51	2A	701377175	0.431375	0.659279	0.00323474	0.996765	2A	701377175	A/G	G	intergenic_variant	MODIFIER	-	-	-	-	-	-	-	-	-	-	-	-	-	-	-	-	-
AX-158568417	4A	702845767	0.363549	0.939947	0.00833488	0.00833488	4A	702845767	C/T	T	intergenic_variant	MODIFIER	-	-	-	-	-	-	-	-	-	-	-	-	-	-	-	-	-
IACX8322	4A	704397389	0.321916	0.980623	2.46424e-05	2.46424e-05	4A	704397389	A/G	G	downstream_gene_variant	MODIFIER	TRITD4Av1G251330	Transcript	TRITD4Av1G251330.1	protein_coding	-	-	-	-	-	-	-	-	-	-	100	1	-
							4A	704397389	A/G	G	downstream_gene_variant	MODIFIER	TRITD4Av1G251330	Transcript	TRITD4Av1G251330.2	protein_coding	-	-	-	-	-	-	-	-	-	-	100	1	-
AX-94464723	7A	706103195	0.409869	0.939124	0.00879321	0.00879321	7A	706103195	G/T	T	synonymous_variant	LOW	TRITD7Av1G271930	Transcript	TRITD7Av1G271930.1	protein_coding	_8/9	-	-	-	687	687	229	R	cgG/cgT	-	-	1	-
							7A	706103195	G/T	T	synonymous_variant	LOW	TRITD7Av1G271930	Transcript	TRITD7Av1G271930.2	protein_coding	_7/8	-	-	-	615	615	205	R	cgG/cgT	-	-	1	-
							7A	706103195	G/T	T	synonymous_variant	LOW	TRITD7Av1G271930	Transcript	TRITD7Av1G271930.3	protein_coding	_6/7	-	-	-	627	627	209	R	cgG/cgT	-	-	1	-
							7A	706103195	G/T	T	synonymous_variant	LOW	TRITD7Av1G271930	Transcript	TRITD7Av1G271930.4	protein_coding	_5/6	-	-	-	450	450	150	R	cgG/cgT	-	-	1	-
							7A	706103195	G/T	T	upstream_gene_variant	MODIFIER	TRITD7Av1G271950	Transcript	TRITD7Av1G271950.1	protein_coding	-	-	-	-	-	-	-	-	-	-	1930	1	-
Excalibur_c36221_1031	7A	707853429	0.341342	0.93604	0.00997835	0.00997835	7A	707853429	A/G	G	upstream_gene_variant	MODIFIER	TRITD7Av1G272690	Transcript	TRITD7Av1G272690.1	protein_coding	-	-	-	-	-	-	-	-	-	-	295	1	-
							7A	707853429	A/G	G	upstream_gene_variant	MODIFIER	TRITD7Av1G272690	Transcript	TRITD7Av1G272690.2	protein_coding	-	-	-	-	-	-	-	-	-	-	295	1	-
CAP7_c3950_160	7B	707953873	0.357962	0.660194	0.00476594	0.995234	7B	707953873	G/T	T	downstream_gene_variant	MODIFIER	TRITD7Bv1G229540	Transcript	TRITD7Bv1G229540.1	protein_coding	-	-	-	-	-	-	-	-	-	-	79	-1	-
							7B	707953873	G/T	T	downstream_gene_variant	MODIFIER	TRITD7Bv1G229540	Transcript	TRITD7Bv1G229540.2	protein_coding	-	-	-	-	-	-	-	-	-	-	79	-1	-
							7B	707953873	G/T	T	downstream_gene_variant	MODIFIER	TRITD7Bv1G229540	Transcript	TRITD7Bv1G229540.3	protein_coding	-	-	-	-	-	-	-	-	-	-	79	-1	-
							7B	707953873	G/T	T	downstream_gene_variant	MODIFIER	TRITD7Bv1G229540	Transcript	TRITD7Bv1G229540.4	protein_coding	-	-	-	-	-	-	-	-	-	-	573	-1	-
							7B	707953873	G/T	T	downstream_gene_variant	MODIFIER	TRITD7Bv1G229540	Transcript	TRITD7Bv1G229540.5	protein_coding	-	-	-	-	-	-	-	-	-	-	2125	-1	-
Kukri_c48418_149	7A	709145779	0.184194	0.593614	0.0012266	0.998773	7A	709145779	C/T	T	synonymous_variant	LOW	TRITD7Av1G273220	Transcript	TRITD7Av1G273220.1	protein_coding	_9/9	-	-	-	1437	1437	479	L	ctG/ctA	-	-	-1	-
							7A	709145779	C/T	T	synonymous_variant	LOW	TRITD7Av1G273220	Transcript	TRITD7Av1G273220.2	protein_coding	_9/9	-	-	-	1413	1413	471	L	ctG/ctA	-	-	-1	-
							7A	709145779	C/T	T	synonymous_variant	LOW	TRITD7Av1G273220	Transcript	TRITD7Av1G273220.3	protein_coding	_9/9	-	-	-	1434	1434	478	L	ctG/ctA	-	-	-1	-
							7A	709145779	C/T	T	synonymous_variant	LOW	TRITD7Av1G273220	Transcript	TRITD7Av1G273220.4	protein_coding	_9/9	-	-	-	1401	1401	467	L	ctG/ctA	-	-	-1	-
							7A	709145779	C/T	T	synonymous_variant	LOW	TRITD7Av1G273220	Transcript	TRITD7Av1G273220.5	protein_coding	_9/9	-	-	-	1419	1419	473	L	ctG/ctA	-	-	-1	-
							7A	709145779	C/T	T	downstream_gene_variant	MODIFIER	TRITD7Av1G273220	Transcript	TRITD7Av1G273220.6	protein_coding	-	-	-	-	-	-	-	-	-	-	337	-1	-
BS00096024_51	7B	710030524	0.321916	0.980623	2.46424e-05	2.46424e-05	7B	710030524	G/T	T	missense_variant	MODERATE	TRITD7Bv1G230030	Transcript	TRITD7Bv1G230030.1	protein_coding	_6/6	-	-	-	735	735	245	L/F	ttG/ttT	-	-	1	-
							7B	710030524	G/T	T	missense_variant	MODERATE	TRITD7Bv1G230030	Transcript	TRITD7Bv1G230030.2	protein_coding	_5/5	-	-	-	687	687	229	L/F	ttG/ttT	-	-	1	-
							7B	710030524	G/T	T	missense_variant	MODERATE	TRITD7Bv1G230030	Transcript	TRITD7Bv1G230030.3	protein_coding	3/3	-	-	-	459	459	153	L/F	ttG/ttT	-	-	1	-
							7B	710030524	G/T	T	missense_variant	MODERATE	TRITD7Bv1G230030	Transcript	TRITD7Bv1G230030.4	protein_coding	_2/2	-	-	-	474	474	158	L/F	ttG/ttT	-	-	1	-
							7B	710030524	G/T	T	missense_variant	MODERATE	TRITD7Bv1G230030	Transcript	TRITD7Bv1G230030.5	protein_coding	_2/2	-	-	-	462	462	154	L/F	ttG/ttT	-	-	1	-
							7B	710030524	G/T	T	downstream_gene_variant	MODIFIER	TRITD7Bv1G230040	Transcript	TRITD7Bv1G230040.1	protein_coding	-	-	-	-	-	-	-	-	-	-	4097	-1	-
							7B	710030524	G/T	T	downstream_gene_variant	MODIFIER	TRITD7Bv1G230040	Transcript	TRITD7Bv1G230040.2	protein_coding	-	-	-	-	-	-	-	-	-	-	4097	-1	-
AX-94864659	3A	711737343	0.37066	0.966342	0.000819024	0.000819024	3A	711737343	C/T	T	missense_variant	MODERATE	TRITD3Av1G269060	Transcript	TRITD3Av1G269060.1	protein_coding	_1/8	-	-	-	251	251	84	G/E	gGg/gAg	-	-	-1	tolerated(1)
							3A	711737343	C/T	T	missense_variant	MODERATE	TRITD3Av1G269060	Transcript	TRITD3Av1G269060.2	protein_coding	_1/7	-	-	-	251	251	84	G/E	gGg/gAg	-	-	-1	tolerated(1)
							3A	711737343	C/T	T	missense_variant	MODERATE	TRITD3Av1G269060	Transcript	TRITD3Av1G269060.3	protein_coding	_2/8	-	-	-	923	923	308	G/E	gGg/gAg	-	-	-1	tolerated(1)
							3A	711737343	C/T	T	missense_variant	MODERATE	TRITD3Av1G269060	Transcript	TRITD3Av1G269060.4	protein_coding	_1/5	-	-	-	251	251	84	G/E	gGg/gAg	-	-	-1	tolerated(0.97)
							3A	711737343	C/T	T	missense_variant	MODERATE	TRITD3Av1G269060	Transcript	TRITD3Av1G269060.5	protein_coding	_1/4	-	-	-	251	251	84	G/E	gGg/gAg	-	-	-1	tolerated(1)
Excalibur_c46453_144	7A	711843360	0.321916	0.980623	2.46424e-05	2.46424e-05	7A	711843360	A/G	G	downstream_gene_variant	MODIFIER	TRITD7Av1G274130	Transcript	TRITD7Av1G274130.1	protein_coding	-	-	-	-	-	-	-	-	-	-	1670	1	-
							7A	711843360	A/G	G	downstream_gene_variant	MODIFIER	TRITD7Av1G274130	Transcript	TRITD7Av1G274130.2	protein_coding	-	-	-	-	-	-	-	-	-	-	4857	1	-
							7A	711843360	A/G	G	downstream_gene_variant	MODIFIER	TRITD7Av1G274130	Transcript	TRITD7Av1G274130.4	protein_coding	-	-	-	-	-	-	-	-	-	-	2326	1	-
							7A	711843360	A/G	G	downstream_gene_variant	MODIFIER	TRITD7Av1G274130	Transcript	TRITD7Av1G274130.5	protein_coding	-	-	-	-	-	-	-	-	-	-	2302	1	-
							7A	711843360	A/G	G	downstream_gene_variant	MODIFIER	TRITD7Av1G274130	Transcript	TRITD7Av1G274130.6	protein_coding	-	-	-	-	-	-	-	-	-	-	2265	1	-
							7A	711843360	A/G	G	downstream_gene_variant	MODIFIER	TRITD7Av1G274130	Transcript	TRITD7Av1G274130.7	protein_coding	-	-	-	-	-	-	-	-	-	-	1717	1	-
							7A	711843360	A/G	G	missense_variant	MODERATE	TRITD7Av1G274140	Transcript	TRITD7Av1G274140.1	protein_coding	_4/6	-	-	-	473	473	158	V/A	gTt/gCt	-	-	-1	tolerated(0.09)
							7A	711843360	A/G	G	missense_variant	MODERATE	TRITD7Av1G274140	Transcript	TRITD7Av1G274140.2	protein_coding	_6/8	-	-	-	704	704	235	V/A	gTt/gCt	-	-	-1	tolerated(0.31)
							7A	711843360	A/G	G	downstream_gene_variant	MODIFIER	TRITD7Av1G274140	Transcript	TRITD7Av1G274140.3	protein_coding	-	-	-	-	-	-	-	-	-	-	2983	-1	-
AX-158554628	7A	713342696	0.32851	0.95253	0.00245358	0.00245358	7A	713342696	A/C	C	stop_lost	HIGH	TRITD7Av1G274730	Transcript	TRITD7Av1G274730.1	protein_coding	13/20	-	-	-	1280	1280	427	*/S	tAg/tCg	-	-	1	-
							7A	713342696	A/C	C	stop_lost	HIGH	TRITD7Av1G274730	Transcript	TRITD7Av1G274730.2	protein_coding	_12/20	-	-	-	1214	1214	405	*/S	tAg/tCg	-	-	1	-
							7A	713342696	A/C	C	stop_lost	HIGH	TRITD7Av1G274730	Transcript	TRITD7Av1G274730.3	protein_coding	13/20	-	-	-	1280	1280	427	*/S	tAg/tCg	-	-	1	-
							7A	713342696	A/C	C	stop_lost	HIGH	TRITD7Av1G274730	Transcript	TRITD7Av1G274730.4	protein_coding	_2/9	-	-	-	191	191	64	*/S	tAg/tCg	-	-	1	-
							7A	713342696	A/C	C	upstream_gene_variant	MODIFIER	TRITD7Av1G274730	Transcript	TRITD7Av1G274730.5	protein_coding	-	-	-	-	-	-	-	-	-	-	1211	1	-
Tdurum_contig45468_674	2B	714766775	0.314876	0.950474	0.00312799	0.00312799	2B	714766775	A/G	G	downstream_gene_variant	MODIFIER	TRITD2Bv1G235530	Transcript	TRITD2Bv1G235530.1	protein_coding	-	-	-	-	-	-	-	-	-	-	1224	-1	-
AX-158533564	4A	715350249	0.383448	0.943063	0.00718177	0.00718177	4A	715350249	A/G	G	intron_variant	MODIFIER	TRITD4Av1G255790	Transcript	TRITD4Av1G255790.1	protein_coding	-	_7/7	-	-	-	-	-	-	-	-	-	-1	-
							4A	715350249	A/G	G	intron_variant	MODIFIER	TRITD4Av1G255790	Transcript	TRITD4Av1G255790.2	protein_coding	-	_7/7	-	-	-	-	-	-	-	-	-	-1	-
							4A	715350249	A/G	G	intron_variant	MODIFIER	TRITD4Av1G255790	Transcript	TRITD4Av1G255790.3	protein_coding	-	_8/8	-	-	-	-	-	-	-	-	-	-1	-
							4A	715350249	A/G	G	downstream_gene_variant	MODIFIER	TRITD4Av1G255790	Transcript	TRITD4Av1G255790.4	protein_coding	-	-	-	-	-	-	-	-	-	-	2956	-1	-
BS00033658_51	3A	718437919	0.277806	0.977546	0.000321544	0.000321544	3A	718437919	G/T	T	downstream_gene_variant	MODIFIER	TRITD3Av1G272690	Transcript	TRITD3Av1G272690.1	protein_coding	-	-	-	-	-	-	-	-	-	-	227	-1	-
							3A	718437919	G/T	T	downstream_gene_variant	MODIFIER	TRITD3Av1G272690	Transcript	TRITD3Av1G272690.2	protein_coding	-	-	-	-	-	-	-	-	-	-	227	-1	-
							3A	718437919	G/T	T	downstream_gene_variant	MODIFIER	TRITD3Av1G272690	Transcript	TRITD3Av1G272690.3	protein_coding	-	-	-	-	-	-	-	-	-	-	227	-1	-
							3A	718437919	G/T	T	downstream_gene_variant	MODIFIER	TRITD3Av1G272690	Transcript	TRITD3Av1G272690.4	protein_coding	-	-	-	-	-	-	-	-	-	-	267	-1	-
							3A	718437919	G/T	T	downstream_gene_variant	MODIFIER	TRITD3Av1G272690	Transcript	TRITD3Av1G272690.5	protein_coding	-	-	-	-	-	-	-	-	-	-	808	-1	-
AX-94796380	7A	718720781	0.321916	0.980623	2.46424e-05	2.46424e-05	7A	718720781	A/G	G	intron_variant	MODIFIER	TRITD7Av1G277000	Transcript	TRITD7Av1G277000.1	protein_coding	-	_1/2	-	-	-	-	-	-	-	-	-	-1	-
AX-94841408	7A	718728235	0.406419	0.646991	0.00125478	0.998745	7A	718728235	C/T	T	intergenic_variant	MODIFIER	-	-	-	-	-	-	-	-	-	-	-	-	-	-	-	-	-
D_F5XZDLF01CK3P1_55	7B	719702629	0.410937	0.664154	0.00265291	0.997347	7B	719702629	A/G	G	intron_variant	MODIFIER	TRITD7Bv1G233320	Transcript	TRITD7Bv1G233320.1	protein_coding	-	_2/5	-	-	-	-	-	-	-	-	-	1	-
Kukri_c39812_125	7B	719725082	0.338402	0.981567	4.5273e-05	4.5273e-05	7B	719725082	A/G	G	synonymous_variant	LOW	TRITD7Bv1G233320	Transcript	TRITD7Bv1G233320.10	protein_coding	_2/4	-	-	-	1485	1485	495	L	ctA/ctG	-	-	1	-
							7B	719725082	A/G	G	synonymous_variant	LOW	TRITD7Bv1G233320	Transcript	TRITD7Bv1G233320.1	protein_coding	_3/6	-	-	-	1449	1449	483	L	ctA/ctG	-	-	1	-
							7B	719725082	A/G	G	synonymous_variant	LOW	TRITD7Bv1G233320	Transcript	TRITD7Bv1G233320.2	protein_coding	_1/2	-	-	-	1545	1545	515	L	ctA/ctG	-	-	1	-
							7B	719725082	A/G	G	synonymous_variant	LOW	TRITD7Bv1G233320	Transcript	TRITD7Bv1G233320.3	protein_coding	_1/3	-	-	-	1545	1545	515	L	ctA/ctG	-	-	1	-
							7B	719725082	A/G	G	synonymous_variant	LOW	TRITD7Bv1G233320	Transcript	TRITD7Bv1G233320.4	protein_coding	_2/4	-	-	-	1479	1479	493	L	ctA/ctG	-	-	1	-
							7B	719725082	A/G	G	synonymous_variant	LOW	TRITD7Bv1G233320	Transcript	TRITD7Bv1G233320.5	protein_coding	_2/4	-	-	-	1464	1464	488	L	ctA/ctG	-	-	1	-
							7B	719725082	A/G	G	synonymous_variant	LOW	TRITD7Bv1G233320	Transcript	TRITD7Bv1G233320.6	protein_coding	_2/4	-	-	-	1365	1365	455	L	ctA/ctG	-	-	1	-
							7B	719725082	A/G	G	synonymous_variant	LOW	TRITD7Bv1G233320	Transcript	TRITD7Bv1G233320.7	protein_coding	_2/4	-	-	-	1365	1365	455	L	ctA/ctG	-	-	1	-
							7B	719725082	A/G	G	synonymous_variant	LOW	TRITD7Bv1G233320	Transcript	TRITD7Bv1G233320.8	protein_coding	_2/4	-	-	-	1464	1464	488	L	ctA/ctG	-	-	1	-
							7B	719725082	A/G	G	synonymous_variant	LOW	TRITD7Bv1G233320	Transcript	TRITD7Bv1G233320.9	protein_coding	_2/4	-	-	-	666	666	222	L	ctA/ctG	-	-	1	-
							7B	719725082	A/G	G	downstream_gene_variant	MODIFIER	TRITD7Bv1G233360	Transcript	TRITD7Bv1G233360.1	protein_coding	-	-	-	-	-	-	-	-	-	-	3027	1	-
							7B	719725082	A/G	G	downstream_gene_variant	MODIFIER	TRITD7Bv1G233360	Transcript	TRITD7Bv1G233360.2	protein_coding	-	-	-	-	-	-	-	-	-	-	3037	1	-
Excalibur_c35074_257	2B	721163499	0.321916	0.980623	2.46424e-05	2.46424e-05	2B	721163499	A/G	G	downstream_gene_variant	MODIFIER	TRITD2Bv1G238290	Transcript	TRITD2Bv1G238290.1	protein_coding	-	-	-	-	-	-	-	-	-	-	127	-1	-
							2B	721163499	A/G	G	downstream_gene_variant	MODIFIER	TRITD2Bv1G238290	Transcript	TRITD2Bv1G238290.2	protein_coding	-	-	-	-	-	-	-	-	-	-	127	-1	-
							2B	721163499	A/G	G	downstream_gene_variant	MODIFIER	TRITD2Bv1G238290	Transcript	TRITD2Bv1G238290.3	protein_coding	-	-	-	-	-	-	-	-	-	-	127	-1	-
							2B	721163499	A/G	G	downstream_gene_variant	MODIFIER	TRITD2Bv1G238290	Transcript	TRITD2Bv1G238290.4	protein_coding	-	-	-	-	-	-	-	-	-	-	2983	-1	-
							2B	721163499	A/G	G	downstream_gene_variant	MODIFIER	TRITD2Bv1G238290	Transcript	TRITD2Bv1G238290.5	protein_coding	-	-	-	-	-	-	-	-	-	-	3858	-1	-
wsnp_Ex_c3040_5615597	3B	722926963	0.304316	0.979502	3.84528e-05	3.84528e-05	3B	722926963	C/T	T	downstream_gene_variant	MODIFIER	TRITD3Bv1G237460	Transcript	TRITD3Bv1G237460.1	protein_coding	-	-	-	-	-	-	-	-	-	-	1863	1	-
							3B	722926963	C/T	T	downstream_gene_variant	MODIFIER	TRITD3Bv1G237480	Transcript	TRITD3Bv1G237480.1	protein_coding	-	-	-	-	-	-	-	-	-	-	4473	-1	-
Excalibur_c13336_670	3A	723427230	0.174481	0.624617	0.00865626	0.991344	3A	723427230	A/C	C	missense_variant	MODERATE	TRITD3Av1G275480	Transcript	TRITD3Av1G275480.1	protein_coding	_6/6	-	-	-	689	689	230	Y/S	tAc/tCc	-	-	1	tolerated(0.41)
							3A	723427230	A/C	C	missense_variant	MODERATE	TRITD3Av1G275480	Transcript	TRITD3Av1G275480.2	protein_coding	_6/6	-	-	-	689	689	230	Y/S	tAc/tCc	-	-	1	tolerated(0.41)
							3A	723427230	A/C	C	missense_variant	MODERATE	TRITD3Av1G275480	Transcript	TRITD3Av1G275480.3	protein_coding	_6/6	-	-	-	689	689	230	Y/S	tAc/tCc	-	-	1	tolerated(0.41)
							3A	723427230	A/C	C	downstream_gene_variant	MODIFIER	TRITD3Av1G275490	Transcript	TRITD3Av1G275490.1	protein_coding	-	-	-	-	-	-	-	-	-	-	1270	-1	-
Excalibur_rep_c103408_230	3A	724495201	0.32851	0.95253	0.00245358	0.00245358	3A	724495201	A/G	G	synonymous_variant	LOW	TRITD3Av1G276060	Transcript	TRITD3Av1G276060.1	protein_coding	_8/9	-	-	-	1359	1359	453	L	ttA/ttG	-	-	1	-
							3A	724495201	A/G	G	intron_variant	MODIFIER	TRITD3Av1G276060	Transcript	TRITD3Av1G276060.2	protein_coding	-	_8/8	-	-	-	-	-	-	-	-	-	1	-
							3A	724495201	A/G	G	synonymous_variant	LOW	TRITD3Av1G276060	Transcript	TRITD3Av1G276060.3	protein_coding	_9/10	-	-	-	1242	1242	414	L	ttA/ttG	-	-	1	-
AX-158577198	3A	727810373	0.321916	0.980623	2.46424e-05	2.46424e-05	3A	727810373	C/T	T	upstream_gene_variant	MODIFIER	TRITD3Av1G277800	Transcript	TRITD3Av1G277800.1	protein_coding	-	-	-	-	-	-	-	-	-	-	911	1	-
							3A	727810373	C/T	T	upstream_gene_variant	MODIFIER	TRITD3Av1G277800	Transcript	TRITD3Av1G277800.2	protein_coding	-	-	-	-	-	-	-	-	-	-	911	1	-
							3A	727810373	C/T	T	upstream_gene_variant	MODIFIER	TRITD3Av1G277800	Transcript	TRITD3Av1G277800.3	protein_coding	-	-	-	-	-	-	-	-	-	-	911	1	-
[truncated: 168 more rows]
