# Supplementary material for: A 25K Wheat SNP Array Revealed the Genetic Diversity and Population Structure of Durum Wheat (Triticum turgidum subsp. durum) Landraces and Cultivars
Source: Int J Mol Sci. 2025 Jul 25;26(15):7220. doi: 10.3390/ijms26157220 (PMC12346468; doi:10.3390/ijms26157220)
Supplement: Supplementary file 1 [file ijms-26-07220-s001.zip › Supplementary Table-S3.xlsx]

## Sheet: Sheet1
Supplementary Table 3. Estimates of different genetic diversity parameters for 57 Durum wheat accessions with five genotypes each determined based on 7842 SNP markers.
Na = Number of alleles, Ne = Number of effective alleles, I = Shannon information index, Ho = observed heterozygosity, He = Expected heterozygosity, uHe = unbiased expected heterozygosity, F = fixation index, PPL = Percent polymorphic loci, NLPA = Number of loci with private alleles, %LPA =Percentage of loci with private alleles; MFPA = mean frequency of private alleles, ND = nucleotide diversity…
Pop	Na	Ne	I	Ho	He	uHe	F	%P	NLPA	%LPA	MFPA	ND	TD
31132	1.00013	1.00013	8.83891e-05	0.000127518	6.37592e-05	7.08436e-05	-1	0.0127518	10	0.127518	1	7e-05	1.46
31137	1.00038	1.00032	0.000240589	0.000306044	0.000168324	0.000187027	-0.75	0.0382555	0	0	na	0.00019	1.38
31141	1.00026	1.00026	0.000176778	0.000255037	0.000127518	0.000141687	-1	0.0255037	0	0	na	0.00014	1.84
31146	1.10648	1.09817	0.0716169	0.000102015	0.0510686	0.0567429	0.997006	10.6478	1	0.0127518	0.4	0.05674	2.55**
31151	1.00013	1.00013	8.83891e-05	0.000127518	6.37592e-05	7.08436e-05	-1	0.0127518	0	0	na	7e-05	1.46
31158	1	1	0	0	0	0	na	0	0	0	na	0	0
31170	1.00013	1.00013	8.83891e-05	0.000127518	6.37592e-05	7.08436e-05	-1	0.0127518	2	0.0255037	1	7e-05	1.46
31176	1.16743	1.11523	0.0976718	7.65111e-05	0.066455	0.0738389	0.998202	16.7432	0	0	na	0.07384	1.24
31209	1.02385	1.01116	0.0118677	0.000229533	0.00758225	0.00842472	0.965538	2.3846	2	0.0255037	0.8	0.00842	_0.003
31215	1.16794	1.1156	0.0979785	0.000408059	0.0666667	0.0740741	0.993547	16.7942	11	0.14027	0.381818	0.07407	1.24
31220	1	1	0	0	0	0	na	0	0	0	na	0	0
31230	1.00013	1.00012	8.58214e-05	0	6.12089e-05	6.80099e-05	1	0.0127518	0	0	na	7e-05	1.3
31237	1.00026	1.00016	0.000129843	0.000153022	8.67126e-05	9.63473e-05	-0.555556	0.0255037	4	0.0510074	1	0.0001	0.22
31239	1.01632	1.00772	0.00816997	0.000153022	0.00522826	0.00580918	0.975694	1.63224	1	0.0127518	0.2	0.00581	0.03
31246	1.10176	1.04806	0.0509869	0.000306044	0.0326243	0.0362493	0.993734	10.176	1	0.0127518	0.8	0.03625	0.04
31248	1.49069	1.42302	0.31871	0.0258863	0.224879	0.249865	0.834264	49.0691	1685	21.4869	0.397211	0.24987	2.21*
31250	1.00013	1.00013	8.83891e-05	0.000127518	6.37592e-05	7.08436e-05	-1	0.0127518	4	0.0510074	1	7e-05	1.46
31252	1.09232	1.08522	0.0621347	0	0.0443152	0.0492391	1	9.23234	0	0	na	0.04924	2.55**
31260	1.12905	1.06075	0.0645759	0.000127518	0.0412981	0.0458868	0.997255	12.9049	0	0	na	0.04589	0.03
31266	1.00026	1.00026	0.000176778	0.000255037	0.000127518	0.000141687	-1	0.0255037	1	0.0127518	1	0.00014	1.84
31269	1.26435	1.1243	0.13219	0.000229533	0.0845218	0.0939131	0.996516	26.4346	17	0.216781	0.2	0.09391	0.03
31292	1.00778	1.00515	0.00445555	0.000637592	0.00301199	0.00334665	0.836066	0.777863	0	0	na	0.00335	1.07
31299	1.00038	1.00028	0.000218232	0.000280541	0.000150472	0.000167191	-0.703704	0.0382555	3	0.0382555	1	0.00018	0.84
31326	1.1191	1.05672	0.0598233	0.000535578	0.0383295	0.0425883	0.98858	11.9102	9	0.114767	0.8	0.04259	0.06
31334	1.07243	1.03421	0.036291	0.000229533	0.0232211	0.0258012	0.993545	7.24305	0	0	na	0.0258	0.04
31356	1	1	0	0	0	0	na	0	0	0	na	0	0
31358	1.16475	1.14381	0.107714	0.00020403	0.0761489	0.0846099	0.995928	16.4754	6	0.0765111	0.366667	0.08461	2.27**
31361	1	1	0	0	0	0	na	0	0	0	na	0	0
31368	1.09806	1.04618	0.0489873	0.000586585	0.0313313	0.0348125	0.97683	9.80617	0	0	na	0.03481	0.02
31372	1.13453	1.06318	0.0672307	0.000102015	0.0429788	0.0477543	0.995787	13.4532	0	0	na	0.04775	0.02
31609	1.10737	1.05831	0.0566773	5.10074e-05	0.0370977	0.0412196	0.997361	10.7371	1	0.0127518	0.2	0.04122	0.43
31696	1.00051	1.00051	0.000353556	0.000510074	0.000255037	0.000283374	-1	0.0510074	0	0	na	0.00028	2.19*
31979	1.19893	1.13009	0.113465	0.000178526	0.0765596	0.0850662	0.997961	19.8929	4	0.0510074	0.325	0.08507	1.05
33235	1.00013	1.00003	4.14541e-05	2.55037e-05	2.29533e-05	2.55037e-05	-0.111111	0.0127518	0	0	na	3e-05	_1.11
33239	1.00051	1.00021	0.000212751	0.00020403	0.000132619	0.000147355	-0.333333	0.0510074	7	0.0892629	1	0.00015	_0.7
33244	1.20416	1.11986	0.111155	0.000765111	0.0736904	0.0818782	0.988122	20.4157	48	0.612089	0.441667	0.08188	0.68
33283	1.19153	1.13325	0.111351	0.00428462	0.0759398	0.0843776	0.904601	19.1533	8	0.102015	0.35	0.08438	1.24
33286	1.15953	1.14716	0.107318	2.55037e-05	0.076534	0.0850378	0.999112	15.9526	1	0.0127518	0.4	0.08504	2.55**
33296	1	1	0	0	0	0	na	0	35	0.446315	1	0	0
33496	1.09679	1.08311	0.0627613	0	0.044254	0.0491711	1	9.67865	1	0.0127518	0.4	0.04917	2.19*
33511	1.14614	1.06867	0.0730433	0.000280541	0.0466998	0.0518887	0.992399	14.6136	4	0.0510074	0.8	0.05189	0.02
33517	1.00077	1.00077	0.000530334	0.000765111	0.000382555	0.000425062	-1	0.0765111	17	0.216781	1	0.00043	2.36**
33523	1.04132	1.00936	0.0135921	0.00839072	0.00757205	0.00841339	-0.10631	4.1316	1	0.0127518	1	0.00841	2.12***
33555	1.13058	1.09411	0.0774647	0.00464167	0.0531293	0.0590326	0.882988	13.0579	4	0.0510074	0.35	0.05903	1.4
33681	1.15672	1.10899	0.0918264	0.000102015	0.0625861	0.0695401	0.996384	15.672	7	0.0892629	0.228571	0.06954	1.28
33761	1.15442	1.10532	0.08971	0.000102015	0.0609487	0.0677208	0.997133	15.4425	7	0.0892629	0.2	0.06772	1.21
33840	1.01989	1.01047	0.0103752	0.000127518	0.00675593	0.00750659	0.987179	1.98929	0	0	na	0.00751	0.34
Bakalcha	1.24088	1.16116	0.138436	0.00265238	0.0937669	0.104185	0.964534	24.0882	45	0.573833	0.426667	0.10419	1.12
Denbi	1.04603	1.0376	0.0290985	0.000586585	0.0203545	0.0226161	0.971299	4.60342	0	0	na	0.02262	1.95
Ginchi	1.13504	1.06368	0.0675817	0.000586585	0.0432313	0.0480348	0.988564	13.5042	1	0.0127518	0.2	0.04803	0.03
Leliso	1.14996	1.07208	0.0755959	0.000867126	0.048508	0.0538978	0.986914	14.9962	2	0.0255037	0.4	0.0539	0.08
PON19CD_162	1.10457	1.04965	0.0524871	0.000816118	0.0336139	0.0373487	0.982849	10.4565	7	0.0892629	0.571429	0.03735	0.05
PON19CD_251	1.00089	1.00062	0.000520409	0.000382555	0.000354501	0.00039389	0.142857	0.0892629	6	0.0765111	0.866667	0.00039	1.05
PON19CD_262	1.01148	1.00688	0.00624052	0.000663096	0.004152	0.00461334	0.832037	1.14767	38	0.48457	0.994737	0.00461	0.68
PON19CD_270	1.0051	1.00335	0.0029123	0.00048457	0.00196634	0.00218482	0.7875	0.510074	3	0.0382555	1	0.00218	1.03
PON19CD_276	1.00689	1.00353	0.00345618	0.000790615	0.00224178	0.00249086	0.630218	0.6886	25	0.318796	1	0.00249	0.11
PON19CD_311	1.01364	1.00942	0.00794937	0.000459067	0.00541188	0.00601321	0.918706	1.36445	22	0.280541	0.968182	0.00601	1.22
Mean	1.01568	1.01445	0.0105428	0.000152479	0.00751794	0.00835327	0.978944	7.86454	35.9825	0.458843	0.643911	7e-05	1.46
