# Supplementary material for: A 25K Wheat SNP Array Revealed the Genetic Diversity and Population Structure of Durum Wheat (Triticum turgidum subsp. durum) Landraces and Cultivars
Source: Int J Mol Sci. 2025 Jul 25;26(15):7220. doi: 10.3390/ijms26157220 (PMC12346468; doi:10.3390/ijms26157220)
Supplement: Supplementary file 1 [file ijms-26-07220-s001.zip › Supplementary Table-S4.xlsx]

## Sheet: Sheet1
Supplementary Table 4a. Pairwise FST for 57 durum wheat accessions represented by five individuals each
Note: Values of "1.00" not highlighted were slightly lower values than 1.00 that were rounded up to 1.00.
	31132	31137	31141	31146	31151	31158	31170	31176	31209	31215	31220	31230	31237	31239	31246	31248	31250	31252	31260	31266	31269	31292	31299	31326	31334	31356	31358	31361	31368	31372	31609	31696	31979	33235	33239	33244	33283	33286	33296	33496	33511	33517	33523	33555	33681	33761	33840	Bakalcha	Denbi
31132
31137	0.9994
31141	0.99926	0.99885
31146	0.7745	0.6777	0.81648
31151	0.9976	0.9991	0.99928	0.76524
31158	0.99976	0.99936	0.9988	0.8876	0.99975
31170	0.99938	0.9999	0.9999	0.81266	0.99941	0.99971
31176	0.7198	0.62789	0.77136	0.3795	0.716	0.7619	0.7565
31209	0.8929	0.96882	0.9766	0.72514	0.77262	0.96942	0.96356	0.66183
31215	0.74133	0.75462	0.55368	0.5847	0.74884	0.618	0.67441	0.5299	0.71297
31220	0.99976	0.99939	0.99915	0.82297	0.99977	1	0.9997	0.77582	0.97175	0.5828
31230	0.99946	0.99861	0.99935	0.7198	0.99943	0.99977	0.99952	0.34487	0.96497	0.76445	0.9998
31237	0.99938	0.99865	0.99925	0.7239	0.99938	0.99969	0.99946	0.64676	0.96727	0.76523	0.99971	0.99923
31239	0.9214	0.97899	0.97976	0.7417	0.1637	0.97953	0.97563	0.6768	0.66126	0.7296	0.9892	0.97571	0.97792
31246	0.8811	0.8644	0.85446	0.68746	0.88793	0.87393	0.86977	0.61943	0.8673	0.669	0.8712	0.8724	0.87747	0.871
31248	0.5219	0.47673	0.5541	0.37126	0.51833	0.54645	0.54876	0.33851	0.555	0.4257	0.5654	0.48489	0.38373	0.579	0.4717
31250	0.99957	0.99898	0.99937	0.79394	0.99956	0.99979	0.99957	0.69255	0.9738	0.78616	0.9998	0.99938	0.9994	0.98176	0.86634	0.5269
31252	0.8166	0.7391	0.84535	0.49295	0.8598	0.8348	0.8335	0.29	0.7768	0.6991	0.85358	0.33333	0.7823	0.78337	0.7217	0.39144	0.76413
31260	0.78537	0.79731	0.8253	0.52383	0.78983	0.8282	0.82274	0.45449	0.74619	0.55398	0.83516	0.8459	0.7983	0.7648	0.7338	0.4882	0.843	0.617
31266	0.99924	0.99888	0.99773	0.81435	0.99927	0.99922	0.99912	0.76674	0.9716	0.5746	0.99919	0.99936	0.99928	0.97954	0.86353	0.5638	0.99937	0.84823	0.82515
31269	0.74687	0.74613	0.6999	0.59262	0.74638	0.58321	0.7353	0.5576	0.7214	0.32759	0.62966	0.74841	0.7486	0.7317	0.6567	0.4353	0.7654	0.61778	0.59227	0.61412
31292	0.994	0.9949	0.9936	0.8991	0.99388	0.99354	0.99351	0.86853	0.97889	0.85295	0.99358	0.99417	0.99416	0.98361	0.92696	0.67266	0.99427	0.994	0.91449	0.99314	0.78891
31299	0.9991	0.99846	0.9993	0.72741	0.9996	0.99944	0.99922	0.69763	0.96533	0.76777	0.99944	0.9992	0.99889	0.97652	0.89548	0.5388	0.99925	0.8962	0.79891	0.9995	0.74888	0.99434
31326	0.92571	0.9294	0.91655	0.83411	0.92495	0.91894	0.91848	0.8291	0.9154	0.7831	0.91898	0.92732	0.92764	0.91493	0.8571	0.62136	0.9295	0.84325	0.84626	0.91778	0.783	0.75655	0.9313
31334	0.91447	0.9137	0.72222	0.7216	0.9124	0.74536	0.92	0.67874	0.87944	0.46926	0.87147	0.91343	0.91741	0.8954	0.77321	0.5288	0.9283	0.74935	0.73762	0.8454	0.4923	0.94157	0.91775	0.86553
31356	0.99972	0.99877	0.99955	0.65225	0.99971	1	0.99977	0.5319	0.9638	0.76963	1	0.99954	0.99951	0.97587	0.87198	0.4815	0.9997	0.69625	0.79895	0.99954	0.74714	0.99431	0.99929	0.92848	0.91421
31358	0.7165	0.71331	0.5118	0.52944	0.7118	0.59264	0.66985	0.48887	0.67858	0.29995	0.62949	0.7261	0.7325	0.6928	0.56143	0.4476	0.74319	0.56288	0.51527	0.591	0.4289	0.83321	0.73285	0.76412	0.38353	0.72168
31361	0.99974	0.99933	0.99912	0.81685	0.99975	1	0.99971	0.76196	0.96934	0.6483	1	0.99978	0.99969	0.97944	0.86349	0.55347	0.99979	0.84167	0.8263	0.99911	0.66356	0.99352	0.99949	0.91915	0.86124	1	0.6646
31368	0.87775	0.8826	0.64649	0.7332	0.88225	0.77162	0.85663	0.65571	0.85165	0.39953	0.8558	0.88759	0.893	0.86282	0.71989	0.493	0.89492	0.7312	0.69234	0.7653	0.48847	0.9254	0.89168	0.85165	0.45278	0.8935	0.21576	0.78357
31372	0.83415	0.8353	0.76258	0.66326	0.83684	0.79762	0.81361	0.61189	0.881	0.471	0.77956	0.8469	0.85363	0.81768	0.55429	0.47332	0.85691	0.69462	0.66429	0.76318	0.5994	0.9367	0.85854	0.83312	0.6732	0.84412	0.46255	0.79935	0.56966
31609	0.8549	0.85711	0.6172	0.67854	0.85486	0.72891	0.82976	0.63224	0.82263	0.3748	0.78667	0.86494	0.8765	0.83491	0.737	0.48143	0.87848	0.7788	0.66324	0.71158	0.46839	0.91333	0.87122	0.83941	0.4328	0.8696	0.1969	0.729	0.12146	0.57127
31696	0.99878	0.99813	0.99843	0.7971	0.99886	0.9997	0.99881	0.72651	0.97167	0.74382	0.9994	0.99868	0.9986	0.9843	0.66964	0.5341	0.99863	0.81588	0.82741	0.99851	0.72848	0.99346	0.99866	0.92341	0.91161	0.99895	0.71225	0.99898	0.87443	0.8211	0.8526
31979	0.777	0.68361	0.49386	0.5187	0.7697	0.57483	0.6861	0.45578	0.66828	0.2573	0.61937	0.69832	0.7111	0.6875	0.54658	0.37887	0.7181	0.52911	0.49246	0.52724	0.34781	0.8321	0.72732	0.76191	0.3564	0.69458	0.28	0.52139	0.27285	0.4514	0.25186	0.68965
33235	0.99966	0.99927	0.99791	0.81457	0.99967	0.99981	0.9996	0.76399	0.9776	0.5761	0.99986	0.99969	0.99961	0.9821	0.85667	0.54972	0.9997	0.8419	0.82264	0.99885	0.6198	0.99333	0.9994	0.91741	0.775	0.99992	0.34393	0.99983	0.11253	0.7661	0.29826	0.99888	0.42967
33239	0.99895	0.99884	0.9984	0.8571	0.99879	0.99931	0.99899	0.7419	0.95274	0.6847	0.99934	0.99922	0.99919	0.96717	0.8753	0.5443	0.99934	0.82473	0.81817	0.99841	0.6655	0.99264	0.99898	0.91266	0.8699	0.99946	0.63335	0.9993	0.82536	0.838	0.7929	0.99855	0.61843	0.99911
33244	0.86451	0.86734	0.84741	0.77498	0.86217	0.84751	0.8571	0.7443	0.84857	0.71754	0.8532	0.8635	0.86641	0.85246	0.79162	0.58613	0.86265	0.7829	0.78785	0.84993	0.64744	0.75243	0.87285	0.63665	0.79732	0.86728	0.727	0.84895	0.7852	0.774	0.77336	0.85674	0.715	0.848	0.84285
33283	0.68383	0.69137	0.53592	0.5235	0.69473	0.61752	0.6544	0.47143	0.65996	0.28696	0.57779	0.71671	0.72662	0.67414	0.54256	0.39925	0.74322	0.5579	0.5277	0.5595	0.38669	0.83548	0.72651	0.76727	0.47186	0.71454	0.29478	0.693	0.33238	0.324	0.35953	0.69817	0.24234	0.5632	0.61188	0.7367
33286	0.69524	0.67667	0.59165	0.4615	0.7268	0.61269	0.67141	0.4218	0.66189	0.22782	0.63177	0.68955	0.69248	0.68148	0.56947	0.3785	0.73876	0.539	0.48257	0.6169	0.38455	0.83848	0.7124	0.76963	0.4974	0.66911	0.31639	0.6346	0.44281	0.4893	0.4295	0.69473	0.2649	0.595	0.67543	0.76	0.31851
33296	0.99979	0.99931	0.99955	0.873	0.99979	1	0.99978	0.74887	0.97478	0.76615	1	0.99977	0.99966	0.98268	0.86714	0.53491	0.99974	0.8285	0.8423	0.99955	0.7462	0.9944	0.99948	0.92877	0.91858	1	0.71122	1	0.88561	0.8511	0.86618	0.99897	0.71293	0.99991	0.99956	0.86457	0.7371	0.73276
33496	0.83877	0.8275	0.74592	0.65596	0.84263	0.77135	0.8396	0.692	0.81477	0.4371	0.7632	0.84349	0.84578	0.82389	0.6322	0.46847	0.8513	0.68779	0.66487	0.7444	0.47796	0.9153	0.85325	0.8368	0.63926	0.84238	0.45653	0.79211	0.53736	0.14389	0.55937	0.8123	0.4242	0.75291	0.79431	0.7659	0.25241	0.45969	0.8466
33511	0.76974	0.8396	0.81983	0.58457	0.77917	0.82812	0.81718	0.5348	0.74394	0.58599	0.8316	0.8611	0.8315	0.75566	0.7867	0.42467	0.82312	0.6149	0.6838	0.82837	0.61491	0.991	0.82912	0.8361	0.74667	0.79656	0.51993	0.82145	0.7878	0.68974	0.68181	0.81711	0.53392	0.82294	0.8374	0.77415	0.5281	0.53548	0.8333	0.68488
33517	0.99737	0.99732	0.9982	0.75588	0.9976	0.99859	0.99799	0.7229	0.9555	0.73984	0.99861	0.99798	0.9979	0.96963	0.8764	0.51668	0.99845	0.8875	0.79334	0.9985	0.74196	0.9933	0.99785	0.92488	0.91184	0.99824	0.7483	0.99844	0.87722	0.83974	0.8536	0.99764	0.69351	0.99841	0.99793	0.86159	0.69645	0.6821	0.99857	0.8369	0.7869
33523	0.96416	0.96752	0.95	0.76398	0.96619	0.9667	0.9636	0.7179	0.9328	0.6329	0.96434	0.9714	0.9713	0.94314	0.83158	0.52866	0.97445	0.8969	0.7558	0.94458	0.64869	0.97781	0.97158	0.9576	0.83341	0.9715	0.57863	0.94618	0.76582	0.76124	0.7485	0.96782	0.54989	0.9525	0.95521	0.847	0.55263	0.6871	0.9787	0.75284	0.77244	0.96399
33555	0.75973	0.76389	0.7724	0.53742	0.762	0.78262	0.78348	0.46682	0.72192	0.5727	0.78536	0.77829	0.7792	0.73992	0.67899	0.4196	0.81577	0.61299	0.35951	0.77953	0.55988	0.8924	0.77566	0.82444	0.6873	0.77128	0.46958	0.76849	0.62884	0.62213	0.6235	0.79616	0.44788	0.75913	0.7811	0.76471	0.46631	0.45381	0.8565	0.6266	0.5945	0.76719	0.712
33681	0.73651	0.75352	0.6483	0.56116	0.73883	0.6373	0.67538	0.5165	0.69964	0.25392	0.64653	0.76516	0.7658	0.7162	0.6233	0.4188	0.78974	0.689	0.54651	0.6137	0.3778	0.8596	0.76861	0.7851	0.47986	0.76651	0.32533	0.6796	0.44694	0.4989	0.4118	0.75566	0.27792	0.62471	0.64291	0.72224	0.27426	0.32111	0.77247	0.4639	0.58755	0.74965	0.6343	0.52894
33761	0.73533	0.75825	0.4726	0.57894	0.74774	0.6545	0.71126	0.52847	0.71225	0.26388	0.65317	0.77145	0.77911	0.72626	0.59634	0.42632	0.79476	0.61294	0.54587	0.5273	0.38829	0.86265	0.78366	0.7952	0.34996	0.7751	0.1752	0.55862	0.15741	0.4577	0.179	0.7538	0.14268	0.33919	0.6568	0.72735	0.22957	0.3725	0.77727	0.43674	0.57381	0.73539	0.55229	0.49132	0.2813
33840	0.9726	0.96325	0.97553	0.734	0.97132	0.97488	0.97498	0.62592	0.93836	0.7434	0.9768	0.96462	0.914	0.94945	0.8453	0.3452	0.97161	0.7446	0.7731	0.97666	0.72456	0.9817	0.9797	0.91293	0.88892	0.969	0.7393	0.9759	0.86219	0.82571	0.84511	0.97137	0.67455	0.97521	0.97265	0.85174	0.6982	0.67375	0.97388	0.81753	0.7794	0.96887	0.9463	0.75985	0.7342	0.7514
Bakalcha	0.8243	0.82838	0.878	0.7365	0.82148	0.833	0.8831	0.715	0.8721	0.6786	0.8661	0.82284	0.8273	0.8115	0.74858	0.54868	0.8271	0.7387	0.74517	0.8476	0.58765	0.59538	0.83498	0.43294	0.74922	0.8288	0.65671	0.8771	0.7394	0.72326	0.72693	0.81699	0.65514	0.8249	0.79225	0.45437	0.66123	0.66295	0.8288	0.72166	0.73539	0.8295	0.7976	0.72413	0.67435	0.6872	0.8973
Denbi	0.9697	0.9621	0.95526	0.8688	0.9613	0.957	0.95746	0.837	0.94568	0.81879	0.95696	0.9614	0.96172	0.955	0.89395	0.64759	0.96246	0.87672	0.8844	0.95593	0.7597	0.76185	0.96291	0.6711	0.9472	0.96211	0.82	0.95736	0.88953	0.86983	0.87778	0.95953	0.79896	0.95592	0.95251	0.7922	0.8383	0.8481	0.96264	0.86776	0.87125	0.9599	0.94261	0.85898	0.82132	0.8281	0.94734	0.48978
Ginchi	0.91965	0.92122	0.91172	0.83241	0.91869	0.91269	0.91353	0.847	0.9493	0.78171	0.91395	0.9263	0.92144	0.9887	0.8526	0.62639	0.91984	0.8378	0.84349	0.91186	0.71648	0.852	0.9262	0.73225	0.86336	0.92221	0.7647	0.912	0.84927	0.83118	0.8377	0.91631	0.7626	0.91189	0.9615	0.55612	0.76432	0.76843	0.9277	0.82781	0.834	0.91845	0.8983	0.8221	0.78557	0.7981	0.9635	0.58158	0.8411
Leliso	0.91133	0.91233	0.89944	0.82381	0.911	0.9143	0.9222	0.7987	0.8961	0.76798	0.923	0.9197	0.9129	0.948	0.84257	0.61839	0.983	0.82772	0.83525	0.946	0.7389	0.82997	0.91688	0.71884	0.85171	0.91337	0.75295	0.89933	0.83615	0.81913	0.82512	0.9629	0.74875	0.89957	0.89493	0.5389	0.7525	0.75897	0.9131	0.81484	0.8262	0.9122	0.88884	0.81262	0.774	0.77857	0.89752	0.54367	0.78991
PON19CD_162	0.9346	0.9373	0.9262	0.84177	0.93382	0.92856	0.92959	0.8138	0.91944	0.7931	0.92937	0.9353	0.93623	0.92366	0.86477	0.62688	0.93749	0.8519	0.85382	0.92756	0.71791	0.81517	0.93888	0.62465	0.87511	0.937	0.77151	0.92934	0.8657	0.84137	0.84848	0.93238	0.7744	0.92717	0.9217	0.64373	0.77346	0.7774	0.93726	0.83833	0.84381	0.93278	0.91471	0.83236	0.79267	0.79952	0.92187	0.44373	0.67998
PON19CD_251	0.99921	0.9996	0.99895	0.956	0.9992	0.99925	0.99916	0.87548	0.98471	0.861	0.99924	0.99922	0.99917	0.98931	0.93383	0.67815	0.99924	0.91662	0.9218	0.99896	0.8122	0.98352	0.9999	0.8969	0.94847	0.99934	0.84348	0.99927	0.93333	0.91224	0.92155	0.99879	0.84157	0.9992	0.99891	0.76353	0.84487	0.8475	0.99935	0.9958	0.9985	0.99859	0.9841	0.89877	0.86697	0.87137	0.98634	0.63111	0.89883
PON19CD_262	0.9921	0.99219	0.99114	0.916	0.9922	0.99165	0.99149	0.86932	0.97778	0.8572	0.99145	0.99212	0.99212	0.98223	0.9276	0.67553	0.99245	0.9131	0.91479	0.99114	0.8147	0.97362	0.9925	0.84127	0.9435	0.99244	0.83857	0.99159	0.92698	0.9636	0.91554	0.9915	0.83789	0.99135	0.9954	0.77848	0.8424	0.84125	0.99255	0.9394	0.9452	0.9913	0.97674	0.89313	0.863	0.86736	0.97939	0.63654	0.9665
PON19CD_270	0.9966	0.9961	0.99541	0.9125	0.996	0.99569	0.99574	0.86978	0.98124	0.85382	0.99583	0.9969	0.9967	0.98582	0.92855	0.67214	0.99621	0.917	0.9179	0.99547	0.78629	0.96622	0.99625	0.78184	0.94321	0.99628	0.83512	0.99573	0.92779	0.9545	0.9158	0.99556	0.8333	0.99563	0.99518	0.74325	0.83955	0.8392	0.9963	0.935	0.9487	0.99527	0.9814	0.8955	0.8619	0.86467	0.98289	0.57142	0.8722
PON19CD_276	0.9955	0.99556	0.99474	0.9124	0.99542	0.99526	0.99499	0.8699	0.9853	0.85453	0.9952	0.99559	0.99561	0.98516	0.92877	0.67327	0.99565	0.91164	0.91542	0.99487	0.79382	0.97536	0.99568	0.831	0.94396	0.9958	0.83282	0.99522	0.92683	0.9623	0.91448	0.99498	0.83379	0.995	0.99442	0.75852	0.83668	0.83985	0.9958	0.9441	0.9338	0.99482	0.9789	0.89275	0.8641	0.86333	0.98265	0.696	0.89234
PON19CD_311	0.9894	0.98961	0.98784	0.89786	0.98956	0.98872	0.98867	0.86573	0.9753	0.859	0.98871	0.98968	0.98982	0.97971	0.92334	0.67213	0.9913	0.974	0.9127	0.9885	0.79339	0.95629	0.9939	0.81892	0.93822	0.99	0.83138	0.9885	0.9212	0.962	0.9821	0.98882	0.82789	0.98816	0.98766	0.75685	0.83245	0.83759	0.996	0.89811	0.8985	0.98863	0.97323	0.88922	0.85722	0.8583	0.977	0.62218	0.87272
Mean	0.897053	0.894026	0.86466	0.722401	0.88307	0.878723	0.896333	0.662258	0.865159	0.629443	0.885517	0.886886	0.897663	0.863597	0.787068	0.516649	0.908878	0.748586	0.739234	0.87353	0.639062	0.919951	0.90632	0.837726	0.769853	0.893251	0.59818	0.883082	0.713538	0.731304	0.699469	0.897075	0.582557	0.842	0.886813	0.777412	0.595404	0.610718	0.909811	0.720638	0.756369	0.898894	0.855898	0.707521	0.638001	0.60924	0.877237	0.724753	0.879953
[truncated: 9 more columns]

## Sheet: Sheet2
Supplementary Table 4b. Pairwise FST P-values for 57 durum wheat accessions represented by five individuals each
Number of permutations : 1000
	31132	31137	31141	31146	31151	31158	31170	31176	31209	31215	31220	31230	31237	31239	31246	31248	31250	31252	31260	31266	31269	31292	31299	31326	31334	31356	31358	31361	31368	31372	31609	31696	31979	33235	33239	33244	33283	33286	33296	33496	33511	33517	33523	33555	33681	33761	33840	Bakalcha	Denbi
31132	*
31137	0.02703	*
31141	0	0	*
31146	0.02703	0.00901	0.01802	*
31151	0.01802	0	0.01802	0.01802	*
31158	0.00901	0	0.01802	0.01802	0	*
31170	0.01802	0	0.01802	0.03604	0.01802	0.00901	*
31176	0.00901	0	0.00901	0	0.01802	0	0.00901	*
31209	0.00901	0	0.00901	0.00901	0.04505	0.01802	0.00901	0	*
31215	0	0.00901	0.01802	0	0.00901	0.00901	0	0.00901	0	*
31220	0	0.00901	0.00901	0	0.00901	0.00901	0	0	0.00901	0.00901	*
31230	0	0.00901	0.00901	0.01802	0	0	0.00901	0.1982	0.00901	0	0.01802	*
31237	0.03604	0	0.00901	0	0.03604	0.01802	0	0	0.01802	0	0	0.01802	*
31239	0.00901	0.00901	0.00901	0.00901	0.99099	0.01802	0	0	0.02703	0	0	0.01802	0.00901	*
31246	0.00901	0.00901	0	0	0	0.01802	0.00901	0	0	0.00901	0.00901	0.00901	0.00901	0.01802	*
31248	0.00901	0	0.00901	0.02703	0	0	0.00901	0.01802	0.02703	0.00901	0	0	0	0	0	*
31250	0.00901	0	0.00901	0.00901	0.00901	0.01802	0	0	0	0	0.01802	0.00901	0.01802	0	0.02703	0	*
31252	0	0	0	0.00901	0.00901	0.00901	0.01802	0.37838	0.00901	0.02703	0.01802	0.25225	0.01802	0.01802	0.00901	0.01802	0.01802	*
31260	0	0.01802	0	0	0.01802	0	0.00901	0.00901	0	0.00901	0.00901	0.00901	0	0	0	0	0	0	*
31266	0.01802	0.00901	0	0	0.01802	0.00901	0	0	0.00901	0	0	0	0	0.00901	0.01802	0.00901	0.00901	0	0.00901	*
31269	0.04505	0.01802	0.00901	0.01802	0.01802	0.03604	0	0.00901	0.01802	0.01802	0	0	0	0.00901	0	0.01802	0	0	0.00901	0	*
31292	0.00901	0.00901	0.00901	0.00901	0	0	0	0.00901	0	0	0.00901	0	0.00901	0.00901	0.01802	0.00901	0.01802	0	0	0.00901	0.00901	*
31299	0.02703	0	0	0.00901	0.00901	0.01802	0	0.00901	0.01802	0	0.00901	0	0.01802	0.01802	0.01802	0.01802	0	0	0.00901	0.01802	0	0.00901	*
31326	0	0.00901	0	0.01802	0.00901	0.00901	0.01802	0	0	0.00901	0	0	0.00901	0.01802	0	0.00901	0	0.00901	0	0.00901	0.00901	0.02703	0.00901	*
31334	0.00901	0	0.01802	0.00901	0	0	0	0	0.01802	0	0.00901	0.00901	0.00901	0.00901	0	0.00901	0	0.01802	0.01802	0	0.00901	0.00901	0	0.00901	*
31356	0.00901	0	0	0.02703	0.00901	0.01802	0.00901	0.02703	0	0	0.00901	0.00901	0.00901	0.00901	0.01802	0	0	0.00901	0.00901	0.00901	0.00901	0	0.00901	0.00901	0.00901	*
31358	0	0	0	0.00901	0.01802	0	0	0.00901	0.00901	0.03604	0.00901	0.00901	0	0	0.01802	0	0	0	0.00901	0	0.01802	0.00901	0.03604	0	0	0	*
31361	0.00901	0	0.00901	0.01802	0.00901	0.00901	0.00901	0.00901	0.00901	0	0	0.02703	0.00901	0.00901	0.01802	0.00901	0	0	0	0.00901	0.00901	0	0.01802	0.00901	0.01802	0.00901	0.02703	*
31368	0.00901	0.00901	0	0	0	0.02703	0	0	0.01802	0.01802	0.01802	0	0.00901	0	0.00901	0.01802	0	0	0.00901	0.01802	0.00901	0.01802	0.00901	0.02703	0.01802	0.00901	0.22523	0.00901	*
31372	0.00901	0.00901	0	0.00901	0.01802	0.00901	0	0	0.00901	0	0	0	0.00901	0	0.02703	0.00901	0.01802	0	0.01802	0	0.01802	0.00901	0	0	0	0	0	0.01802	0.02703	*
31609	0.04505	0.01802	0	0.01802	0	0.02703	0.00901	0	0	0.01802	0	0	0.00901	0.00901	0.03604	0	0	0	0.03604	0.00901	0.00901	0	0	0.01802	0	0	0.36036	0.00901	0.59459	0.02703	*
31696	0.00901	0	0.01802	0	0	0	0	0.00901	0	0	0	0	0	0.00901	0	0	0	0	0	0	0.00901	0	0	0.01802	0.00901	0	0	0	0	0.00901	0.00901	*
31979	0.00901	0.00901	0.00901	0	0.00901	0.00901	0.00901	0	0	0	0	0	0	0.00901	0.00901	0.01802	0.00901	0	0.02703	0	0.00901	0.03604	0.02703	0.00901	0.01802	0	0.11712	0.03604	0.03604	0.00901	0.11712	0.01802	*
33235	0.00901	0	0.00901	0.00901	0.00901	0.02703	0.02703	0.00901	0	0.02703	0	0.01802	0.00901	0.00901	0.01802	0	0.00901	0.01802	0	0.00901	0.00901	0	0.01802	0	0.00901	0	0.0991	0.00901	0.11712	0	0.05405	0.00901	0.03604	*
33239	0.00901	0.03604	0.01802	0.00901	0	0	0	0.00901	0	0.00901	0.00901	0	0.01802	0.01802	0.00901	0.01802	0	0.01802	0.00901	0.00901	0	0.04505	0.01802	0	0.01802	0.01802	0.02703	0	0.00901	0.00901	0.00901	0	0.00901	0.00901	*
33244	0.00901	0.00901	0	0	0	0	0	0.01802	0.00901	0.01802	0.00901	0.01802	0.00901	0	0	0.00901	0.02703	0	0	0	0	0	0.00901	0.02703	0.00901	0.02703	0	0.00901	0.03604	0	0	0	0	0.00901	0.00901	*
33283	0.00901	0.00901	0	0.00901	0	0.01802	0	0	0.02703	0	0.01802	0	0.00901	0	0.02703	0	0	0.00901	0.00901	0	0	0	0	0.01802	0	0	0.04505	0	0.05405	0.03604	0.03604	0.00901	0.06306	0.01802	0.00901	0.00901	*
33286	0	0	0.00901	0	0.00901	0.00901	0.00901	0.06306	0.03604	0.11712	0.00901	0.00901	0.01802	0	0.00901	0.01802	0.01802	0	0.01802	0.00901	0	0.00901	0.00901	0.00901	0.00901	0.00901	0.04505	0	0	0.00901	0.00901	0.02703	0.17117	0.01802	0	0.00901	0.06306	*
33296	0	0	0.00901	0.02703	0.01802	0.00901	0.00901	0.00901	0	0.00901	0	0.00901	0.01802	0.00901	0.01802	0.00901	0	0	0.01802	0.00901	0	0	0.00901	0.02703	0.00901	0.00901	0	0.02703	0	0.00901	0	0	0	0	0.03604	0	0	0.00901	*
33496	0	0.00901	0.01802	0	0	0.01802	0.00901	0.00901	0	0	0.00901	0.00901	0.03604	0.01802	0.02703	0.01802	0	0.00901	0	0.00901	0.00901	0.01802	0	0.01802	0.00901	0.00901	0	0.00901	0.01802	0.25225	0.00901	0.00901	0	0.00901	0.00901	0	0.02703	0	0.00901	*
33511	0.00901	0.00901	0.01802	0	0.00901	0.00901	0	0.01802	0	0.02703	0.00901	0	0	0	0	0.01802	0	0.02703	0	0.00901	0.01802	0.00901	0	0	0	0.00901	0	0.01802	0.00901	0	0.00901	0.00901	0.01802	0.00901	0.01802	0	0.00901	0	0	0	*
33517	0.01802	0	0	0.00901	0.00901	0	0	0.00901	0.00901	0.00901	0.01802	0.02703	0	0	0.00901	0	0.01802	0	0	0.03604	0.00901	0.01802	0	0.00901	0	0.00901	0.01802	0.00901	0.01802	0.00901	0	0.01802	0.00901	0.02703	0.01802	0	0	0	0.00901	0.00901	0.00901	*
33523	0.00901	0.00901	0.00901	0.01802	0.00901	0.00901	0	0	0.01802	0.00901	0.01802	0	0.00901	0.00901	0.02703	0	0.00901	0	0.00901	0	0.00901	0	0	0.00901	0	0.01802	0.01802	0.01802	0	0	0.00901	0.01802	0.01802	0.01802	0	0.00901	0	0	0.02703	0	0	0.00901	*
33555	0.00901	0	0	0.00901	0	0.01802	0	0	0	0.00901	0.02703	0.00901	0.01802	0.01802	0.00901	0.01802	0.00901	0.00901	0.01802	0.00901	0.01802	0	0	0	0	0.00901	0.02703	0	0.00901	0.02703	0.03604	0	0.01802	0	0.00901	0	0	0	0.00901	0.00901	0.01802	0.01802	0.00901	*
33681	0.00901	0.00901	0.00901	0.01802	0.01802	0	0	0	0	0	0.01802	0.01802	0.00901	0.00901	0.02703	0	0	0.00901	0	0.01802	0.00901	0	0	0	0.01802	0	0.00901	0	0.00901	0	0.01802	0	0.01802	0	0	0.00901	0	0.01802	0.01802	0	0.00901	0	0	0.00901	*
33761	0	0.00901	0.00901	0	0.00901	0.01802	0	0.01802	0.01802	0	0.00901	0.02703	0.00901	0.01802	0	0.00901	0.01802	0	0.00901	0.00901	0	0	0.00901	0.01802	0.01802	0.01802	0.37838	0.00901	0.22523	0.04505	0.36937	0.00901	0.27027	0.18018	0	0.00901	0.04505	0.03604	0.00901	0	0.00901	0.00901	0.00901	0.00901	0.02703	*
33840	0.01802	0.00901	0	0.01802	0	0.00901	0.00901	0	0.00901	0.00901	0.00901	0.00901	0.01802	0	0	0.00901	0	0.00901	0	0.00901	0.00901	0	0.01802	0	0.01802	0.00901	0.00901	0	0	0	0	0.00901	0	0	0.00901	0.00901	0.00901	0.03604	0.00901	0	0	0	0	0	0.02703	0.00901	*
Bakalcha	0.00901	0	0.00901	0.00901	0	0	0.00901	0.00901	0	0.01802	0.03604	0.01802	0	0.02703	0	0.00901	0	0.00901	0	0	0	0	0.00901	0.02703	0	0.00901	0.02703	0	0.01802	0	0.00901	0.00901	0.00901	0.01802	0.00901	0	0.02703	0.01802	0.00901	0.00901	0	0.00901	0.00901	0.00901	0.02703	0	0.00901	*
Denbi	0	0.00901	0.00901	0.01802	0	0.00901	0	0.00901	0.00901	0	0.00901	0	0.00901	0.00901	0	0.00901	0	0.00901	0.00901	0.00901	0.00901	0.00901	0.01802	0.00901	0.01802	0.00901	0.00901	0.00901	0.00901	0	0	0.01802	0.01802	0.00901	0.00901	0.02703	0	0	0	0.01802	0.03604	0.00901	0	0	0	0.01802	0.00901	0	*
Ginchi	0.00901	0.01802	0.00901	0.00901	0.00901	0	0.00901	0.00901	0.00901	0	0.01802	0.02703	0.00901	0	0.00901	0.00901	0	0	0.00901	0	0	0	0.00901	0	0.00901	0	0.01802	0.02703	0.00901	0.00901	0.01802	0	0.00901	0.01802	0	0.01802	0.00901	0.00901	0.00901	0.00901	0.01802	0.01802	0.00901	0	0	0	0	0	0.00901
Leliso	0	0.02703	0	0.00901	0.01802	0.01802	0.00901	0.00901	0.01802	0	0.01802	0.00901	0.02703	0	0	0	0.00901	0.02703	0	0	0	0.02703	0	0.00901	0.00901	0.00901	0.00901	0	0.00901	0	0.00901	0.01802	0.01802	0	0	0.00901	0.02703	0.01802	0.00901	0.00901	0.00901	0.01802	0.01802	0	0	0.00901	0.01802	0	0
PON19CD_162	0	0.01802	0.00901	0	0.01802	0.00901	0	0	0	0.02703	0.01802	0	0	0	0	0.00901	0	0	0.00901	0	0.00901	0.01802	0	0.02703	0.00901	0	0.00901	0.01802	0.01802	0.00901	0	0	0	0	0.00901	0.00901	0.00901	0.00901	0	0	0.00901	0.03604	0.00901	0.00901	0.00901	0.01802	0	0.00901	0.00901
PON19CD_251	0.01802	0.01802	0	0.01802	0	0	0	0	0	0	0	0	0.00901	0	0.01802	0	0	0.00901	0.01802	0.03604	0	0.00901	0.00901	0.00901	0.01802	0.00901	0	0	0.00901	0	0.02703	0.01802	0	0.01802	0.04505	0.01802	0.01802	0.00901	0	0	0.00901	0	0.02703	0	0.01802	0.00901	0.00901	0.00901	0.00901
PON19CD_262	0.00901	0.01802	0.01802	0.01802	0.01802	0.00901	0	0	0.01802	0.00901	0.00901	0.00901	0.01802	0	0.00901	0.01802	0.00901	0.02703	0	0	0	0.00901	0.00901	0	0	0.01802	0.00901	0.00901	0	0	0	0	0.00901	0.01802	0	0.01802	0	0.00901	0	0	0	0.00901	0.02703	0.00901	0	0.02703	0.00901	0.00901	0
PON19CD_270	0.02703	0.00901	0.00901	0.00901	0	0.02703	0.00901	0.01802	0	0.00901	0	0.00901	0.01802	0	0.02703	0	0.01802	0.01802	0.00901	0	0.02703	0.00901	0.00901	0	0.00901	0.00901	0	0.00901	0.00901	0	0.00901	0	0	0	0.00901	0	0.00901	0	0.00901	0	0	0.00901	0	0.01802	0	0.01802	0.00901	0.00901	0.02703
PON19CD_276	0.00901	0	0.01802	0	0.00901	0	0.00901	0.00901	0	0.00901	0.00901	0.00901	0	0	0.01802	0.00901	0.00901	0	0.00901	0.01802	0.00901	0	0.00901	0	0	0	0	0	0.01802	0.00901	0.01802	0.00901	0.00901	0.01802	0.01802	0	0.00901	0	0.00901	0	0	0.02703	0	0.00901	0.00901	0	0.00901	0	0.01802
PON19CD_311	0.00901	0	0.01802	0	0	0.01802	0.00901	0.00901	0.01802	0.00901	0	0.00901	0.00901	0	0	0.02703	0.00901	0.03604	0.02703	0	0.01802	0	0	0	0.00901	0	0.00901	0	0.01802	0	0.00901	0	0.01802	0.01802	0	0.00901	0.00901	0	0	0.00901	0.00901	0.01802	0.01802	0.00901	0.01802	0.00901	0.01802	0.00901	0
[truncated: 8 more columns]

## Sheet: Sheet3
Supplementary Table 4c: Matrix of significant FST P-values for 57 durum wheat accessions represented by five individuals each
Significance Level = 0.05
Number of permutations : 1000
	31132	31137	31141	31146	31151	31158	31170	31176	31209	31215	31220	31230	31237	31239	31246	31248	31250	31252	31260	31266	31269	31292	31299	31326	31334	31356	31358	31361	31368	31372	31609	31696	31979	33235	33239	33244	33283	33286	33296	33496	33511	33517	33523	33555	33681	33761	33840	Bakalcha	Denbi
31132
31137	+
31141	+	+
31146	+	+	+
31151	+	+	+	+
31158	+	+	+	+	+
31170	+	+	+	+	+	+
31176	+	+	+	+	+	+	+
31209	+	+	+	+	+	+	+	+
31215	+	+	+	+	+	+	+	+	+
31220	+	+	+	+	+	+	+	+	+	+
31230	+	+	+	+	+	+	+	-	+	+	+
31237	+	+	+	+	+	+	+	+	+	+	+	+
31239	+	+	+	+	-	+	+	+	+	+	+	+	+
31246	+	+	+	+	+	+	+	+	+	+	+	+	+	+
31248	+	+	+	+	+	+	+	+	+	+	+	+	+	+	+
31250	+	+	+	+	+	+	+	+	+	+	+	+	+	+	+	+
31252	+	+	+	+	+	+	+	-	+	+	+	-	+	+	+	+	+
31260	+	+	+	+	+	+	+	+	+	+	+	+	+	+	+	+	+	+
31266	+	+	+	+	+	+	+	+	+	+	+	+	+	+	+	+	+	+	+
31269	+	+	+	+	+	+	+	+	+	+	+	+	+	+	+	+	+	+	+	+
31292	+	+	+	+	+	+	+	+	+	+	+	+	+	+	+	+	+	+	+	+	+
31299	+	+	+	+	+	+	+	+	+	+	+	+	+	+	+	+	+	+	+	+	+	+
31326	+	+	+	+	+	+	+	+	+	+	+	+	+	+	+	+	+	+	+	+	+	+	+
31334	+	+	+	+	+	+	+	+	+	+	+	+	+	+	+	+	+	+	+	+	+	+	+	+
31356	+	+	+	+	+	+	+	+	+	+	+	+	+	+	+	+	+	+	+	+	+	+	+	+	+
31358	+	+	+	+	+	+	+	+	+	+	+	+	+	+	+	+	+	+	+	+	+	+	+	+	+	+
31361	+	+	+	+	+	+	+	+	+	+	+	+	+	+	+	+	+	+	+	+	+	+	+	+	+	+	+
31368	+	+	+	+	+	+	+	+	+	+	+	+	+	+	+	+	+	+	+	+	+	+	+	+	+	+	-	+
31372	+	+	+	+	+	+	+	+	+	+	+	+	+	+	+	+	+	+	+	+	+	+	+	+	+	+	+	+	+
31609	+	+	+	+	+	+	+	+	+	+	+	+	+	+	+	+	+	+	+	+	+	+	+	+	+	+	-	+	-	+
31696	+	+	+	+	+	+	+	+	+	+	+	+	+	+	+	+	+	+	+	+	+	+	+	+	+	+	+	+	+	+	+
31979	+	+	+	+	+	+	+	+	+	+	+	+	+	+	+	+	+	+	+	+	+	+	+	+	+	+	-	+	+	+	-	+
33235	+	+	+	+	+	+	+	+	+	+	+	+	+	+	+	+	+	+	+	+	+	+	+	+	+	+	-	+	-	+	-	+	+
33239	+	+	+	+	+	+	+	+	+	+	+	+	+	+	+	+	+	+	+	+	+	+	+	+	+	+	+	+	+	+	+	+	+	+
33244	+	+	+	+	+	+	+	+	+	+	+	+	+	+	+	+	+	+	+	+	+	+	+	+	+	+	+	+	+	+	+	+	+	+	+
33283	+	+	+	+	+	+	+	+	+	+	+	+	+	+	+	+	+	+	+	+	+	+	+	+	+	+	+	+	-	+	+	+	-	+	+	+
33286	+	+	+	+	+	+	+	-	+	-	+	+	+	+	+	+	+	+	+	+	+	+	+	+	+	+	+	+	+	+	+	+	-	+	+	+	-
33296	+	+	+	+	+	+	+	+	+	+	+	+	+	+	+	+	+	+	+	+	+	+	+	+	+	+	+	+	+	+	+	+	+	+	+	+	+	+
33496	+	+	+	+	+	+	+	+	+	+	+	+	+	+	+	+	+	+	+	+	+	+	+	+	+	+	+	+	+	-	+	+	+	+	+	+	+	+	+
33511	+	+	+	+	+	+	+	+	+	+	+	+	+	+	+	+	+	+	+	+	+	+	+	+	+	+	+	+	+	+	+	+	+	+	+	+	+	+	+	+
33517	+	+	+	+	+	+	+	+	+	+	+	+	+	+	+	+	+	+	+	+	+	+	+	+	+	+	+	+	+	+	+	+	+	+	+	+	+	+	+	+	+
33523	+	+	+	+	+	+	+	+	+	+	+	+	+	+	+	+	+	+	+	+	+	+	+	+	+	+	+	+	+	+	+	+	+	+	+	+	+	+	+	+	+	+
33555	+	+	+	+	+	+	+	+	+	+	+	+	+	+	+	+	+	+	+	+	+	+	+	+	+	+	+	+	+	+	+	+	+	+	+	+	+	+	+	+	+	+	+
33681	+	+	+	+	+	+	+	+	+	+	+	+	+	+	+	+	+	+	+	+	+	+	+	+	+	+	+	+	+	+	+	+	+	+	+	+	+	+	+	+	+	+	+	+
33761	+	+	+	+	+	+	+	+	+	+	+	+	+	+	+	+	+	+	+	+	+	+	+	+	+	+	-	+	-	+	-	+	-	-	+	+	+	+	+	+	+	+	+	+	+
33840	+	+	+	+	+	+	+	+	+	+	+	+	+	+	+	+	+	+	+	+	+	+	+	+	+	+	+	+	+	+	+	+	+	+	+	+	+	+	+	+	+	+	+	+	+	+
Bakalcha	+	+	+	+	+	+	+	+	+	+	+	+	+	+	+	+	+	+	+	+	+	+	+	+	+	+	+	+	+	+	+	+	+	+	+	+	+	+	+	+	+	+	+	+	+	+	+
Denbi	+	+	+	+	+	+	+	+	+	+	+	+	+	+	+	+	+	+	+	+	+	+	+	+	+	+	+	+	+	+	+	+	+	+	+	+	+	+	+	+	+	+	+	+	+	+	+	+
Ginchi	+	+	+	+	+	+	+	+	+	+	+	+	+	+	+	+	+	+	+	+	+	+	+	+	+	+	+	+	+	+	+	+	+	+	+	+	+	+	+	+	+	+	+	+	+	+	+	+	+
Leliso	+	+	+	+	+	+	+	+	+	+	+	+	+	+	+	+	+	+	+	+	+	+	+	+	+	+	+	+	+	+	+	+	+	+	+	+	+	+	+	+	+	+	+	+	+	+	+	+	+
PON19CD_162	+	+	+	+	+	+	+	+	+	+	+	+	+	+	+	+	+	+	+	+	+	+	+	+	+	+	+	+	+	+	+	+	+	+	+	+	+	+	+	+	+	+	+	+	+	+	+	+	+
PON19CD_251	+	+	+	+	+	+	+	+	+	+	+	+	+	+	+	+	+	+	+	+	+	+	+	+	+	+	+	+	+	+	+	+	+	+	+	+	+	+	+	+	+	+	+	+	+	+	+	+	+
PON19CD_262	+	+	+	+	+	+	+	+	+	+	+	+	+	+	+	+	+	+	+	+	+	+	+	+	+	+	+	+	+	+	+	+	+	+	+	+	+	+	+	+	+	+	+	+	+	+	+	+	+
PON19CD_270	+	+	+	+	+	+	+	+	+	+	+	+	+	+	+	+	+	+	+	+	+	+	+	+	+	+	+	+	+	+	+	+	+	+	+	+	+	+	+	+	+	+	+	+	+	+	+	+	+
PON19CD_276	+	+	+	+	+	+	+	+	+	+	+	+	+	+	+	+	+	+	+	+	+	+	+	+	+	+	+	+	+	+	+	+	+	+	+	+	+	+	+	+	+	+	+	+	+	+	+	+	+
PON19CD_311	+	+	+	+	+	+	+	+	+	+	+	+	+	+	+	+	+	+	+	+	+	+	+	+	+	+	+	+	+	+	+	+	+	+	+	+	+	+	+	+	+	+	+	+	+	+	+	+	+
[truncated: 8 more columns]

## Sheet: Sheet4
Supplementary Table 4d: Population average pairwise differences
Above diagonal: Average number of pairwise differences between accessions (PiXY)
Diagonal elements: Average number of pairwise differences within accession (PiX)
Below diagonal: Corrected average pairwise difference (PiXY-(PiX+PiY)/2)
	31132	31137	31141	31146	31151	31158	31170	31176	31209	31215	31220	31230	31237	31239	31246	31248	31250	31252	31260	31266	31269	31292	31299	31326	31334	31356	31358	31361	31368	31372	31609	31696	31979	33235	33239	33244	33283	33286	33296	33496	33511	33517	33523	33555	33681	33761	33840	Bakalcha	Denbi
31132	0.55556	1058.7	1128.5	987.9	231.5	1151.5	890	1002.7	308.7	1123.9	1174.5	1013.9	1062.1	235.6	1197.7	2049.8	1286	1051.1	839.6	1096	1455.8	2232.8	1039.4	2251.4	1186	995.5	1147.5	1066.5	1118.8	1130.7	1082.9	1140.5	1115.6	1114.4	814.8	2371.5	1047.3	1095	1299.5	1197.5	884.8	739.5	928.1	964.5	1035.9	1004.3	1084.2	2323.1	2279.2
31137	1057.69	1.46667	1123.2	691.24	1119.7	1153.2	1110.3	780.02	1082.9	1186.64	1193.8	719.6	822.8	1119	1053.6	1873.7	989.3	742.8	891.3	1145.8	1453.38	2342.5	902.9	2363.5	1172.22	597.2	1159.76	1095.8	1146.1	1109.2	1136.2	985.2	1056.54	1137.7	1134.8	2425.6	1074.36	1033.5	1069.2	1119	1041.58	895.2	1038.3	983.44	1109.2	1101.4	820.9	2384.6	2359.3
31141	1127.67	1121.91	1.11111	1215.4	1152.5	463	915.5	1268.7	1144.7	652	650	1268.4	1249.6	1153	980.4	2198	1323.5	1252	1031.5	490	945.6	1970.4	1247.4	2007.8	366.2	1228	666.2	628	387.7	791	407.2	1061	660.1	313.9	706.8	2107.6	714.1	817.9	1222	761	1132.3	1123	670.9	1017.8	691.4	502.3	1225.3	2053.3	1994.4
31146	765.133	468.018	992.356	444.978	948.9	1163.4	1189.1	813.94	929.66	1235.08	1256.8	795	807.2	947.24	1166.64	1912.1	1081.1	819.56	845.1	1201.4	1450.06	2332.94	818.62	2347.78	1160.3	639.8	1177.84	1214.8	1210.02	1216.76	1194.88	1102	1136.78	1200.42	1148.12	2415.48	1160.16	1031.5	1154.6	1207.08	1025.3	918.2	1082.42	981.36	1128.32	1159.04	848.34	2390.64	2358.74
31151	230.944	1118.69	1151.67	726.133	0.55556	1110.5	949	966.5	146.5	1157.5	1191.5	948.9	1051.1	25.8	1270.7	2034.6	1261	996.5	857.4	1143	1453	2188.8	992.4	2228.6	1130.2	944.5	1152.1	1107.5	1161.6	1149.3	1115.5	1223.5	1139.2	1155.4	707.8	2331.3	1084.7	1122.4	1320.5	1226.9	922.6	810.5	983.9	973.7	1045.1	1053.7	1036	2289.9	2231.2
31158	1151.22	1152.47	462.444	940.911	1110.22	0	950.5	1207.3	1080.3	729.4	861	1170.4	1202.6	1112.6	1127.4	2160.1	1298.5	1163.6	1047.3	711	883.5	2032.7	1163.9	2060.1	397.3	1200	814.4	793	597.7	925.2	596.2	1191	784.5	527.1	839.6	2105.4	865	860.9	1232	843.2	1183.7	1185	838.7	1064.8	751.2	673	1171.5	2076.8	2062.1
31170	889.444	1109.29	914.667	966.333	948.444	950.222	0.55556	1162.2	914.2	892.9	927.5	1132.9	1203.1	945.9	1093.5	2171.8	1307	1158.1	1016.6	943.5	1243	2064.8	1196.4	2051.8	1014.6	1182.5	1005.7	971.5	954	1006.1	951	1163.5	1045.2	945.6	848.3	2152.3	957.1	1015.6	1254.5	984.9	1114.4	968.5	914	1070.3	840.8	920.6	1187.6	2132.5	2091.2
31176	712.9	489.764	978.622	301.929	676.7	917.778	872.4	579.044	953.82	1231.58	1291.5	442.34	820.7	966.28	1134.22	1918.76	942.6	610.1	860.56	1243.6	1484.96	2302.04	959.68	2316.24	1216.12	618.5	1215.5	1216.3	1237.4	1228.42	1226.74	1062.7	1144.88	1227.16	1116.6	2385.3	1173.66	1042.04	1152.9	1234.18	1058.08	978.1	1143.26	977.14	1162.74	1177.14	852.64	2338.46	2320.2
31209	275.389	1049.13	1111.11	674.138	113.189	1047.27	880.889	631.264	66.0667	1126.98	1169.3	950.5	1020.9	164.76	1257.78	2027.76	1237.2	985.94	839.04	1125.6	1433.8	2186.2	971.6	2235.84	1113.16	912.5	1134.94	1077.3	1142.8	1147.9	1097.46	1205.1	1105.08	1133.2	711.2	2338.22	1070.1	1083.88	1309.7	1219.18	923.56	771.9	972.1	951.18	1017.78	1037.58	1013.48	2290.34	2240.48
31215	833.178	895.462	361	722.147	866.778	438.956	602.178	651.613	803.502	580.889	692	1234.2	1238.76	1156.04	1083.32	2209.26	1359.5	1239.48	1054.58	683.2	979.58	2064.42	1253.5	2082.22	737.86	1260.8	888.8	825.2	711.02	903	722.24	1138.1	839.86	685.26	923	2164.84	871.32	807.94	1242	858.36	1192.98	1122.8	879.1	1059.22	754.76	755.28	1246.58	2123.6	2092.22
31220	1174.22	1193.07	649.444	1034.31	1191.22	861	927.222	1001.98	1136.27	401.556	0	1317.4	1283.6	1194	1102	2254.3	1411.5	1318.6	1091.5	682	994.3	2042.9	1178.9	2061.1	787.1	1305	895.4	876	702.1	849.4	757.6	1158	876.3	707.9	874.8	2187	783.6	905.5	1261	814.2	1204.3	1196	925.1	1078.4	771.4	765.6	1268.9	2112.4	2060.3
31230	1013.36	718.6	1267.58	572.244	948.356	1170.13	1132.36	152.551	917.2	943.489	1317.13	0.53333	839	948.6	1097.4	1902.5	880.9	290	922.1	1287.4	1464.7	2297.5	944.3	2301.3	1171.7	574.4	1188.4	1197.4	1216.7	1224.8	1198.6	1041.4	1106.5	1199.5	1082.2	2354	1168.8	1074.9	1138.4	1233.6	1050.7	959.4	1162.7	1045.2	1162.2	1163	839.5	2307.4	2304.3
31237	1061.44	821.689	1248.67	584.333	1050.44	1202.22	1202.44	530.8	987.489	947.938	1283.22	838.356	0.75556	1048.8	1163.04	1590.38	1091.1	880.2	892.7	1289.6	1463.1	2312.5	928.5	2313.1	1229.5	772.6	1239.52	1234.6	1244.68	1281.8	1252.4	1064.9	1151.9	1238.5	1177.4	2406.12	1211.6	1085.5	1123.6	1252.6	1035.5	974.4	1162.5	1050.04	1162.3	1203.8	331.4	2367.56	2326.3
31239	212.544	1095.49	1129.67	701.973	2.74444	1089.82	922.844	653.98	108.949	842.818	1171.22	925.556	1025.64	45.5556	1268.64	2037.18	1264.3	996.36	859.18	1140.3	1449.1	2190.9	997.9	2230.7	1132.3	943.8	1151.4	1108	1161.06	1151.96	1116.96	1221	1138.58	1155.9	711.5	2330.44	1085.2	1118.34	1315	1224.12	925.9	805	980.8	977.56	1041.04	1053.24	1032.82	2288	2231.54
31246	1055.29	910.733	837.711	802.018	1128.29	985.267	951.089	702.564	1082.61	650.742	959.867	955	1020.53	1103.73	284.267	2120.98	1065.5	1125.48	1085.74	1045.6	1294.26	2125.7	1366.1	2163.18	1072.78	1110.2	1080.52	1041.2	994.74	739	1013.76	433.6	1049.1	992.34	1142	2222.72	1033.96	1104.62	1069.8	844.12	1186.26	1163.4	1039.82	1163.84	1092.52	1009.92	1109.06	2190.16	2176.38
31248	1069.8	893.244	1217.72	709.889	1054.6	1180.38	1191.8	649.516	1015	939.093	1274.58	922.511	610.28	1034.68	999.124	1959.44	2044.6	1927.14	1961.56	2247.3	2367.04	3033.08	1976.1	3028.48	2174.3	1887.9	2203.26	2194.1	2188.8	2215.7	2200.94	2088.7	2114.32	2176.04	2151.18	3142.9	2181.54	2112.88	2106.5	2205.94	2056.52	2030.5	2148.6	2056.2	2152.16	2170.64	1530.24	3075.96	3031.72
31250	1285.44	988.289	1322.67	858.333	1260.44	1298.22	1306.44	652.8	1203.89	1068.78	1411.22	880.356	1090.44	1241.24	923.089	1064.6	0.55556	819.7	1147.8	1321.5	1538.9	2337.6	1246.4	2357.4	1281.4	940.5	1292.9	1305.5	1301.6	1310.5	1332.3	1011.5	1183.8	1279.4	1294.1	2339.4	1289.5	1277.4	1080.5	1296.1	1151.8	1251.5	1302	1257.9	1298.1	1295.1	1046.4	2364.3	2369.7
31252	857.756	549	1058.38	404.004	803.156	970.533	964.756	127.511	759.84	755.969	1125.53	96.6667	686.756	780.516	790.28	754.351	626.356	386.133	973.86	1275.8	1468.54	2266.78	1017.58	2296.98	1173.86	635.6	1200.64	1219.4	1226.06	1245.36	1214.2	1054.6	1118.34	1208.7	1104.84	2340	1185.04	1120.42	1122.8	1235.92	995.02	1018.2	1187.82	1096.96	1166.92	1184.84	869.34	2302.28	2285.34
31260	659.4	710.644	851.022	442.689	677.2	867.378	836.4	391.116	626.084	584.213	911.578	741.911	712.4	656.48	763.684	801.916	967.6	600.871	359.844	1032.2	1344.4	2257.44	898	2256.44	1071.32	894.9	1055.6	1003.1	1028.48	1093.7	1014.2	1048.9	1011.68	1015	992.7	2361.42	1027.22	992.12	1126.1	1112.18	978.96	878.7	871.86	642.3	998.02	980.9	922.32	2309.1	2246.52
31266	1095.17	1144.51	488.889	978.356	1142.17	710.444	942.667	953.522	1092.01	392.2	681.444	1286.58	1288.67	1116.97	902.911	1267.02	1320.67	1082.18	851.722	1.11111	955.7	1995.1	1280.9	2037.7	637.9	1207	812.5	624	583.3	793	562.3	1116	706.7	569.9	712.3	2143	738	857.9	1247	755.4	1188.7	1141	605.3	1052.4	685.4	555.2	1284.9	2095.2	2024.9
31269	1087.29	1084.41	576.811	859.338	1084.49	515.267	874.489	827.204	1032.53	320.902	626.067	1096.2	1094.49	1058.09	783.893	1019.08	1170.39	907.24	796.244	586.911	736.467	1806.58	1469	1834.86	924.56	1456.3	1172.3	1094.5	986.72	1133.5	996.7	1360.3	1076.04	966.96	1086.5	1955.08	1139.84	1140.08	1450.9	1074.7	1484.56	1433.5	1142.08	1362.58	1018.56	1036.06	1443.76	1883.7	1834.74
31292	2219.4	2328.64	1956.72	2097.33	2175.4	2019.58	2051.4	1999.4	2140.04	1760.85	2029.78	2284.11	2299	2155	1970.44	2040.24	2324.2	2060.59	2064.4	1981.42	1425.22	26.2444	2435.2	739.82	1956.12	2304.9	2067.78	2025.1	2005.76	2079.94	2016.14	2176.9	2063.56	1982.4	1861.9	1349.76	2090.68	2145.6	2342.3	2091.26	2185.64	2206.4	2078.12	2273.1	2027.76	2028.74	2247.8	1042.04	427.46
31299	1038.47	901.511	1246.19	595.476	991.467	1163.24	1195.47	669.502	937.911	962.4	1178.24	943.378	927.467	974.467	1223.31	995.722	1245.47	823.858	717.422	1279.69	1100.11	2421.42	1.31111	2430.6	1237.9	922.1	1244.3	1274.9	1266.2	1328.3	1260.1	1320.9	1225.6	1252.8	1207.5	2530.1	1212.1	1153	1252.9	1318.3	1194.44	1080.9	1184	1034.7	1181.2	1230.4	1036.64	2479.5	2408.6
31326	2084.13	2195.78	1840.26	1958.3	2061.33	1893.11	1884.53	1859.73	2035.82	1624.79	1894.11	2134.04	2145.73	2040.93	1854.06	1881.77	2190.13	1936.92	1909.53	1870.16	1299.64	559.709	2262.96	333.978	1994.16	2334.7	2114.38	2065.3	2045.76	2122.7	2046.26	2194.7	2102.32	2023.16	1918.5	1343.16	2139.12	2172.28	2344.5	2124.9	2260.24	2245	2122.08	2269.66	2045	2064.7	2255.92	1014.88	777.34
31334	1084.56	1070.32	264.478	836.644	1028.76	296.133	913.156	825.431	978.96	346.249	685.933	1070.27	1127.96	1008.36	829.48	1093.41	1179.96	879.627	790.231	536.178	455.16	1841.83	1136.08	1726	202.333	1179.3	702.26	729.1	434.32	874.82	461.26	1157.1	675.44	338.4	731.9	2083.18	817.98	853.4	1242.5	814.9	1202.48	1166.5	805.28	1063.74	718.72	564.12	1175.68	2032.34	1992.48
31356	995.222	596.467	1227.44	417.311	944.222	1200	1182.22	328.978	879.467	970.356	1305	574.133	772.222	921.022	968.067	908.178	940.222	442.533	714.978	1206.44	1088.07	2291.78	921.444	2167.71	1078.13	0	1192	1217	1244.9	1201.2	1239.4	1063	1092.1	1238.9	1065.8	2419	1159	1007.7	1186	1223.2	1000.1	946	1105.1	1012	1167.8	1180.2	752.7	2376.2	2340.3
31358	815.467	827.271	333.889	623.596	820.067	482.644	673.667	594.222	770.151	266.6	563.644	856.378	907.387	796.867	606.631	891.782	960.867	675.818	543.922	480.189	472.311	1722.9	911.889	1615.64	269.338	860.244	663.511	843	597.08	965.68	614.34	1156.8	840.02	505.82	906.4	2191.12	939.56	973.06	1148.8	965.2	1114.86	1129.6	865.62	1061.84	895.88	724.16	1219.94	2156.36	2104.26
31361	1066.22	1095.07	627.444	992.311	1107.22	793	971.222	926.778	1044.27	534.756	876	1197.13	1234.22	1085.22	899.067	1214.38	1305.22	1026.33	823.178	623.444	726.267	2011.98	1274.24	1898.31	627.933	1217	511.244	0	630.7	933.2	596.4	1093	696.9	573.9	822.8	2125.4	846.8	902.3	1235	927.4	1139.5	1071	612.9	999.8	849.6	601.6	1221.5	2124.4	2079.5
31368	982.022	1008.87	250.644	851.031	1024.82	461.2	817.222	811.378	973.267	284.076	565.6	1079.93	1107.8	1001.78	716.107	1072.58	1164.82	896.493	712.058	446.244	481.987	1856.14	1129.04	1742.27	196.653	1108.4	128.824	494.2	273	752.3	339.34	1095.9	646.42	153.92	784.9	2130.06	700.02	843.4	1193.3	711.78	1167.36	1125.3	723.74	991.4	739.82	477.14	1204.08	2091.38	2038.28
31372	943.178	921.222	603.2	807.027	961.778	737.956	818.578	751.653	927.622	425.311	662.156	1037.29	1094.18	941.938	409.622	1048.73	1122.98	865.049	726.533	605.2	578.022	1879.57	1140.4	1768.47	586.409	1013.96	446.68	745.956	428.556	374.489	813.72	951.8	949.3	800.66	953.8	2213.76	766.4	1003.1	1249.2	443.92	1259.26	1178.8	922.42	1108.08	916.32	833.96	1243.18	2152.8	2119.7
31609	921	973.844	245.022	810.769	953.6	434.578	789.1	775.596	902.804	270.173	595.978	1036.71	1090.4	932.56	710.004	1059.6	1170.4	859.511	672.656	400.122	466.844	1841.4	1097.82	1717.65	198.471	1077.78	120.962	434.778	41.2178	464.853	323.244	1086.8	661.86	230.46	783.2	2129.68	768.92	854.94	1207.8	804.36	1147.34	1091.2	659.36	988.52	738.34	478.82	1233.46	2087.84	2047.9
31696	1139.11	983.356	1059.33	878.4	1222.11	1189.89	1162.11	772.067	1170.96	846.544	1156.89	1040.02	1063.41	1197.11	290.356	1107.87	1010.11	860.422	867.867	1114.33	990.956	2162.67	1319.13	2026.6	1054.82	1061.89	823.933	1091.89	958.289	763.444	924.067	2.22222	1078.3	1084.9	1161.8	2248.8	1099.8	1095.9	1074	1021.8	1118.5	1176	1059.5	1141	1120.5	1068.2	1066.8	2238.2	2218.5
31979	781.778	722.262	326	580.747	805.378	450.956	711.378	521.813	738.502	215.871	542.756	772.689	817.978	782.258	573.422	801.053	849.978	591.729	498.213	372.6	374.262	1716.89	891.4	1601.79	240.729	758.556	174.72	363.356	176.376	428.511	166.693	743.644	667.089	585	875.66	2183.06	876.9	901.92	1161.9	913.82	1152.16	1093.7	814.32	1023.34	839.54	698.78	1115.32	2151.76	2100.16
33235	1114.02	1136.87	313.244	977.831	1155.02	527	945.222	937.538	1100.07	394.716	707.8	1199.13	1238.02	1133.02	850.107	1196.22	1279.02	1015.53	834.978	569.244	598.627	1969.18	1252.04	1856.07	237.133	1238.8	173.964	573.8	17.32	613.316	68.7378	1083.69	251.356	0.2	762.7	2112.86	752.7	813.6	1172.9	780.7	1149.64	1109.9	696.6	961.38	726.82	401.98	1191.4	2068.82	2014.2
33239	813.944	1133.49	705.667	925.053	706.944	839.022	847.444	826.5	677.589	631.978	874.222	1081.36	1176.44	688.144	999.289	1170.88	1293.24	911.196	812.2	711.167	717.689	1848.2	1206.27	1750.93	630.156	1065.22	574.067	822.222	647.822	765.978	621	1160.11	541.538	762.022	1.15556	2046.64	853.92	1029.1	1303.6	940.12	1039.62	1083.8	749.4	1059.6	765.2	761.8	1097.1	1969.12	1879.5
33244	2050.18	2103.82	1786	1871.95	2009.98	1784.36	1830.98	1774.73	1984.14	1553.35	1865.96	2032.69	2084.7	1986.62	1759.54	1842.13	2018.08	1825.89	1860.45	1821.4	1265.8	1015.59	2208.4	855.127	1660.97	2097.96	1538.32	1804.36	1672.52	1705.47	1647.01	1926.64	1528.47	1791.72	1725.02	642.089	2199.88	2226.14	2370.6	2195	2322.38	2331.6	2213.74	2348.24	2137.52	2151.4	2363.98	1337.1	1409.06
33283	716.178	742.782	382.7	606.827	753.578	534.156	625.978	553.293	706.222	250.031	452.756	837.689	880.378	731.578	560.982	870.973	958.378	661.129	516.453	406.6	440.762	1746.71	880.6	1641.29	385.969	828.156	276.96	515.956	232.676	248.311	276.453	767.844	212.511	421.756	522.498	1547.99	661.689	974.74	1228.6	700.44	1132.02	1095.4	813.28	1053.62	831.58	774.08	1193.78	2182.46	2138.56
33286	761.289	699.333	483.911	475.578	788.689	527.467	681.889	419.084	717.413	184.062	572.067	741.2	751.689	762.129	629.053	799.724	943.689	593.92	478.764	523.911	438.413	1799.04	818.911	1671.86	418.8	674.267	307.871	568.867	373.467	482.422	359.884	761.356	234.942	480.067	695.089	1571.66	310.462	666.867	1247.7	973.94	1155.8	1054.1	936.44	1034.26	892.78	864.62	1112.24	2201.26	2162.52
33296	1299.22	1068.47	1221.44	932.111	1320.22	1232	1254.22	863.378	1276.67	951.556	1261	1138.13	1123.22	1292.22	927.667	1126.78	1080.22	929.733	946.178	1246.44	1082.67	2329.18	1252.24	2177.51	1141.33	1186	817.044	1235	1056.8	1061.96	1046.18	1072.89	828.356	1172.8	1303.02	2049.56	897.756	914.267	0	1210	1218.5	1163	1132.3	1191	1198.4	1192.2	1126.9	2376.2	2373.9
33496	1004.42	925.467	567.644	791.791	1033.82	650.4	791.822	751.858	993.347	375.116	621.4	1040.53	1059.42	1008.54	509.187	1033.42	1103.02	850.053	739.458	562.044	513.667	1885.34	1124.84	1765.11	520.933	1030.4	440.644	734.6	382.48	63.8756	449.938	827.889	387.476	587.8	746.742	1681.16	176.796	447.707	1017.2	385.6	1257.46	1186.4	913.54	1136.24	868.24	813.72	1217.9	2160.32	2128.58
33511	681.067	837.391	928.289	599.356	718.867	980.244	910.667	565.102	687.071	699.08	1000.84	846.978	831.667	699.667	840.671	873.342	948.067	598.498	595.582	984.689	912.871	1969.06	990.329	1889.8	897.858	796.644	579.649	936.044	827.404	868.56	782.262	913.933	615.16	946.084	835.587	1797.88	597.72	618.911	1015.04	861.204	406.911	958.9	1039.06	1071.38	1154.38	1100.42	1054	2312.74	2269.04
33517	737.556	892.8	1120.78	694.044	808.556	1183.33	966.556	686.911	737.2	830.689	1194.33	957.467	972.356	780.556	1019.6	1049.11	1249.56	823.467	697.111	1138.78	1063.6	2191.61	1078.58	2076.34	1063.67	944.333	796.178	1069.33	987.133	989.889	927.911	1173.22	758.489	1108.13	1081.56	2008.89	762.889	719	1161.33	991.933	753.778	3.33333	962.3	1001.4	1095.8	1009.8	999.1	2290.9	2252.8
33523	894.833	1004.58	637.356	826.942	950.633	805.711	880.733	820.749	906.078	555.667	892.111	1129.44	1129.13	925.033	864.698	1135.89	1268.73	961.764	658.949	571.756	740.858	2032.01	1150.36	1922.1	671.124	1072.11	500.876	579.911	554.251	702.187	464.749	1025.4	447.787	663.511	715.833	1859.71	449.447	570.018	1099.31	687.751	802.616	927.644	65.9778	884.52	835.82	666.78	1162.44	2175.52	2119.92
33555	732.756	751.24	785.778	527.404	741.956	833.333	838.556	456.151	686.68	537.309	846.933	813.467	818.196	723.316	790.24	845.011	1026.16	672.427	230.911	820.378	762.88	2028.51	802.578	1871.2	731.107	780.533	498.618	768.333	623.433	689.369	595.431	908.422	458.329	729.813	827.556	1795.73	491.309	469.36	959.533	711.973	636.458	768.267	620.064	462.933	1070.2	977.04	1086.42	2319.88	2270.14
33681	762.956	835.8	418.178	633.164	772.156	478.533	567.856	600.551	712.08	191.649	498.733	889.267	889.256	745.596	677.72	899.771	1025.16	701.187	545.431	412.178	377.66	1741.97	907.878	1605.34	344.887	895.133	291.458	576.933	330.653	456.409	304.051	846.722	233.329	454.053	491.956	1543.81	228.069	286.68	925.733	402.773	678.258	821.467	530.164	566.067	545.333	747.64	1136.56	2091.74	2022.28
33761	738.489	835.133	236.211	671.018	787.889	407.467	654.789	622.084	739.013	199.302	500.067	897.2	937.889	764.929	602.253	925.384	1029.29	726.24	535.444	289.111	402.293	1750.08	964.211	1632.18	197.42	914.667	126.871	336.067	75.1067	381.182	51.6644	801.556	99.7022	136.347	495.689	1564.82	177.702	265.653	926.667	355.387	631.431	742.6	368.258	480.04	209.44	531.067	1184.78	2111.16	2059.5
33840	1054.49	790.733	1195.31	596.418	1006.29	1142.07	1157.89	533.684	951.013	926.702	1239.47	809.8	301.589	980.609	937.493	521.084	1016.69	646.84	712.964	1254.91	1046.09	2205.24	1006.55	2059.5	1045.08	723.267	858.751	1192.07	1038.15	1026.5	1042.4	1036.26	752.342	1161.87	1067.09	2013.5	833.502	749.373	1097.47	995.667	821.111	968	1100.02	825.52	834.46	889.813	58.8667	2301.74	2242.88
Bakalcha	1914.31	1975.36	1644.23	1759.64	1881.11	1668.29	1723.71	1640.43	1848.8	1424.64	1703.89	1898.62	1958.67	1856.71	1639.52	1687.73	1955.51	1700.7	1720.67	1686.13	1106.96	620.407	2070.33	439.38	1522.66	1967.69	1416.09	1715.89	1546.37	1557.04	1517.71	1828.58	1409.7	1660.21	1560.03	607.544	1443.1	1459.32	1967.69	1559.01	1700.77	1880.72	1734.02	1679.9	1410.56	1437.12	1863.8	817.022	974.46
Denbi	2190.24	2269.89	1905.17	2047.57	2142.24	1973.42	2002.24	1942	2118.77	1713.1	1971.62	2215.36	2237.24	2120.08	1945.57	1963.32	2280.74	2003.6	1977.92	1935.67	1377.83	325.66	2319.27	521.673	1802.64	2251.62	1683.83	1990.82	1813.1	1843.78	1797.6	2128.71	1677.94	1925.42	1790.24	999.338	1719.04	1740.41	2285.22	1847.1	1976.91	2162.46	1998.25	1950	1660.94	1705.29	2124.77	477.271	177.356
Ginchi	2158.78	2211.02	1950.8	2040.55	2131.18	1968.96	1992.78	1917.09	2107.18	1714.59	2000.56	2187.89	2213.42	2105.66	1911.54	1958.33	2164.38	1970.05	1984.67	1954.3	1406.52	1141.83	2365.8	971.767	1829.29	2232.96	1690.26	1908.96	1830.28	1849.15	1806.39	2074.44	1671.51	1950.4	1824.14	638.191	1683.79	1731.42	2188.96	1832.36	1913.48	2139.89	1949.29	1940.01	1688.93	1715.82	2107.54	829.584	1137.12
Leliso	2174.89	2206.93	1895.21	2028.38	2142.29	1932.67	1952.49	1894.04	2105.49	1660.86	1945.87	2165.2	2196.65	2118.21	1891.73	1930.04	2089.29	1942.96	1983.6	1916.71	1377.73	1095.64	2338.51	967.258	1794.88	2228.27	1655.19	1887.87	1775.11	1805.14	1759.64	2054.56	1623.78	1893.83	1804.93	540.722	1648.4	1715.37	2144.87	1778.47	1897.51	2159.4	1953.54	1920.32	1657.62	1676.69	2108.53	738.476	1127.97
PON19CD_162	2096.78	2190.22	1844.8	1962.63	2070.18	1903.36	1936.98	1863.25	2048.38	1646.63	1926.96	2120.89	2155.58	2047.46	1845.46	1892.09	2200.48	1940.49	1906.33	1882.2	1309.86	703.753	2259.6	521.607	1735.05	2177.96	1614.64	1925.96	1746.36	1769.91	1725.05	2034.64	1610.95	1865.6	1715.58	844.671	1629.59	1672.46	2187.56	1759.08	1890.28	2055.29	1924.47	1876.33	1602.37	1642.94	2075.34	442.684	499.578
PON19CD_251	2300.78	2412.82	2002.3	2149.27	2275.58	2045.36	2158.58	2046.53	2226.82	1793.79	2040.36	2331.49	2306.58	2251.58	2027.82	2067.57	2398.58	2139.49	2117.93	2020.8	1490.46	875.033	2428.6	717.047	1890.69	2322.36	1796.2	2107.36	1932.56	1962.51	1916.73	2193.24	1779.91	2050.16	1939.58	1041.59	1810.21	1861.62	2389.36	1954.96	2069	2280.19	2136.87	2068.69	1786.99	1809.22	2236.82	701.524	801.578
PON19CD_262	2306.33	2389.78	2084.96	2191.06	2283.73	2147.31	2140.73	2046.29	2249.7	1849.39	2098.71	2310.04	2326.13	2258.53	2052.9	2077.41	2415.03	2143.24	2125.69	2084.56	1559.64	1152.03	2480.96	980.922	1974.84	2374.31	1817.36	2132.91	1962.43	1987.51	1948.01	2240.4	1817.51	2084.51	1953.93	1191.83	1835.23	1862.78	2411.31	1984.39	2098.76	2252.14	2145.04	2085.56	1831.56	1854.62	2257.78	747.12	1036.91
PON19CD_270	2233.36	2323.4	1976.48	2108.76	2201.36	1979.33	2066.96	1990.95	2176.4	1746.53	2045.13	2252.47	2268.56	2179.36	1958.44	2026.03	2324.36	2056.39	2084.87	2005.98	1386.32	620.411	2447.38	629.144	1822.51	2294.33	1723.74	1996.33	1863.97	1875.25	1851.03	2170.22	1710.13	1974.93	1886.16	954.189	1775.91	1784.8	2303.93	1875.65	2016.74	2154.77	2051.08	2047.11	1755.29	1751.32	2182.36	556.082	662.616
PON19CD_276	2221.76	2352.8	1951.48	2119.36	2181.76	2050.93	1995.16	2001.23	2155.8	1763.57	2024.53	2264.67	2300.76	2159.76	1980.6	2038.97	2299.26	2092.59	2052.99	2002.98	1455.38	906.111	2403.58	720.524	1868.71	2317.73	1701.3	2035.33	1852.77	1904.01	1832.79	2156.62	1722.25	1962.13	1842.56	1039.13	1744.93	1799.8	2315.33	1916.45	1993.58	2194.87	1983.22	2008.07	1740.85	1739.04	2220.24	629.922	815.996
PON19CD_311	2226.04	2315.49	1959.77	2163.05	2262.04	2067.02	2082.04	2018.76	2235.37	1792.1	2065.42	2287.16	2329.64	2238.84	1995.89	2056.72	2393.24	2113.96	2127.52	1994.87	1504.53	803	2497.67	861.813	1894.36	2333.62	1751.91	2026.62	1866.66	1910.46	1832.52	2183.11	1717.86	1976.82	1932.84	1072.72	1760.96	1841.25	2348.62	1907.34	2009.75	2195.56	2056.49	2047.32	1778.62	1747.33	2251.33	711.551	769.684
[truncated: 8 more columns]

## Sheet: Sheet5
Supplementary Table 4e P-value for corrected pairwise difference
	31132	31137	31141	31146	31151	31158	31170	31176	31209	31215	31220	31230	31237	31239	31246	31248	31250	31252	31260	31266	31269	31292	31299	31326	31334	31356	31358	31361	31368	31372	31609	31696	31979	33235	33239	33244	33283	33286	33296	33496	33511	33517	33523	33555	33681	33761	33840	Bakalcha	Denbi
31137	0.02727
31141	0	0
31146	0.02727	0.00909	0.01818
31151	0.01818	0	0.01818	0.01818
31158	0.00909	0	0.01818	0	0
31170	0.01818	0	0.01818	0.03636	0.01818	0.00909
31176	0.00909	0	0.00909	0	0.01818	0	0.00909
31209	0.00909	0	0.00909	0.00909	0.04545	0.01818	0.00909	0
31215	0	0.00909	0.01818	0	0.00909	0.00909	0	0.00909	0
31220	0	0.00909	0.00909	0	0.00909	0.00909	0	0	0.00909	0.00909
31230	0	0.00909	0.00909	0.01818	0	0	0.00909	0.2	0.00909	0	0.01818
31237	0.03636	0	0.00909	0	0.03636	0.01818	0	0	0.01818	0	0	0.01818
31239	0.00909	0.00909	0.00909	0.00909	1	0.01818	0	0	0.02727	0	0	0.01818	0.00909
31246	0.00909	0.00909	0	0	0	0.01818	0.00909	0	0	0.00909	0.00909	0.00909	0.00909	0.01818
31248	0.00909	0	0.00909	0.00909	0	0	0.00909	0.01818	0.02727	0.00909	0	0	0	0	0
31250	0.00909	0	0.00909	0.00909	0.00909	0.01818	0	0	0	0	0.01818	0.00909	0.01818	0	0.02727	0
31252	0	0	0	0.00909	0.00909	0.00909	0.01818	0.38182	0.00909	0.02727	0.01818	0.18182	0.01818	0.01818	0.00909	0.01818	0.01818
31260	0	0.01818	0	0	0.01818	0	0.00909	0.00909	0	0.00909	0.00909	0.00909	0	0	0	0	0	0
31266	0.01818	0.00909	0	0	0.01818	0.00909	0	0	0.00909	0	0	0	0	0.00909	0.01818	0.00909	0.00909	0	0.00909
31269	0.04545	0.01818	0.00909	0	0.01818	0.03636	0	0.00909	0.01818	0.01818	0	0	0	0.00909	0	0.01818	0	0	0.00909	0
31292	0.00909	0.00909	0.00909	0.00909	0	0	0	0.00909	0	0	0.00909	0	0.00909	0.00909	0.01818	0.00909	0.01818	0	0	0.00909	0.00909
31299	0.02727	0	0	0	0.00909	0.01818	0	0.00909	0.01818	0	0.00909	0	0.01818	0.01818	0.01818	0.01818	0	0	0.00909	0.01818	0	0.00909
31326	0	0.00909	0	0	0.00909	0.00909	0.01818	0	0	0.00909	0	0	0.00909	0.01818	0	0.00909	0	0.00909	0	0.00909	0.00909	0.02727	0.00909
31334	0.00909	0	0.01818	0.00909	0	0	0	0	0.01818	0	0.00909	0.00909	0.00909	0.00909	0	0.00909	0	0.01818	0.01818	0	0.00909	0.00909	0	0.00909
31356	0.00909	0	0	0	0.00909	0.01818	0.00909	0.02727	0	0	0.00909	0.00909	0.00909	0.00909	0.01818	0	0	0.00909	0.00909	0.00909	0.00909	0	0.00909	0.00909	0.00909
31358	0	0	0	0	0	0	0	0.00909	0.00909	0.02727	0.00909	0.00909	0	0	0.01818	0	0	0	0.00909	0	0	0.00909	0	0	0	0
31361	0.00909	0	0.00909	0	0.00909	0.00909	0.00909	0.00909	0.00909	0	0	0.02727	0.00909	0.00909	0.01818	0.00909	0	0	0	0.00909	0.00909	0	0.01818	0.00909	0.01818	0.00909	0
31368	0.00909	0.00909	0	0	0	0.02727	0	0	0.01818	0.01818	0.01818	0	0.00909	0	0.00909	0.01818	0	0	0.00909	0.01818	0.00909	0.01818	0.00909	0.02727	0.01818	0.00909	0.2	0.00909
31372	0.00909	0.00909	0	0.00909	0.01818	0.00909	0	0	0.00909	0	0	0	0.00909	0	0.02727	0.00909	0.01818	0	0.01818	0	0.01818	0.00909	0	0	0	0	0	0.01818	0.02727
31609	0.04545	0.01818	0	0.01818	0	0.02727	0.00909	0	0	0.01818	0	0	0.00909	0.00909	0.03636	0	0	0	0.03636	0.00909	0.00909	0	0	0.01818	0	0	0.30909	0.00909	0.6	0.02727
31696	0.00909	0	0.01818	0	0	0	0	0.00909	0	0	0	0	0	0.00909	0	0	0	0	0	0	0.00909	0	0	0.01818	0.00909	0	0	0	0	0.00909	0.00909
31979	0	0	0	0	0	0	0	0	0	0	0	0	0	0	0.00909	0.01818	0	0	0.01818	0	0.00909	0.03636	0	0.00909	0	0	0.11818	0	0.02727	0.00909	0.09091	0.01818
33235	0.00909	0	0.00909	0	0.00909	0.02727	0.02727	0.00909	0	0.02727	0	0.01818	0.00909	0.00909	0.01818	0	0.00909	0.01818	0	0.00909	0.00909	0	0.01818	0	0.00909	0	0	0.00909	0.11818	0	0.05455	0.00909	0
33239	0.00909	0.03636	0.01818	0	0	0	0	0.00909	0	0.00909	0.00909	0	0.01818	0.01818	0.00909	0.01818	0	0.01818	0.00909	0.00909	0	0.04545	0.01818	0	0.01818	0.01818	0	0	0.00909	0.00909	0.00909	0	0	0.00909
33244	0.00909	0.00909	0	0	0	0	0	0.01818	0.00909	0	0.00909	0.01818	0	0	0	0.00909	0.02727	0	0	0	0	0	0.00909	0	0	0	0	0.00909	0.03636	0	0	0	0	0.00909	0.00909
33283	0.00909	0.00909	0	0	0	0.01818	0	0	0.02727	0	0.01818	0	0.00909	0	0.02727	0	0	0.00909	0.00909	0	0	0	0	0.01818	0	0	0.03636	0	0.05455	0.03636	0.03636	0.00909	0.03636	0.01818	0.00909	0.00909
33286	0	0	0.00909	0	0.00909	0.00909	0.00909	0.06364	0.03636	0.11818	0.00909	0.00909	0.01818	0	0.00909	0.01818	0.01818	0	0.01818	0.00909	0	0.00909	0.00909	0.00909	0.00909	0.00909	0.03636	0	0	0.00909	0.00909	0.02727	0.17273	0.01818	0	0	0.06364
33296	0	0	0.00909	0	0.01818	0.00909	0.00909	0.00909	0	0.00909	0	0.00909	0.01818	0.00909	0.01818	0.00909	0	0	0.01818	0.00909	0	0	0.00909	0.02727	0.00909	0.00909	0	0.02727	0	0.00909	0	0	0	0	0.03636	0	0	0.00909
33496	0	0.00909	0.01818	0	0	0.01818	0.00909	0.00909	0	0	0.00909	0.00909	0.03636	0.01818	0.02727	0.01818	0	0.00909	0	0.00909	0.00909	0.01818	0	0	0.00909	0.00909	0	0.00909	0.01818	0.25455	0.00909	0.00909	0	0.00909	0.00909	0	0.02727	0	0.00909
33511	0.00909	0.00909	0.01818	0	0.00909	0.00909	0	0.01818	0	0.02727	0.00909	0	0	0	0	0.01818	0	0.02727	0	0.00909	0.01818	0.00909	0	0	0	0.00909	0	0.01818	0.00909	0	0.00909	0.00909	0.01818	0.00909	0.01818	0	0.00909	0	0	0
33517	0.01818	0	0	0.00909	0.00909	0	0	0.00909	0.00909	0.00909	0.01818	0.02727	0	0	0.00909	0	0.01818	0	0	0.03636	0.00909	0.01818	0	0.00909	0	0.00909	0.01818	0.00909	0.01818	0.00909	0	0.01818	0.00909	0.02727	0.01818	0	0	0	0.00909	0.00909	0.00909
33523	0.00909	0.00909	0.00909	0.01818	0.00909	0.00909	0	0	0.01818	0.00909	0.01818	0	0.00909	0.00909	0.02727	0	0.00909	0	0.00909	0	0.00909	0	0	0.00909	0	0.01818	0	0.01818	0	0	0.00909	0.01818	0	0.01818	0	0.00909	0	0	0.02727	0	0	0.00909
33555	0.00909	0	0	0.00909	0	0.01818	0	0	0	0.00909	0.02727	0.00909	0.01818	0.01818	0.00909	0.01818	0.00909	0.00909	0.01818	0.00909	0.01818	0	0	0	0	0.00909	0.01818	0	0.00909	0.02727	0.03636	0	0.00909	0	0.00909	0	0	0	0.00909	0.00909	0.01818	0.01818	0.00909
33681	0.00909	0.00909	0.00909	0.01818	0.01818	0	0	0	0	0	0.01818	0.01818	0.00909	0.00909	0.02727	0	0	0.00909	0	0.01818	0.00909	0	0	0	0.01818	0	0.00909	0	0.00909	0	0.01818	0	0.00909	0	0	0.00909	0	0.01818	0.01818	0	0.00909	0	0	0.00909
33761	0	0.00909	0.00909	0	0.00909	0.01818	0	0.01818	0.01818	0	0.00909	0.02727	0.00909	0.01818	0	0.00909	0.01818	0	0.00909	0.00909	0	0	0.00909	0.01818	0.01818	0.01818	0.35455	0.00909	0.22727	0.04545	0.37273	0.00909	0.25455	0.18182	0	0.00909	0.04545	0.03636	0.00909	0	0.00909	0.00909	0.00909	0.00909	0.02727
33840	0.01818	0.00909	0	0.01818	0	0.00909	0.00909	0	0.00909	0.00909	0.00909	0.00909	0.01818	0	0	0.00909	0	0.00909	0	0.00909	0.00909	0	0.01818	0	0.01818	0.00909	0.00909	0	0	0	0	0.00909	0	0	0.00909	0	0.00909	0.03636	0.00909	0	0	0	0	0	0.02727	0.00909
Bakalcha	0.00909	0	0.00909	0.00909	0	0	0.00909	0.00909	0	0.01818	0.03636	0.01818	0	0.02727	0	0.00909	0	0.00909	0	0	0	0	0.00909	0.02727	0	0.00909	0.02727	0	0.01818	0	0.00909	0.00909	0.00909	0.01818	0.00909	0	0.02727	0.01818	0.00909	0.00909	0	0.00909	0.00909	0.00909	0.02727	0	0.00909
Denbi	0	0.00909	0.00909	0.01818	0	0.00909	0	0.00909	0.00909	0	0.00909	0	0.00909	0.00909	0	0.00909	0	0.00909	0.00909	0.00909	0.00909	0.00909	0.01818	0.00909	0.01818	0.00909	0.00909	0.00909	0.00909	0	0	0.01818	0.01818	0.00909	0.00909	0	0	0	0	0.01818	0.03636	0.00909	0	0	0	0.01818	0.00909	0
Ginchi	0.00909	0.01818	0.00909	0.00909	0.00909	0	0.00909	0.00909	0.00909	0	0.01818	0.02727	0.00909	0	0.00909	0.00909	0	0	0.00909	0	0	0	0.00909	0	0.00909	0	0.01818	0.02727	0.00909	0.00909	0.01818	0	0.00909	0.01818	0	0.01818	0.00909	0.00909	0.00909	0.00909	0.01818	0.01818	0.00909	0	0	0	0	0	0.00909
Leliso	0	0.02727	0	0.00909	0.01818	0.01818	0.00909	0.00909	0.01818	0	0.01818	0.00909	0.02727	0	0	0	0.00909	0.02727	0	0	0	0.02727	0	0	0.00909	0.00909	0.00909	0	0.00909	0	0.00909	0.01818	0.01818	0	0	0	0.02727	0.01818	0.00909	0.00909	0.00909	0.01818	0.01818	0	0	0.00909	0.01818	0	0
PON19CD_162	0	0.01818	0.00909	0	0.01818	0.00909	0	0	0	0.02727	0.01818	0	0	0	0	0.00909	0	0	0.00909	0	0.00909	0.01818	0	0.02727	0.00909	0	0.00909	0.01818	0.01818	0.00909	0	0	0	0	0.00909	0	0.00909	0.00909	0	0	0.00909	0.03636	0.00909	0.00909	0.00909	0.01818	0	0.00909	0.00909
PON19CD_251	0.01818	0.01818	0	0.01818	0	0	0	0	0	0	0	0	0.00909	0	0.01818	0	0	0.00909	0.01818	0.03636	0	0.00909	0.00909	0.00909	0.01818	0.00909	0	0	0.00909	0	0.02727	0.01818	0	0.01818	0.04545	0.01818	0.01818	0.00909	0	0	0.00909	0	0.02727	0	0.01818	0.00909	0.00909	0.00909	0.00909
PON19CD_262	0.00909	0.01818	0.01818	0	0.01818	0.00909	0	0	0.01818	0.00909	0.00909	0.00909	0.01818	0	0.00909	0.01818	0.00909	0.02727	0	0	0	0.00909	0.00909	0	0	0.01818	0.00909	0.00909	0	0	0	0	0	0.01818	0	0	0	0.00909	0	0	0	0.00909	0.02727	0.00909	0	0.02727	0.00909	0.00909	0
PON19CD_270	0.02727	0.00909	0.00909	0.00909	0	0.02727	0.00909	0.01818	0	0.00909	0	0.00909	0.01818	0	0.02727	0	0.01818	0.01818	0.00909	0	0.02727	0.00909	0.00909	0	0.00909	0.00909	0	0.00909	0.00909	0	0.00909	0	0	0	0.00909	0	0.00909	0	0.00909	0	0	0.00909	0	0.01818	0	0.01818	0.00909	0.00909	0.02727
PON19CD_276	0.00909	0	0.01818	0	0.00909	0	0.00909	0.00909	0	0.00909	0.00909	0.00909	0	0	0.01818	0.00909	0.00909	0	0.00909	0.01818	0.00909	0	0.00909	0	0	0	0	0	0.01818	0.00909	0.01818	0.00909	0.00909	0.01818	0.01818	0	0.00909	0	0.00909	0	0	0.02727	0	0.00909	0.00909	0	0.00909	0	0.01818
PON19CD_311	0.00909	0	0.01818	0	0	0.01818	0.00909	0.00909	0.01818	0.00909	0	0.00909	0.00909	0	0	0.02727	0.00909	0.03636	0.02727	0	0.01818	0	0	0	0.00909	0	0.00909	0	0.01818	0	0.00909	0	0.01818	0.01818	0	0.00909	0.00909	0	0	0.00909	0.00909	0.01818	0.01818	0.00909	0.01818	0.00909	0.01818	0.00909	0
[truncated: 8 more columns]

## Sheet: sheet6
Supplementary Table 4f: Mean population average pairwise differences and mean corrected pairwise differences (Nei's distance) for the 57 accessions.
Accession	Mean pairwise differences	Mean corrected average pairwise difference	Average number of pairwise differences within accession
31132	1327.95	1194.12	0.55556
31137	1359.32	1225.04	1.46667
31141	1184.97	1050.86	1.11111
31146	1381.6	1029.52	444.978
31151	1321.48	1187.64	0.55556
31158	1237.24	1103.68	0
31170	1304.6	1170.76	0.55556
31176	1373.01	955.094	579.044
31209	1312.34	1146.34	66.0667
31215	1274.48	855.659	580.889
31220	1289.62	1156.05	0
31230	1354.72	1220.9	0.53333
31237	1390.42	1256.49	0.75556
31239	1321.48	1165.55	45.5556
31246	1354.89	1081.73	284.267
31248	2306.01	1210.22	1959.44
31250	1493.94	1360.1	0.55556
31252	1370.36	1047.18	386.133
31260	1305.6	995.332	359.844
31266	1224.07	1089.96	1.11111
31269	1409.49	914.273	736.467
31292	1904.4	1757.95	26.2444
31299	1471.21	1337	1.31111
31326	1936.63	1639.06	333.978
31334	1203.27	970.352	202.333
31356	1363.7	1230.14	0
31358	1284.06	824.67	663.511
31361	1245.73	1112.16	0
31368	1195.82	928.191	273
31372	1302.75	985.29	374.489
31609	1199.12	906.823	323.244
31696	1374.37	1239.72	2.22222
31979	1250.18	789.029	667.089
33235	1175.07	1041.4	0.2
33239	1200.14	1066.01	1.15556
33244	2067.71	1618.84	642.089
33283	1274.07	815.57	661.689
33286	1300.55	839.508	666.867
33296	1488.22	1354.65	0
33496	1298.26	975.337	385.6
33511	1393.56	1060.17	406.911
33517	1348.63	1213.43	3.33333
33523	1237.59	1071.63	65.9778
33555	1352	991.106	462.933
33681	1241.65	840.291	545.333
33761	1200.7	806.347	531.067
33840	1369.51	1207.04	58.8667
Bakalcha	1995.59	1460.81	817.022
Denbi	1929.66	1709.01	177.356
Ginchi	2069.39	1750.84	376.689
Leliso	2064.34	1723.22	422.667
PON19CD_162	1922.36	1644.97	292.889
PON19CD_251	1965.43	1830.35	3.08889
PON19CD_262	2040.14	1888.81	36.1778
PON19CD_270	1906.79	1764.81	17.1333
PON19CD_276	1927.47	1784.32	19.5333
PON19CD_311	1969.46	1812.74	47.1556
Mean	1480.13	1217.69	794.673
